# Supplementary material for: Knockdown of m6A Reader IGF2BP3 Inhibited Hypoxia-Induced Cell Migration and Angiogenesis by Regulating Hypoxia Inducible Factor-1α in Stomach Cancer
Source: Front Oncol. 2021 Sep 21;11:711207. doi: 10.3389/fonc.2021.711207 (PMC8490730; doi:10.3389/fonc.2021.711207)
Supplement: Supplementary Table 1 — Starbase-predicted mRNAs that could bind with IGF2BP3. [file Table_1.xlsx]

## Sheet: Sheet1
IGF2BP3-targeted genes predicted by Starbase
RBP	geneID	geneName	geneType	clusterNum	clipExpNum	clipIDnum	HepG2	K562	pancancerNum
IGF2BP3	ENSG00000000003	TSPAN6	protein_coding	17	3	28	NA	NA	19
IGF2BP3	ENSG00000000419	DPM1	protein_coding	5	2	5	NA	NA	21
IGF2BP3	ENSG00000000457	SCYL3	protein_coding	2	1	2	1.368	NA	14
IGF2BP3	ENSG00000000460	C1orf112	protein_coding	8	4	10	NA	NA	26
IGF2BP3	ENSG00000001036	FUCA2	protein_coding	17	5	28	0.739	NA	18
IGF2BP3	ENSG00000001084	GCLC	protein_coding	25	3	30	NA	NA	22
IGF2BP3	ENSG00000001167	NFYA	protein_coding	21	5	33	NA	0.764	18
IGF2BP3	ENSG00000001460	STPG1	protein_coding	7	3	7	NA	NA	17
IGF2BP3	ENSG00000001461	NIPAL3	protein_coding	23	4	28	-0.834	NA	17
IGF2BP3	ENSG00000001497	LAS1L	protein_coding	12	7	17	NA	0.593	5
IGF2BP3	ENSG00000001561	ENPP4	protein_coding	9	1	9	NA	NA	14
IGF2BP3	ENSG00000001617	SEMA3F	protein_coding	12	2	13	NA	NA	14
IGF2BP3	ENSG00000001629	ANKIB1	protein_coding	27	3	34	NA	NA	26
IGF2BP3	ENSG00000001630	CYP51A1	protein_coding	28	11	60	-0.862	NA	24
IGF2BP3	ENSG00000001631	KRIT1	protein_coding	22	8	31	NA	NA	24
IGF2BP3	ENSG00000002016	RAD52	protein_coding	12	8	20	NA	NA	15
IGF2BP3	ENSG00000002330	BAD	protein_coding	2	2	2	NA	NA	16
IGF2BP3	ENSG00000002549	LAP3	protein_coding	7	3	9	0.299	NA	19
IGF2BP3	ENSG00000002726	AOC1	protein_coding	2	5	9	NA	NA	12
IGF2BP3	ENSG00000002745	WNT16	protein_coding	1	1	1	NA	NA	19
IGF2BP3	ENSG00000002834	LASP1	protein_coding	39	6	72	0.806	NA	22
IGF2BP3	ENSG00000002919	SNX11	protein_coding	3	3	4	NA	NA	12
IGF2BP3	ENSG00000003056	M6PR	protein_coding	17	5	35	0.329	NA	26
IGF2BP3	ENSG00000003096	KLHL13	protein_coding	4	5	7	NA	NA	18
IGF2BP3	ENSG00000003249	DBNDD1	protein_coding	14	10	29	NA	NA	13
IGF2BP3	ENSG00000003393	ALS2	protein_coding	22	8	27	NA	NA	26
IGF2BP3	ENSG00000003400	CASP10	protein_coding	10	2	13	NA	NA	16
IGF2BP3	ENSG00000003402	CFLAR	protein_coding	38	6	50	0.548	NA	16
IGF2BP3	ENSG00000003436	TFPI	protein_coding	29	6	72	NA	NA	23
IGF2BP3	ENSG00000003509	NDUFAF7	protein_coding	5	4	5	NA	NA	19
IGF2BP3	ENSG00000003756	RBM5	protein_coding	37	9	57	0.485	NA	11
IGF2BP3	ENSG00000003987	MTMR7	protein_coding	5	1	5	NA	NA	12
IGF2BP3	ENSG00000003989	SLC7A2	protein_coding	44	3	73	-0.801	NA	19
IGF2BP3	ENSG00000004059	ARF5	protein_coding	6	5	13	NA	NA	17
IGF2BP3	ENSG00000004139	SARM1	protein_coding	14	3	14	NA	NA	16
IGF2BP3	ENSG00000004142	POLDIP2	protein_coding	19	5	33	-1.358	0.377	11
IGF2BP3	ENSG00000004399	PLXND1	protein_coding	24	3	36	NA	NA	21
IGF2BP3	ENSG00000004455	AK2	protein_coding	39	5	71	-0.775	NA	16
IGF2BP3	ENSG00000004478	FKBP4	protein_coding	16	5	33	NA	0.917	17
IGF2BP3	ENSG00000004487	KDM1A	protein_coding	32	5	64	NA	0.289	15
IGF2BP3	ENSG00000004534	RBM6	protein_coding	29	7	38	NA	NA	12
IGF2BP3	ENSG00000004700	RECQL	protein_coding	7	3	7	NA	NA	31
IGF2BP3	ENSG00000004766	VPS50	protein_coding	5	2	5	NA	NA	25
IGF2BP3	ENSG00000004777	ARHGAP33	protein_coding	8	4	9	NA	NA	14
IGF2BP3	ENSG00000004779	NDUFAB1	protein_coding	11	6	17	-0.693	NA	14
IGF2BP3	ENSG00000004799	PDK4	protein_coding	1	1	1	3.737	NA	15
IGF2BP3	ENSG00000004846	ABCB5	protein_coding	2	2	2	NA	NA	14
IGF2BP3	ENSG00000004848	ARX	protein_coding	1	2	2	NA	NA	16
IGF2BP3	ENSG00000004864	SLC25A13	protein_coding	14	4	18	NA	NA	26
IGF2BP3	ENSG00000004866	ST7	protein_coding	12	5	15	NA	NA	12
IGF2BP3	ENSG00000004897	CDC27	protein_coding	46	7	79	NA	NA	30
IGF2BP3	ENSG00000004939	SLC4A1	protein_coding	1	6	6	NA	NA	9
IGF2BP3	ENSG00000004961	HCCS	protein_coding	7	5	9	0.737	NA	19
IGF2BP3	ENSG00000004975	DVL2	protein_coding	19	3	24	NA	0.738	16
IGF2BP3	ENSG00000005007	UPF1	protein_coding	43	5	48	NA	NA	17
IGF2BP3	ENSG00000005020	SKAP2	protein_coding	13	6	19	0.976	NA	27
IGF2BP3	ENSG00000005022	SLC25A5	protein_coding	17	5	40	-0.835	NA	15
IGF2BP3	ENSG00000005059	MCUB	protein_coding	10	1	10	NA	NA	18
IGF2BP3	ENSG00000005073	HOXA11	protein_coding	1	1	1	NA	NA	23
IGF2BP3	ENSG00000005075	POLR2J	protein_coding	3	5	7	NA	NA	21
IGF2BP3	ENSG00000005100	DHX33	protein_coding	23	6	32	0.239	1.253	22
IGF2BP3	ENSG00000005108	THSD7A	protein_coding	1	1	1	NA	NA	14
IGF2BP3	ENSG00000005156	LIG3	protein_coding	43	5	62	-0.39	-0.735	22
IGF2BP3	ENSG00000005175	RPAP3	protein_coding	6	2	7	NA	NA	28
IGF2BP3	ENSG00000005187	ACSM3	protein_coding	12	6	18	0.558	-0.961	11
IGF2BP3	ENSG00000005189	REXO5	protein_coding	1	1	1	NA	NA	14
IGF2BP3	ENSG00000005194	CIAPIN1	protein_coding	10	5	14	NA	NA	16
IGF2BP3	ENSG00000005206	SPPL2B	protein_coding	20	2	26	NA	NA	14
IGF2BP3	ENSG00000005238	FAM214B	protein_coding	7	3	7	NA	NA	12
IGF2BP3	ENSG00000005249	PRKAR2B	protein_coding	12	3	29	NA	NA	20
IGF2BP3	ENSG00000005302	MSL3	protein_coding	9	1	9	0.862	NA	17
IGF2BP3	ENSG00000005339	CREBBP	protein_coding	89	8	138	0.275	NA	22
IGF2BP3	ENSG00000005379	TSPOAP1	protein_coding	1	6	6	NA	NA	14
IGF2BP3	ENSG00000005436	GCFC2	protein_coding	15	3	15	NA	NA	18
IGF2BP3	ENSG00000005469	CROT	protein_coding	3	1	3	1.419	NA	14
IGF2BP3	ENSG00000005471	ABCB4	protein_coding	10	2	12	-0.845	NA	11
IGF2BP3	ENSG00000005483	KMT2E	protein_coding	53	8	96	NA	NA	22
IGF2BP3	ENSG00000005486	RHBDD2	protein_coding	13	5	24	NA	NA	16
IGF2BP3	ENSG00000005513	SOX8	protein_coding	1	1	1	NA	NA	11
IGF2BP3	ENSG00000005700	IBTK	protein_coding	33	11	60	NA	NA	19
IGF2BP3	ENSG00000005801	ZNF195	protein_coding	12	3	13	1.05	NA	20
IGF2BP3	ENSG00000005810	MYCBP2	protein_coding	59	6	72	0.562	NA	24
IGF2BP3	ENSG00000005812	FBXL3	protein_coding	18	3	18	NA	NA	15
IGF2BP3	ENSG00000005844	ITGAL	protein_coding	2	2	2	-3.532	NA	14
IGF2BP3	ENSG00000005882	PDK2	protein_coding	16	3	19	-0.964	NA	15
IGF2BP3	ENSG00000005884	ITGA3	protein_coding	4	2	4	NA	NA	16
IGF2BP3	ENSG00000005889	ZFX	protein_coding	37	9	54	NA	NA	22
IGF2BP3	ENSG00000005893	LAMP2	protein_coding	40	8	76	NA	NA	20
IGF2BP3	ENSG00000006007	GDE1	protein_coding	19	4	34	NA	NA	17
IGF2BP3	ENSG00000006015	REX1BD	protein_coding	9	7	14	NA	NA	20
IGF2BP3	ENSG00000006016	CRLF1	protein_coding	15	2	23	NA	NA	11
IGF2BP3	ENSG00000006025	OSBPL7	protein_coding	7	2	9	0.916	NA	10
IGF2BP3	ENSG00000006042	TMEM98	protein_coding	11	3	16	-0.563	NA	13
IGF2BP3	ENSG00000006062	MAP3K14	protein_coding	7	3	7	0.849	NA	14
IGF2BP3	ENSG00000006118	TMEM132A	protein_coding	20	3	26	1.152	NA	16
IGF2BP3	ENSG00000006125	AP2B1	protein_coding	53	6	107	0.268	NA	22
IGF2BP3	ENSG00000006194	ZNF263	protein_coding	16	4	16	NA	NA	11
IGF2BP3	ENSG00000006210	CX3CL1	protein_coding	20	2	29	NA	NA	12
IGF2BP3	ENSG00000006282	SPATA20	protein_coding	21	3	28	NA	NA	7
IGF2BP3	ENSG00000006327	TNFRSF12A	protein_coding	7	4	11	1.522	1.832	16
IGF2BP3	ENSG00000006377	DLX6	protein_coding	2	2	2	NA	NA	19
IGF2BP3	ENSG00000006432	MAP3K9	protein_coding	18	5	19	NA	NA	20
IGF2BP3	ENSG00000006451	RALA	protein_coding	13	5	23	NA	NA	26
IGF2BP3	ENSG00000006453	BAIAP2L1	protein_coding	10	3	11	0.617	-0.617	14
IGF2BP3	ENSG00000006459	KDM7A	protein_coding	37	5	55	NA	-0.955	18
IGF2BP3	ENSG00000006468	ETV1	protein_coding	5	2	5	NA	-0.738	16
IGF2BP3	ENSG00000006530	AGK	protein_coding	13	5	19	NA	NA	22
IGF2BP3	ENSG00000006534	ALDH3B1	protein_coding	4	3	4	NA	NA	18
IGF2BP3	ENSG00000006576	PHTF2	protein_coding	12	5	14	NA	-0.663	28
IGF2BP3	ENSG00000006607	FARP2	protein_coding	32	4	39	NA	NA	27
IGF2BP3	ENSG00000006625	GGCT	protein_coding	4	2	5	NA	NA	18
IGF2BP3	ENSG00000006634	DBF4	protein_coding	13	6	18	NA	NA	27
IGF2BP3	ENSG00000006638	TBXA2R	protein_coding	2	4	4	NA	1.805	13
IGF2BP3	ENSG00000006652	IFRD1	protein_coding	18	5	26	NA	NA	19
IGF2BP3	ENSG00000006695	COX10	protein_coding	20	5	38	NA	NA	12
IGF2BP3	ENSG00000006704	GTF2IRD1	protein_coding	6	4	6	NA	NA	20
IGF2BP3	ENSG00000006712	PAF1	protein_coding	16	4	22	NA	NA	17
IGF2BP3	ENSG00000006715	VPS41	protein_coding	19	9	25	NA	NA	26
IGF2BP3	ENSG00000006740	ARHGAP44	protein_coding	3	3	4	NA	NA	13
IGF2BP3	ENSG00000006744	ELAC2	protein_coding	25	5	35	0.536	NA	10
IGF2BP3	ENSG00000006747	SCIN	protein_coding	2	2	2	NA	-1.124	14
IGF2BP3	ENSG00000006756	ARSD	protein_coding	13	2	14	NA	NA	17
IGF2BP3	ENSG00000006831	ADIPOR2	protein_coding	31	6	54	-1.159	0.448	25
IGF2BP3	ENSG00000007038	PRSS21	protein_coding	2	2	3	NA	NA	9
IGF2BP3	ENSG00000007047	MARK4	protein_coding	38	5	50	-0.874	NA	14
IGF2BP3	ENSG00000007062	PROM1	protein_coding	6	5	7	0.593	NA	19
IGF2BP3	ENSG00000007080	CCDC124	protein_coding	7	4	8	NA	2.346	16
IGF2BP3	ENSG00000007168	PAFAH1B1	protein_coding	32	8	54	NA	NA	25
IGF2BP3	ENSG00000007171	NOS2	protein_coding	1	1	1	NA	NA	17
IGF2BP3	ENSG00000007174	DNAH9	protein_coding	1	1	1	NA	NA	11
IGF2BP3	ENSG00000007202	KIAA0100	protein_coding	72	6	135	NA	NA	24
IGF2BP3	ENSG00000007237	GAS7	protein_coding	9	4	10	0.785	NA	14
IGF2BP3	ENSG00000007264	MATK	protein_coding	3	3	5	NA	1.899	13
IGF2BP3	ENSG00000007341	ST7L	protein_coding	9	5	11	NA	-0.664	12
IGF2BP3	ENSG00000007372	PAX6	protein_coding	4	1	4	5.462	-2.421	16
IGF2BP3	ENSG00000007376	RPUSD1	protein_coding	7	3	9	NA	2.51	13
IGF2BP3	ENSG00000007384	RHBDF1	protein_coding	9	2	9	1.407	NA	16
IGF2BP3	ENSG00000007392	LUC7L	protein_coding	20	8	31	NA	NA	16
IGF2BP3	ENSG00000007516	BAIAP3	protein_coding	2	1	2	NA	NA	15
IGF2BP3	ENSG00000007520	TSR3	protein_coding	1	2	2	NA	1.038	17
IGF2BP3	ENSG00000007541	PIGQ	protein_coding	14	8	22	NA	2.074	20
IGF2BP3	ENSG00000007545	CRAMP1	protein_coding	24	4	27	0.504	NA	14
IGF2BP3	ENSG00000007866	TEAD3	protein_coding	3	3	3	NA	NA	13
IGF2BP3	ENSG00000007923	DNAJC11	protein_coding	18	5	26	NA	0.646	23
IGF2BP3	ENSG00000007933	FMO3	protein_coding	1	3	3	NA	NA	12
IGF2BP3	ENSG00000007944	MYLIP	protein_coding	10	4	11	1.622	NA	15
IGF2BP3	ENSG00000007968	E2F2	protein_coding	8	9	13	NA	0.518	24
IGF2BP3	ENSG00000008018	PSMB1	protein_coding	15	6	27	NA	0.965	14
IGF2BP3	ENSG00000008083	JARID2	protein_coding	20	10	29	0.225	NA	22
IGF2BP3	ENSG00000008086	CDKL5	protein_coding	12	2	12	1.126	NA	19
IGF2BP3	ENSG00000008128	CDK11A	protein_coding	13	4	15	0.896	NA	8
IGF2BP3	ENSG00000008130	NADK	protein_coding	22	5	38	-0.561	1.127	19
IGF2BP3	ENSG00000008256	CYTH3	protein_coding	10	5	13	NA	NA	23
IGF2BP3	ENSG00000008277	ADAM22	protein_coding	5	2	5	NA	NA	16
IGF2BP3	ENSG00000008282	SYPL1	protein_coding	22	5	39	NA	NA	17
IGF2BP3	ENSG00000008283	CYB561	protein_coding	6	3	6	NA	NA	15
IGF2BP3	ENSG00000008294	SPAG9	protein_coding	57	10	89	-0.538	NA	28
IGF2BP3	ENSG00000008300	CELSR3	protein_coding	49	3	56	NA	NA	20
IGF2BP3	ENSG00000008311	AASS	protein_coding	10	8	14	-0.457	-3.328	18
IGF2BP3	ENSG00000008323	PLEKHG6	protein_coding	7	2	7	-2.654	NA	17
IGF2BP3	ENSG00000008324	SS18L2	protein_coding	5	5	9	NA	NA	16
IGF2BP3	ENSG00000008382	MPND	protein_coding	1	1	1	NA	NA	23
IGF2BP3	ENSG00000008394	MGST1	protein_coding	12	5	20	NA	NA	12
IGF2BP3	ENSG00000008405	CRY1	protein_coding	8	5	10	0.624	NA	24
IGF2BP3	ENSG00000008441	NFIX	protein_coding	15	3	19	NA	1.041	19
IGF2BP3	ENSG00000008513	ST3GAL1	protein_coding	20	8	31	-1.635	NA	16
IGF2BP3	ENSG00000008517	IL32	protein_coding	13	7	22	NA	NA	17
IGF2BP3	ENSG00000008710	PKD1	protein_coding	75	8	97	NA	NA	12
IGF2BP3	ENSG00000008735	MAPK8IP2	protein_coding	9	3	10	NA	NA	15
IGF2BP3	ENSG00000008838	MED24	protein_coding	36	8	57	NA	1.336	14
IGF2BP3	ENSG00000008853	RHOBTB2	protein_coding	12	2	12	-0.671	NA	17
IGF2BP3	ENSG00000008869	HEATR5B	protein_coding	8	4	9	0.886	NA	19
IGF2BP3	ENSG00000008952	SEC62	protein_coding	38	7	56	NA	NA	16
IGF2BP3	ENSG00000008988	RPS20	protein_coding	18	10	33	-0.474	NA	22
IGF2BP3	ENSG00000009307	CSDE1	protein_coding	53	8	123	NA	NA	25
IGF2BP3	ENSG00000009335	UBE3C	protein_coding	48	5	76	0.946	NA	28
IGF2BP3	ENSG00000009413	REV3L	protein_coding	51	3	59	1.459	NA	21
IGF2BP3	ENSG00000009694	TENM1	protein_coding	1	1	1	NA	-1.046	21
IGF2BP3	ENSG00000009724	MASP2	protein_coding	10	2	11	-0.731	NA	17
IGF2BP3	ENSG00000009780	FAM76A	protein_coding	4	2	4	NA	NA	18
IGF2BP3	ENSG00000009830	POMT2	protein_coding	24	5	29	0.514	NA	18
IGF2BP3	ENSG00000009844	VTA1	protein_coding	23	5	31	NA	NA	23
IGF2BP3	ENSG00000009950	MLXIPL	protein_coding	20	4	27	NA	NA	18
IGF2BP3	ENSG00000009954	BAZ1B	protein_coding	51	7	82	NA	NA	25
IGF2BP3	ENSG00000010017	RANBP9	protein_coding	21	5	35	NA	NA	19
IGF2BP3	ENSG00000010072	SPRTN	protein_coding	15	5	17	1.119	NA	21
IGF2BP3	ENSG00000010165	METTL13	protein_coding	16	6	19	NA	1.284	17
IGF2BP3	ENSG00000010219	DYRK4	protein_coding	8	3	9	-1.053	-0.871	14
IGF2BP3	ENSG00000010244	ZNF207	protein_coding	53	5	107	NA	NA	28
IGF2BP3	ENSG00000010256	UQCRC1	protein_coding	11	5	20	-1.042	NA	20
IGF2BP3	ENSG00000010270	STARD3NL	protein_coding	10	5	18	NA	NA	17
IGF2BP3	ENSG00000010278	CD9	protein_coding	9	7	15	-1.295	NA	14
IGF2BP3	ENSG00000010292	NCAPD2	protein_coding	40	12	70	-0.476	NA	27
IGF2BP3	ENSG00000010295	IFFO1	protein_coding	12	3	13	NA	NA	12
IGF2BP3	ENSG00000010310	GIPR	protein_coding	2	1	2	NA	NA	15
IGF2BP3	ENSG00000010318	PHF7	protein_coding	4	2	4	NA	NA	15
IGF2BP3	ENSG00000010319	SEMA3G	protein_coding	9	2	9	NA	NA	15
IGF2BP3	ENSG00000010322	NISCH	protein_coding	31	3	36	NA	NA	19
IGF2BP3	ENSG00000010361	FUZ	protein_coding	5	4	7	NA	NA	14
IGF2BP3	ENSG00000010404	IDS	protein_coding	29	5	50	0.442	NA	16
IGF2BP3	ENSG00000010539	ZNF200	protein_coding	10	3	11	0.443	NA	23
IGF2BP3	ENSG00000010626	LRRC23	protein_coding	2	3	3	NA	NA	16
IGF2BP3	ENSG00000010671	BTK	protein_coding	4	3	4	NA	NA	15
IGF2BP3	ENSG00000010704	HFE	protein_coding	2	1	2	-0.455	NA	17
IGF2BP3	ENSG00000010803	SCMH1	protein_coding	19	6	31	NA	-0.409	14
IGF2BP3	ENSG00000010810	FYN	protein_coding	15	3	18	0.603	-0.948	18
IGF2BP3	ENSG00000010818	HIVEP2	protein_coding	28	3	33	NA	NA	19
IGF2BP3	ENSG00000010932	FMO1	protein_coding	1	1	1	NA	NA	13
IGF2BP3	ENSG00000011007	ELOA	protein_coding	27	4	38	0.432	NA	19
IGF2BP3	ENSG00000011009	LYPLA2	protein_coding	10	5	19	NA	1.787	19
IGF2BP3	ENSG00000011021	CLCN6	protein_coding	20	4	27	-0.266	NA	19
IGF2BP3	ENSG00000011052	NME1-NME2	protein_coding	23	6	61	NA	4.25	12
IGF2BP3	ENSG00000011105	TSPAN9	protein_coding	4	1	4	-1.632	NA	13
IGF2BP3	ENSG00000011114	BTBD7	protein_coding	52	9	73	NA	NA	18
IGF2BP3	ENSG00000011132	APBA3	protein_coding	9	2	9	0.751	1.025	7
IGF2BP3	ENSG00000011143	MKS1	protein_coding	6	1	6	NA	NA	11
IGF2BP3	ENSG00000011198	ABHD5	protein_coding	8	3	13	NA	NA	21
IGF2BP3	ENSG00000011201	ANOS1	protein_coding	10	1	10	NA	NA	17
IGF2BP3	ENSG00000011243	AKAP8L	protein_coding	15	3	17	NA	NA	12
IGF2BP3	ENSG00000011258	MBTD1	protein_coding	28	5	39	NA	NA	21
IGF2BP3	ENSG00000011260	UTP18	protein_coding	8	5	14	-0.402	0.843	21
IGF2BP3	ENSG00000011275	RNF216	protein_coding	16	7	19	NA	NA	22
IGF2BP3	ENSG00000011295	TTC19	protein_coding	22	7	30	0.648	NA	14
IGF2BP3	ENSG00000011304	PTBP1	protein_coding	41	7	100	NA	NA	18
IGF2BP3	ENSG00000011332	DPF1	protein_coding	4	2	4	NA	NA	19
IGF2BP3	ENSG00000011347	SYT7	protein_coding	5	3	5	-1.699	NA	13
IGF2BP3	ENSG00000011376	LARS2	protein_coding	16	3	17	NA	NA	20
IGF2BP3	ENSG00000011405	PIK3C2A	protein_coding	53	6	79	NA	-0.607	26
IGF2BP3	ENSG00000011426	ANLN	protein_coding	23	5	29	NA	NA	30
IGF2BP3	ENSG00000011451	WIZ	protein_coding	27	5	48	NA	NA	17
IGF2BP3	ENSG00000011454	RABGAP1	protein_coding	17	5	25	-0.515	-0.654	21
IGF2BP3	ENSG00000011478	QPCTL	protein_coding	7	8	15	-0.997	0.595	11
IGF2BP3	ENSG00000011485	PPP5C	protein_coding	25	5	29	NA	0.974	19
IGF2BP3	ENSG00000011523	CEP68	protein_coding	17	8	23	0.41	-0.461	19
IGF2BP3	ENSG00000011566	MAP4K3	protein_coding	9	3	10	NA	-0.644	23
IGF2BP3	ENSG00000011638	TMEM159	protein_coding	5	5	7	-0.915	NA	12
IGF2BP3	ENSG00000012048	BRCA1	protein_coding	29	9	33	NA	-0.691	26
IGF2BP3	ENSG00000012061	ERCC1	protein_coding	18	10	28	NA	NA	17
IGF2BP3	ENSG00000012124	CD22	protein_coding	2	2	2	NA	NA	16
IGF2BP3	ENSG00000012171	SEMA3B	protein_coding	33	2	45	1.019	NA	11
IGF2BP3	ENSG00000012174	MBTPS2	protein_coding	40	4	53	-0.348	NA	27
IGF2BP3	ENSG00000012211	PRICKLE3	protein_coding	18	5	20	NA	NA	16
IGF2BP3	ENSG00000012232	EXTL3	protein_coding	36	5	52	NA	NA	14
IGF2BP3	ENSG00000012504	NR1H4	protein_coding	2	2	2	-1.668	NA	13
IGF2BP3	ENSG00000012660	ELOVL5	protein_coding	25	7	71	NA	NA	23
IGF2BP3	ENSG00000012817	KDM5D	protein_coding	24	2	29	0.636	NA	4
IGF2BP3	ENSG00000012822	CALCOCO1	protein_coding	18	4	24	NA	NA	23
IGF2BP3	ENSG00000012963	UBR7	protein_coding	13	5	21	-0.422	NA	21
IGF2BP3	ENSG00000012983	MAP4K5	protein_coding	18	4	22	NA	-0.294	22
IGF2BP3	ENSG00000013016	EHD3	protein_coding	3	1	3	NA	NA	21
IGF2BP3	ENSG00000013275	PSMC4	protein_coding	11	5	23	NA	NA	17
IGF2BP3	ENSG00000013288	MAN2B2	protein_coding	20	8	29	1.054	NA	12
IGF2BP3	ENSG00000013297	CLDN11	protein_coding	3	2	3	NA	NA	17
IGF2BP3	ENSG00000013306	SLC25A39	protein_coding	22	5	42	NA	0.984	14
IGF2BP3	ENSG00000013364	MVP	protein_coding	11	3	11	NA	NA	23
IGF2BP3	ENSG00000013374	NUB1	protein_coding	18	9	27	NA	NA	18
IGF2BP3	ENSG00000013375	PGM3	protein_coding	31	5	42	NA	NA	24
IGF2BP3	ENSG00000013392	RWDD2A	protein_coding	8	3	8	NA	NA	15
IGF2BP3	ENSG00000013441	CLK1	protein_coding	20	5	26	NA	NA	12
IGF2BP3	ENSG00000013503	POLR3B	protein_coding	3	2	3	NA	-0.792	24
IGF2BP3	ENSG00000013523	ANGEL1	protein_coding	19	5	31	-0.707	NA	18
IGF2BP3	ENSG00000013561	RNF14	protein_coding	8	4	12	NA	NA	13
IGF2BP3	ENSG00000013563	DNASE1L1	protein_coding	5	2	5	NA	NA	10
IGF2BP3	ENSG00000013573	DDX11	protein_coding	25	7	31	NA	0.625	18
IGF2BP3	ENSG00000013583	HEBP1	protein_coding	3	3	6	-1.038	NA	18
IGF2BP3	ENSG00000013588	GPRC5A	protein_coding	25	5	33	2.501	NA	16
IGF2BP3	ENSG00000013619	MAMLD1	protein_coding	1	1	1	NA	NA	16
IGF2BP3	ENSG00000013810	TACC3	protein_coding	22	5	25	NA	NA	21
IGF2BP3	ENSG00000014123	UFL1	protein_coding	13	5	18	NA	NA	15
IGF2BP3	ENSG00000014138	POLA2	protein_coding	6	4	6	NA	NA	24
IGF2BP3	ENSG00000014164	ZC3H3	protein_coding	5	3	6	NA	NA	13
IGF2BP3	ENSG00000014216	CAPN1	protein_coding	30	6	49	NA	1.463	16
IGF2BP3	ENSG00000014641	MDH1	protein_coding	14	5	26	-0.618	0.906	11
IGF2BP3	ENSG00000014824	SLC30A9	protein_coding	17	5	29	NA	-0.441	18
IGF2BP3	ENSG00000014919	COX15	protein_coding	16	9	25	-0.66	NA	16
IGF2BP3	ENSG00000015133	CCDC88C	protein_coding	18	4	18	0.84	NA	22
IGF2BP3	ENSG00000015153	YAF2	protein_coding	18	9	32	NA	NA	24
IGF2BP3	ENSG00000015171	ZMYND11	protein_coding	26	3	31	NA	NA	14
IGF2BP3	ENSG00000015285	WAS	protein_coding	2	2	2	NA	NA	15
IGF2BP3	ENSG00000015413	DPEP1	protein_coding	4	2	5	-2.655	NA	12
IGF2BP3	ENSG00000015475	BID	protein_coding	12	4	14	NA	NA	15
IGF2BP3	ENSG00000015479	MATR3	protein_coding	58	11	111	NA	NA	20
IGF2BP3	ENSG00000015520	NPC1L1	protein_coding	14	2	16	NA	NA	13
IGF2BP3	ENSG00000015532	XYLT2	protein_coding	12	4	15	NA	NA	13
IGF2BP3	ENSG00000015568	RGPD5	protein_coding	1	1	1	NA	NA	12
IGF2BP3	ENSG00000015676	NUDCD3	protein_coding	7	4	7	NA	NA	13
IGF2BP3	ENSG00000016391	CHDH	protein_coding	10	5	18	-0.188	NA	16
IGF2BP3	ENSG00000016864	GLT8D1	protein_coding	17	5	26	-0.799	NA	11
IGF2BP3	ENSG00000017260	ATP2C1	protein_coding	34	5	43	NA	NA	21
IGF2BP3	ENSG00000017427	IGF1	protein_coding	1	3	3	NA	-2.675	14
IGF2BP3	ENSG00000017483	SLC38A5	protein_coding	23	4	44	-1.593	NA	13
IGF2BP3	ENSG00000017797	RALBP1	protein_coding	23	6	38	0.5	0.442	20
IGF2BP3	ENSG00000018189	RUFY3	protein_coding	25	3	25	0.946	-0.626	16
IGF2BP3	ENSG00000018236	CNTN1	protein_coding	8	1	8	NA	NA	13
IGF2BP3	ENSG00000018280	SLC11A1	protein_coding	1	1	1	-2.69	NA	14
IGF2BP3	ENSG00000018408	WWTR1	protein_coding	28	6	37	NA	NA	20
IGF2BP3	ENSG00000018510	AGPS	protein_coding	41	5	67	NA	NA	26
IGF2BP3	ENSG00000018610	CXorf56	protein_coding	6	6	8	NA	NA	17
IGF2BP3	ENSG00000018625	ATP1A2	protein_coding	1	4	4	-3.371	NA	14
IGF2BP3	ENSG00000018699	TTC27	protein_coding	3	3	3	NA	NA	21
IGF2BP3	ENSG00000019144	PHLDB1	protein_coding	36	4	48	NA	NA	18
IGF2BP3	ENSG00000019186	CYP24A1	protein_coding	12	2	14	1.179	NA	14
IGF2BP3	ENSG00000019485	PRDM11	protein_coding	1	1	1	NA	NA	19
IGF2BP3	ENSG00000019505	SYT13	protein_coding	2	2	3	4.264	NA	16
IGF2BP3	ENSG00000019582	CD74	protein_coding	10	8	24	NA	NA	21
IGF2BP3	ENSG00000019995	ZRANB1	protein_coding	20	3	25	-0.371	-1.03	26
IGF2BP3	ENSG00000020129	NCDN	protein_coding	19	5	29	1.093	1.338	10
IGF2BP3	ENSG00000020256	ZFP64	protein_coding	22	6	26	NA	NA	26
IGF2BP3	ENSG00000020426	MNAT1	protein_coding	6	1	6	-0.748	NA	20
IGF2BP3	ENSG00000020577	SAMD4A	protein_coding	10	3	13	1.045	NA	20
IGF2BP3	ENSG00000020633	RUNX3	protein_coding	5	1	5	NA	NA	17
IGF2BP3	ENSG00000020922	MRE11	protein_coding	13	5	17	NA	-0.268	22
IGF2BP3	ENSG00000021300	PLEKHB1	protein_coding	8	2	11	-0.749	NA	15
IGF2BP3	ENSG00000021355	SERPINB1	protein_coding	16	6	26	-0.835	NA	17
IGF2BP3	ENSG00000021488	SLC7A9	protein_coding	2	5	6	-1.38	NA	10
IGF2BP3	ENSG00000021574	SPAST	protein_coding	28	11	45	NA	NA	27
IGF2BP3	ENSG00000021645	NRXN3	protein_coding	18	1	18	NA	NA	16
IGF2BP3	ENSG00000021762	OSBPL5	protein_coding	1	1	1	NA	NA	16
IGF2BP3	ENSG00000021776	AQR	protein_coding	24	5	34	0.758	NA	22
IGF2BP3	ENSG00000021826	CPS1	protein_coding	23	5	34	NA	-0.702	15
IGF2BP3	ENSG00000022267	FHL1	protein_coding	6	1	6	NA	NA	12
IGF2BP3	ENSG00000022277	RTF2	protein_coding	10	5	18	NA	NA	14
IGF2BP3	ENSG00000022567	SLC45A4	protein_coding	3	3	4	NA	NA	11
IGF2BP3	ENSG00000022840	RNF10	protein_coding	31	5	63	-0.92	NA	12
IGF2BP3	ENSG00000022976	ZNF839	protein_coding	8	3	9	0.573	NA	17
IGF2BP3	ENSG00000023041	ZDHHC6	protein_coding	15	5	23	0.503	NA	13
IGF2BP3	ENSG00000023171	GRAMD1B	protein_coding	4	1	4	NA	NA	19
IGF2BP3	ENSG00000023191	RNH1	protein_coding	31	5	55	NA	1.312	18
IGF2BP3	ENSG00000023228	NDUFS1	protein_coding	41	6	51	NA	NA	17
IGF2BP3	ENSG00000023287	RB1CC1	protein_coding	30	5	44	NA	NA	21
IGF2BP3	ENSG00000023318	ERP44	protein_coding	15	4	22	0.607	NA	8
IGF2BP3	ENSG00000023330	ALAS1	protein_coding	8	4	9	NA	NA	16
IGF2BP3	ENSG00000023516	AKAP11	protein_coding	51	8	71	NA	NA	22
IGF2BP3	ENSG00000023572	GLRX2	protein_coding	1	1	1	NA	NA	18
IGF2BP3	ENSG00000023608	SNAPC1	protein_coding	2	6	6	NA	NA	18
IGF2BP3	ENSG00000023697	DERA	protein_coding	2	1	2	NA	NA	15
IGF2BP3	ENSG00000023734	STRAP	protein_coding	19	5	31	-0.255	NA	20
IGF2BP3	ENSG00000023839	ABCC2	protein_coding	36	2	51	-0.468	NA	14
IGF2BP3	ENSG00000023892	DEF6	protein_coding	4	3	4	NA	NA	15
IGF2BP3	ENSG00000023902	PLEKHO1	protein_coding	2	2	3	1.315	NA	18
IGF2BP3	ENSG00000023909	GCLM	protein_coding	31	9	46	NA	NA	24
IGF2BP3	ENSG00000024048	UBR2	protein_coding	41	10	47	NA	NA	21
IGF2BP3	ENSG00000024422	EHD2	protein_coding	13	4	18	NA	NA	16
IGF2BP3	ENSG00000024526	DEPDC1	protein_coding	19	2	19	NA	NA	28
IGF2BP3	ENSG00000024862	CCDC28A	protein_coding	11	3	13	NA	NA	17
IGF2BP3	ENSG00000025039	RRAGD	protein_coding	15	1	15	NA	NA	12
IGF2BP3	ENSG00000025156	HSF2	protein_coding	8	6	13	NA	NA	17
IGF2BP3	ENSG00000025293	PHF20	protein_coding	23	9	32	NA	NA	23
IGF2BP3	ENSG00000025434	NR1H3	protein_coding	13	2	16	-1.034	NA	11
IGF2BP3	ENSG00000025708	TYMP	protein_coding	2	1	2	NA	NA	18
IGF2BP3	ENSG00000025770	NCAPH2	protein_coding	11	2	13	NA	1.262	18
IGF2BP3	ENSG00000025772	TOMM34	protein_coding	8	5	16	0.471	NA	14
IGF2BP3	ENSG00000025796	SEC63	protein_coding	33	7	55	NA	NA	16
IGF2BP3	ENSG00000025800	KPNA6	protein_coding	49	5	105	NA	NA	23
IGF2BP3	ENSG00000026025	VIM	protein_coding	23	6	56	NA	-0.411	14
IGF2BP3	ENSG00000026036	RTEL1-TNFRSF6B	protein_coding	18	4	25	NA	2.53	14
IGF2BP3	ENSG00000026103	FAS	protein_coding	4	1	4	1.631	NA	11
IGF2BP3	ENSG00000026297	RNASET2	protein_coding	22	2	26	-0.903	NA	15
IGF2BP3	ENSG00000026508	CD44	protein_coding	8	6	10	NA	NA	16
IGF2BP3	ENSG00000026652	AGPAT4	protein_coding	4	1	4	2.144	-0.505	14
IGF2BP3	ENSG00000026751	SLAMF7	protein_coding	1	1	1	NA	NA	18
IGF2BP3	ENSG00000026950	BTN3A1	protein_coding	12	4	12	NA	NA	14
IGF2BP3	ENSG00000027001	MIPEP	protein_coding	5	4	6	NA	NA	12
IGF2BP3	ENSG00000027075	PRKCH	protein_coding	4	1	4	NA	NA	19
IGF2BP3	ENSG00000027697	IFNGR1	protein_coding	13	3	17	NA	NA	13
IGF2BP3	ENSG00000027847	B4GALT7	protein_coding	11	3	13	-1.085	NA	15
IGF2BP3	ENSG00000027869	SH2D2A	protein_coding	2	1	2	NA	NA	16
IGF2BP3	ENSG00000028116	VRK2	protein_coding	11	4	14	0.775	NA	30
IGF2BP3	ENSG00000028137	TNFRSF1B	protein_coding	9	6	18	NA	1.303	13
IGF2BP3	ENSG00000028203	VEZT	protein_coding	22	4	23	0.761	NA	29
IGF2BP3	ENSG00000028277	POU2F2	protein_coding	1	1	1	NA	NA	15
IGF2BP3	ENSG00000028310	BRD9	protein_coding	14	5	16	0.909	0.678	17
IGF2BP3	ENSG00000028528	SNX1	protein_coding	33	5	46	NA	NA	18
IGF2BP3	ENSG00000028839	TBPL1	protein_coding	13	5	19	0.482	NA	20
IGF2BP3	ENSG00000029153	ARNTL2	protein_coding	27	5	31	1.875	NA	25
IGF2BP3	ENSG00000029363	BCLAF1	protein_coding	50	11	97	NA	NA	20
IGF2BP3	ENSG00000029364	SLC39A9	protein_coding	38	5	59	NA	NA	19
IGF2BP3	ENSG00000029534	ANK1	protein_coding	25	3	30	3.43	0.722	18
IGF2BP3	ENSG00000029639	TFB1M	protein_coding	4	3	5	NA	NA	11
IGF2BP3	ENSG00000029725	RABEP1	protein_coding	24	3	28	NA	NA	18
IGF2BP3	ENSG00000029993	HMGB3	protein_coding	10	4	11	0.811	NA	15
IGF2BP3	ENSG00000030066	NUP160	protein_coding	32	6	50	NA	NA	29
IGF2BP3	ENSG00000030110	BAK1	protein_coding	11	3	12	NA	1.328	14
IGF2BP3	ENSG00000030419	IKZF2	protein_coding	4	1	4	NA	-1.846	16
IGF2BP3	ENSG00000030582	GRN	protein_coding	20	5	30	NA	NA	14
IGF2BP3	ENSG00000031003	FAM13B	protein_coding	19	5	23	1.199	NA	14
IGF2BP3	ENSG00000031691	CENPQ	protein_coding	3	3	5	NA	NA	23
IGF2BP3	ENSG00000031698	SARS	protein_coding	29	8	47	NA	-0.999	12
IGF2BP3	ENSG00000031823	RANBP3	protein_coding	9	3	11	NA	0.543	18
IGF2BP3	ENSG00000032219	ARID4A	protein_coding	9	2	10	NA	NA	18
IGF2BP3	ENSG00000032389	EIPR1	protein_coding	1	1	1	-0.573	NA	15
IGF2BP3	ENSG00000032444	PNPLA6	protein_coding	29	3	34	NA	NA	11
IGF2BP3	ENSG00000032742	IFT88	protein_coding	3	3	3	NA	NA	16
IGF2BP3	ENSG00000033011	ALG1	protein_coding	13	4	19	NA	NA	15
IGF2BP3	ENSG00000033030	ZCCHC8	protein_coding	20	4	27	NA	NA	21
IGF2BP3	ENSG00000033050	ABCF2	protein_coding	16	5	27	NA	NA	19
IGF2BP3	ENSG00000033100	CHPF2	protein_coding	14	3	19	NA	NA	15
IGF2BP3	ENSG00000033170	FUT8	protein_coding	16	5	22	1.031	NA	21
IGF2BP3	ENSG00000033178	UBA6	protein_coding	33	8	55	NA	NA	27
IGF2BP3	ENSG00000033327	GAB2	protein_coding	13	5	17	NA	-2.057	17
IGF2BP3	ENSG00000033627	ATP6V0A1	protein_coding	36	5	55	NA	NA	15
IGF2BP3	ENSG00000033800	PIAS1	protein_coding	20	5	31	NA	NA	19
IGF2BP3	ENSG00000033867	SLC4A7	protein_coding	30	4	37	NA	NA	24
IGF2BP3	ENSG00000034053	APBA2	protein_coding	2	3	3	NA	NA	13
IGF2BP3	ENSG00000034152	MAP2K3	protein_coding	4	3	5	NA	3.343	11
IGF2BP3	ENSG00000034510	TMSB10	protein_coding	5	7	15	1.424	NA	17
IGF2BP3	ENSG00000034533	ASTE1	protein_coding	3	1	3	NA	NA	14
IGF2BP3	ENSG00000034677	RNF19A	protein_coding	14	4	19	NA	-0.395	21
IGF2BP3	ENSG00000034693	PEX3	protein_coding	7	3	8	NA	NA	15
IGF2BP3	ENSG00000034713	GABARAPL2	protein_coding	7	5	14	NA	NA	13
IGF2BP3	ENSG00000035115	SH3YL1	protein_coding	18	3	21	NA	NA	11
IGF2BP3	ENSG00000035141	FAM136A	protein_coding	12	3	15	0.206	0.653	18
IGF2BP3	ENSG00000035403	VCL	protein_coding	16	6	34	1.237	NA	25
IGF2BP3	ENSG00000035499	DEPDC1B	protein_coding	7	4	7	NA	NA	26
IGF2BP3	ENSG00000035664	DAPK2	protein_coding	1	1	1	NA	NA	17
IGF2BP3	ENSG00000035681	NSMAF	protein_coding	12	6	14	0.649	NA	22
IGF2BP3	ENSG00000035687	ADSS	protein_coding	17	5	25	NA	NA	17
IGF2BP3	ENSG00000035862	TIMP2	protein_coding	25	5	39	1.972	NA	14
IGF2BP3	ENSG00000035928	RFC1	protein_coding	32	6	48	NA	NA	22
IGF2BP3	ENSG00000036054	TBC1D23	protein_coding	21	5	30	NA	NA	22
IGF2BP3	ENSG00000036257	CUL3	protein_coding	25	3	36	NA	NA	21
IGF2BP3	ENSG00000036549	AC118549.1	protein_coding	33	4	37	NA	NA	22
IGF2BP3	ENSG00000036672	USP2	protein_coding	9	4	15	NA	NA	15
IGF2BP3	ENSG00000037042	TUBG2	protein_coding	8	2	10	-0.756	NA	15
IGF2BP3	ENSG00000037280	FLT4	protein_coding	1	1	1	NA	NA	15
IGF2BP3	ENSG00000037474	NSUN2	protein_coding	23	5	37	0.468	0.619	25
IGF2BP3	ENSG00000037637	FBXO42	protein_coding	28	5	33	NA	-0.374	15
IGF2BP3	ENSG00000037749	MFAP3	protein_coding	13	5	20	-1.265	NA	25
IGF2BP3	ENSG00000037757	MRI1	protein_coding	13	7	19	NA	NA	18
IGF2BP3	ENSG00000037897	METTL1	protein_coding	4	2	4	0.465	NA	14
IGF2BP3	ENSG00000037965	HOXC8	protein_coding	5	1	5	NA	NA	20
IGF2BP3	ENSG00000038002	AGA	protein_coding	1	1	1	NA	-0.833	10
IGF2BP3	ENSG00000038210	PI4K2B	protein_coding	9	4	11	NA	NA	15
IGF2BP3	ENSG00000038219	BOD1L1	protein_coding	23	3	26	NA	-0.783	23
IGF2BP3	ENSG00000038274	MAT2B	protein_coding	16	5	23	NA	NA	14
IGF2BP3	ENSG00000038358	EDC4	protein_coding	35	6	48	NA	0.743	21
IGF2BP3	ENSG00000038382	TRIO	protein_coding	36	3	42	0.348	NA	24
IGF2BP3	ENSG00000038427	VCAN	protein_coding	54	3	67	3.767	NA	21
IGF2BP3	ENSG00000038532	CLEC16A	protein_coding	21	5	24	0.624	NA	15
IGF2BP3	ENSG00000039068	CDH1	protein_coding	11	2	15	-2.831	NA	17
IGF2BP3	ENSG00000039123	MTREX	protein_coding	20	5	28	NA	NA	18
IGF2BP3	ENSG00000039319	ZFYVE16	protein_coding	26	6	28	NA	NA	17
IGF2BP3	ENSG00000039523	RIPOR1	protein_coding	20	5	32	NA	NA	17
IGF2BP3	ENSG00000039560	RAI14	protein_coding	30	7	43	-0.519	-0.57	25
IGF2BP3	ENSG00000039650	PNKP	protein_coding	15	2	18	NA	NA	15
IGF2BP3	ENSG00000040199	PHLPP2	protein_coding	33	9	48	1.41	NA	25
IGF2BP3	ENSG00000040275	SPDL1	protein_coding	15	4	17	NA	NA	29
IGF2BP3	ENSG00000040341	STAU2	protein_coding	31	9	35	NA	NA	19
IGF2BP3	ENSG00000040487	PQLC2	protein_coding	5	6	8	NA	NA	13
IGF2BP3	ENSG00000040531	CTNS	protein_coding	13	3	18	NA	NA	10
IGF2BP3	ENSG00000040633	PHF23	protein_coding	13	4	18	NA	NA	10
IGF2BP3	ENSG00000040933	INPP4A	protein_coding	19	3	19	NA	NA	22
IGF2BP3	ENSG00000041353	RAB27B	protein_coding	3	1	3	NA	NA	16
IGF2BP3	ENSG00000041357	PSMA4	protein_coding	14	5	26	NA	NA	18
IGF2BP3	ENSG00000041515	MYO16	protein_coding	1	1	1	NA	NA	17
IGF2BP3	ENSG00000041802	LSG1	protein_coding	5	3	7	0.711	NA	22
IGF2BP3	ENSG00000041880	PARP3	protein_coding	11	2	12	NA	NA	19
IGF2BP3	ENSG00000041982	TNC	protein_coding	1	1	1	NA	-4.585	21
IGF2BP3	ENSG00000041988	THAP3	protein_coding	5	2	5	NA	0.611	21
IGF2BP3	ENSG00000042088	TDP1	protein_coding	10	4	13	NA	NA	19
IGF2BP3	ENSG00000042286	AIFM2	protein_coding	12	5	14	NA	NA	16
IGF2BP3	ENSG00000042317	SPATA7	protein_coding	1	1	1	NA	NA	14
IGF2BP3	ENSG00000042429	MED17	protein_coding	10	5	13	0.716	NA	22
IGF2BP3	ENSG00000042445	RETSAT	protein_coding	12	2	19	-0.605	NA	11
IGF2BP3	ENSG00000042753	AP2S1	protein_coding	8	5	10	NA	1.002	17
IGF2BP3	ENSG00000042980	ADAM28	protein_coding	1	1	1	NA	NA	16
IGF2BP3	ENSG00000043093	DCUN1D1	protein_coding	19	5	26	NA	NA	23
IGF2BP3	ENSG00000043143	JADE2	protein_coding	14	3	15	1.423	NA	17
IGF2BP3	ENSG00000043355	ZIC2	protein_coding	12	3	14	NA	1.611	24
IGF2BP3	ENSG00000043514	TRIT1	protein_coding	3	2	3	NA	0.504	18
IGF2BP3	ENSG00000043591	ADRB1	protein_coding	1	1	1	NA	NA	16
IGF2BP3	ENSG00000044090	CUL7	protein_coding	12	2	12	NA	NA	15
IGF2BP3	ENSG00000044115	CTNNA1	protein_coding	29	5	52	NA	NA	15
IGF2BP3	ENSG00000044446	PHKA2	protein_coding	33	3	40	-0.606	NA	14
IGF2BP3	ENSG00000044459	CNTLN	protein_coding	9	4	9	NA	NA	19
IGF2BP3	ENSG00000044524	EPHA3	protein_coding	13	7	18	NA	NA	16
IGF2BP3	ENSG00000044574	HSPA5	protein_coding	21	9	52	NA	NA	19
IGF2BP3	ENSG00000046604	DSG2	protein_coding	33	5	59	NA	NA	19
IGF2BP3	ENSG00000046647	GEMIN8	protein_coding	4	2	4	NA	NA	15
IGF2BP3	ENSG00000046651	OFD1	protein_coding	12	3	12	0.747	NA	10
IGF2BP3	ENSG00000046653	GPM6B	protein_coding	14	1	14	NA	NA	19
IGF2BP3	ENSG00000046774	MAGEC2	protein_coding	5	2	6	NA	NA	16
IGF2BP3	ENSG00000047056	WDR37	protein_coding	14	10	24	NA	0.865	17
IGF2BP3	ENSG00000047188	YTHDC2	protein_coding	12	3	13	NA	NA	19
IGF2BP3	ENSG00000047230	CTPS2	protein_coding	9	3	10	NA	NA	21
IGF2BP3	ENSG00000047249	ATP6V1H	protein_coding	7	4	11	0.324	0.58	11
IGF2BP3	ENSG00000047315	POLR2B	protein_coding	29	6	40	NA	0.268	25
IGF2BP3	ENSG00000047346	FAM214A	protein_coding	13	3	14	0.702	NA	15
IGF2BP3	ENSG00000047365	ARAP2	protein_coding	4	1	4	1.6	NA	14
IGF2BP3	ENSG00000047410	TPR	protein_coding	60	8	100	NA	NA	27
IGF2BP3	ENSG00000047457	CP	protein_coding	28	3	44	NA	NA	19
IGF2BP3	ENSG00000047578	KIAA0556	protein_coding	10	3	11	NA	NA	20
IGF2BP3	ENSG00000047579	DTNBP1	protein_coding	4	3	4	NA	NA	16
IGF2BP3	ENSG00000047597	XK	protein_coding	27	3	38	NA	-0.82	19
IGF2BP3	ENSG00000047617	ANO2	protein_coding	1	1	1	NA	NA	13
IGF2BP3	ENSG00000047621	C12orf4	protein_coding	6	2	7	1.145	NA	24
IGF2BP3	ENSG00000047634	SCML1	protein_coding	20	3	28	NA	NA	16
IGF2BP3	ENSG00000047644	WWC3	protein_coding	10	7	15	1.63	-0.994	15
IGF2BP3	ENSG00000047648	ARHGAP6	protein_coding	7	3	9	NA	-0.535	18
IGF2BP3	ENSG00000047662	FAM184B	protein_coding	2	2	2	NA	NA	14
IGF2BP3	ENSG00000047849	MAP4	protein_coding	60	7	105	0.505	NA	14
IGF2BP3	ENSG00000047932	GOPC	protein_coding	29	5	40	NA	NA	23
IGF2BP3	ENSG00000048028	USP28	protein_coding	15	5	17	NA	NA	31
IGF2BP3	ENSG00000048052	HDAC9	protein_coding	3	2	3	NA	NA	20
IGF2BP3	ENSG00000048140	TSPAN17	protein_coding	14	5	22	NA	1.131	15
IGF2BP3	ENSG00000048162	NOP16	protein_coding	7	3	9	NA	1.266	13
IGF2BP3	ENSG00000048342	CC2D2A	protein_coding	5	4	6	0.804	-1.382	13
IGF2BP3	ENSG00000048392	RRM2B	protein_coding	21	5	29	NA	-0.396	17
IGF2BP3	ENSG00000048405	ZNF800	protein_coding	26	5	32	NA	NA	18
IGF2BP3	ENSG00000048471	SNX29	protein_coding	49	3	51	NA	-0.59	16
IGF2BP3	ENSG00000048544	MRPS10	protein_coding	11	5	26	NA	-0.382	16
IGF2BP3	ENSG00000048649	RSF1	protein_coding	30	6	36	NA	NA	22
IGF2BP3	ENSG00000048707	VPS13D	protein_coding	37	7	43	0.364	-0.848	15
IGF2BP3	ENSG00000048740	CELF2	protein_coding	24	4	32	NA	NA	17
IGF2BP3	ENSG00000048828	FAM120A	protein_coding	49	6	96	0.449	0.446	16
IGF2BP3	ENSG00000048991	R3HDM1	protein_coding	42	9	97	NA	NA	25
IGF2BP3	ENSG00000049089	COL9A2	protein_coding	23	2	34	NA	NA	8
IGF2BP3	ENSG00000049130	KITLG	protein_coding	14	1	14	4.19	NA	21
IGF2BP3	ENSG00000049167	ERCC8	protein_coding	8	2	8	NA	NA	17
IGF2BP3	ENSG00000049192	ADAMTS6	protein_coding	3	2	3	1.561	-1.739	27
IGF2BP3	ENSG00000049239	H6PD	protein_coding	36	8	61	-1.653	-1.262	15
IGF2BP3	ENSG00000049245	VAMP3	protein_coding	22	5	36	-1.553	NA	15
IGF2BP3	ENSG00000049246	PER3	protein_coding	20	5	28	NA	NA	13
IGF2BP3	ENSG00000049249	TNFRSF9	protein_coding	1	3	3	6.117	-1.739	20
IGF2BP3	ENSG00000049323	LTBP1	protein_coding	5	3	6	3.207	NA	20
IGF2BP3	ENSG00000049449	RCN1	protein_coding	13	3	16	NA	-0.836	17
IGF2BP3	ENSG00000049541	RFC2	protein_coding	6	6	8	NA	NA	20
IGF2BP3	ENSG00000049618	ARID1B	protein_coding	51	5	79	0.26	NA	19
IGF2BP3	ENSG00000049656	CLPTM1L	protein_coding	27	5	50	NA	1.161	16
IGF2BP3	ENSG00000049759	NEDD4L	protein_coding	43	5	70	-0.813	NA	18
IGF2BP3	ENSG00000049769	PPP1R3F	protein_coding	6	2	8	NA	NA	9
IGF2BP3	ENSG00000049860	HEXB	protein_coding	16	5	27	NA	NA	17
IGF2BP3	ENSG00000049883	PTCD2	protein_coding	6	6	9	NA	NA	15
IGF2BP3	ENSG00000050130	JKAMP	protein_coding	12	5	16	NA	NA	20
IGF2BP3	ENSG00000050327	ARHGEF5	protein_coding	1	1	1	NA	NA	15
IGF2BP3	ENSG00000050344	NFE2L3	protein_coding	7	3	8	1.841	NA	26
IGF2BP3	ENSG00000050393	MCUR1	protein_coding	16	3	17	0.551	NA	16
IGF2BP3	ENSG00000050405	LIMA1	protein_coding	14	3	19	0.765	NA	27
IGF2BP3	ENSG00000050426	LETMD1	protein_coding	24	5	46	-0.49	NA	10
IGF2BP3	ENSG00000050438	SLC4A8	protein_coding	1	2	2	NA	NA	20
IGF2BP3	ENSG00000050628	PTGER3	protein_coding	8	8	15	NA	NA	12
IGF2BP3	ENSG00000050730	TNIP3	protein_coding	1	1	1	NA	NA	20
IGF2BP3	ENSG00000050748	MAPK9	protein_coding	23	3	29	-0.529	NA	15
IGF2BP3	ENSG00000050820	BCAR1	protein_coding	9	3	11	0.739	NA	11
IGF2BP3	ENSG00000051009	FAM160A2	protein_coding	10	4	14	NA	NA	10
IGF2BP3	ENSG00000051108	HERPUD1	protein_coding	19	5	29	-0.393	NA	13
IGF2BP3	ENSG00000051128	HOMER3	protein_coding	13	3	14	NA	NA	18
IGF2BP3	ENSG00000051180	RAD51	protein_coding	1	1	1	NA	NA	22
IGF2BP3	ENSG00000051341	POLQ	protein_coding	18	2	18	NA	-0.853	28
IGF2BP3	ENSG00000051382	PIK3CB	protein_coding	15	5	18	NA	NA	20
IGF2BP3	ENSG00000051523	CYBA	protein_coding	16	6	24	NA	1.949	19
IGF2BP3	ENSG00000051596	THOC3	protein_coding	5	4	7	NA	0.459	14
IGF2BP3	ENSG00000051620	HEBP2	protein_coding	7	5	11	NA	NA	13
IGF2BP3	ENSG00000051825	MPHOSPH9	protein_coding	37	6	45	NA	NA	29
IGF2BP3	ENSG00000052126	PLEKHA5	protein_coding	24	10	31	NA	NA	18
IGF2BP3	ENSG00000052344	PRSS8	protein_coding	7	2	8	-1.979	NA	19
IGF2BP3	ENSG00000052723	SIKE1	protein_coding	29	6	47	NA	NA	26
IGF2BP3	ENSG00000052749	RRP12	protein_coding	21	4	24	NA	1.066	15
IGF2BP3	ENSG00000052795	FNIP2	protein_coding	31	4	52	-1.031	-0.517	24
IGF2BP3	ENSG00000052802	MSMO1	protein_coding	15	8	26	-1.909	NA	14
IGF2BP3	ENSG00000052841	TTC17	protein_coding	33	6	46	NA	-0.613	19
IGF2BP3	ENSG00000052850	ALX4	protein_coding	1	1	1	NA	NA	16
IGF2BP3	ENSG00000053108	FSTL4	protein_coding	1	1	1	-1.583	NA	16
IGF2BP3	ENSG00000053254	FOXN3	protein_coding	28	5	41	-0.657	NA	18
IGF2BP3	ENSG00000053328	METTL24	protein_coding	1	2	2	NA	NA	17
IGF2BP3	ENSG00000053371	AKR7A2	protein_coding	7	5	11	NA	NA	15
IGF2BP3	ENSG00000053372	MRTO4	protein_coding	13	4	16	NA	NA	11
IGF2BP3	ENSG00000053501	USE1	protein_coding	4	3	4	NA	NA	22
IGF2BP3	ENSG00000053524	MCF2L2	protein_coding	2	2	2	NA	-1.247	25
IGF2BP3	ENSG00000053702	NRIP2	protein_coding	1	1	1	NA	NA	15
IGF2BP3	ENSG00000053747	LAMA3	protein_coding	1	1	1	3.076	NA	16
IGF2BP3	ENSG00000053770	AP5M1	protein_coding	23	5	28	NA	NA	17
IGF2BP3	ENSG00000053900	ANAPC4	protein_coding	1	1	1	0.768	NA	14
IGF2BP3	ENSG00000053918	KCNQ1	protein_coding	2	4	4	NA	NA	13
IGF2BP3	ENSG00000054116	TRAPPC3	protein_coding	12	5	23	NA	NA	17
IGF2BP3	ENSG00000054118	THRAP3	protein_coding	31	8	55	NA	NA	24
IGF2BP3	ENSG00000054148	PHPT1	protein_coding	6	3	10	NA	0.912	20
IGF2BP3	ENSG00000054179	ENTPD2	protein_coding	7	2	11	-0.899	NA	18
IGF2BP3	ENSG00000054219	LY75	protein_coding	1	1	1	NA	NA	17
IGF2BP3	ENSG00000054267	ARID4B	protein_coding	30	4	35	NA	NA	19
IGF2BP3	ENSG00000054277	OPN3	protein_coding	47	5	73	NA	NA	25
IGF2BP3	ENSG00000054282	SDCCAG8	protein_coding	4	3	4	NA	-0.79	12
IGF2BP3	ENSG00000054392	HHAT	protein_coding	7	2	7	NA	NA	16
IGF2BP3	ENSG00000054523	KIF1B	protein_coding	72	6	93	0.403	NA	25
IGF2BP3	ENSG00000054598	FOXC1	protein_coding	14	2	15	2.41	NA	17
IGF2BP3	ENSG00000054611	TBC1D22A	protein_coding	2	6	6	NA	NA	8
IGF2BP3	ENSG00000054654	SYNE2	protein_coding	26	5	27	1.414	-2.116	16
IGF2BP3	ENSG00000054690	PLEKHH1	protein_coding	16	5	18	0.719	NA	16
IGF2BP3	ENSG00000054793	ATP9A	protein_coding	46	6	66	NA	NA	16
IGF2BP3	ENSG00000054965	FAM168A	protein_coding	36	5	53	NA	NA	20
IGF2BP3	ENSG00000054967	RELT	protein_coding	1	1	1	NA	1.435	26
IGF2BP3	ENSG00000054983	GALC	protein_coding	3	2	3	NA	NA	18
IGF2BP3	ENSG00000055044	NOP58	protein_coding	13	11	48	NA	NA	16
IGF2BP3	ENSG00000055070	SZRD1	protein_coding	26	5	50	NA	0.861	19
IGF2BP3	ENSG00000055118	KCNH2	protein_coding	21	3	35	NA	0.696	15
IGF2BP3	ENSG00000055130	CUL1	protein_coding	16	5	24	NA	NA	22
IGF2BP3	ENSG00000055147	FAM114A2	protein_coding	3	1	3	NA	-0.461	14
IGF2BP3	ENSG00000055163	CYFIP2	protein_coding	43	6	54	NA	-3.88	19
IGF2BP3	ENSG00000055208	TAB2	protein_coding	42	7	71	NA	NA	21
IGF2BP3	ENSG00000055211	GINM1	protein_coding	4	2	5	NA	NA	16
IGF2BP3	ENSG00000055332	EIF2AK2	protein_coding	36	6	54	NA	-0.875	27
IGF2BP3	ENSG00000055483	USP36	protein_coding	51	5	66	NA	NA	16
IGF2BP3	ENSG00000055609	KMT2C	protein_coding	116	7	183	0.788	-0.589	18
IGF2BP3	ENSG00000055732	MCOLN3	protein_coding	2	1	2	NA	NA	19
IGF2BP3	ENSG00000055917	PUM2	protein_coding	57	8	92	NA	NA	19
IGF2BP3	ENSG00000055950	MRPL43	protein_coding	13	3	17	0.292	NA	20
IGF2BP3	ENSG00000055957	ITIH1	protein_coding	1	1	1	-2.187	NA	10
IGF2BP3	ENSG00000056097	ZFR	protein_coding	41	6	81	NA	NA	26
IGF2BP3	ENSG00000056277	ZNF280C	protein_coding	17	8	22	0.946	-0.744	23
IGF2BP3	ENSG00000056291	NPFFR2	protein_coding	2	4	6	NA	NA	12
IGF2BP3	ENSG00000056487	PHF21B	protein_coding	2	1	2	NA	NA	16
IGF2BP3	ENSG00000056558	TRAF1	protein_coding	1	1	1	NA	NA	13
IGF2BP3	ENSG00000056586	RC3H2	protein_coding	70	11	120	NA	NA	24
IGF2BP3	ENSG00000056736	IL17RB	protein_coding	16	3	17	-0.442	NA	15
IGF2BP3	ENSG00000056972	TRAF3IP2	protein_coding	13	5	18	-1.534	-0.796	6
IGF2BP3	ENSG00000056998	GYG2	protein_coding	4	2	5	-0.819	NA	17
IGF2BP3	ENSG00000057019	DCBLD2	protein_coding	44	5	79	1.952	NA	19
IGF2BP3	ENSG00000057252	SOAT1	protein_coding	23	7	34	NA	NA	23
IGF2BP3	ENSG00000057294	PKP2	protein_coding	17	3	21	NA	NA	18
IGF2BP3	ENSG00000057468	MSH4	protein_coding	1	1	1	NA	NA	14
IGF2BP3	ENSG00000057593	F7	protein_coding	9	2	13	-2.568	NA	19
IGF2BP3	ENSG00000057608	GDI2	protein_coding	26	6	50	-0.37	NA	19
IGF2BP3	ENSG00000057663	ATG5	protein_coding	16	5	21	NA	NA	20
IGF2BP3	ENSG00000057704	TMCC3	protein_coding	8	1	8	NA	NA	18
IGF2BP3	ENSG00000057757	PITHD1	protein_coding	14	5	20	NA	NA	14
IGF2BP3	ENSG00000057935	MTA3	protein_coding	18	3	22	-0.541	NA	14
IGF2BP3	ENSG00000058056	USP13	protein_coding	18	7	22	NA	NA	17
IGF2BP3	ENSG00000058063	ATP11B	protein_coding	51	6	79	NA	-0.565	26
IGF2BP3	ENSG00000058085	LAMC2	protein_coding	2	4	4	NA	NA	16
IGF2BP3	ENSG00000058091	CDK14	protein_coding	10	2	11	NA	NA	15
IGF2BP3	ENSG00000058262	SEC61A1	protein_coding	34	5	78	-0.461	NA	18
IGF2BP3	ENSG00000058272	PPP1R12A	protein_coding	32	7	52	NA	NA	25
IGF2BP3	ENSG00000058453	CROCC	protein_coding	8	3	9	NA	NA	13
IGF2BP3	ENSG00000058600	POLR3E	protein_coding	42	5	56	NA	NA	18
IGF2BP3	ENSG00000058668	ATP2B4	protein_coding	24	7	38	NA	NA	19
IGF2BP3	ENSG00000058673	ZC3H11A	protein_coding	64	9	106	NA	-0.82	25
IGF2BP3	ENSG00000058729	RIOK2	protein_coding	4	1	4	NA	NA	11
IGF2BP3	ENSG00000058799	YIPF1	protein_coding	8	3	10	NA	NA	15
IGF2BP3	ENSG00000058804	NDC1	protein_coding	41	6	82	NA	NA	31
IGF2BP3	ENSG00000058866	DGKG	protein_coding	5	3	5	NA	NA	15
IGF2BP3	ENSG00000059122	FLYWCH1	protein_coding	11	3	14	0.742	1.174	12
IGF2BP3	ENSG00000059145	UNKL	protein_coding	18	6	21	0.665	NA	19
IGF2BP3	ENSG00000059377	TBXAS1	protein_coding	6	2	6	NA	NA	17
IGF2BP3	ENSG00000059378	PARP12	protein_coding	11	2	12	NA	NA	20
IGF2BP3	ENSG00000059573	ALDH18A1	protein_coding	14	3	20	-0.787	NA	18
IGF2BP3	ENSG00000059588	TARBP1	protein_coding	20	5	24	NA	NA	15
IGF2BP3	ENSG00000059691	GATB	protein_coding	7	3	8	-0.746	NA	16
IGF2BP3	ENSG00000059728	MXD1	protein_coding	41	6	54	0.978	NA	20
IGF2BP3	ENSG00000059758	CDK17	protein_coding	20	5	23	NA	NA	26
IGF2BP3	ENSG00000059769	DNAJC25	protein_coding	8	3	10	NA	NA	16
IGF2BP3	ENSG00000059804	SLC2A3	protein_coding	32	6	56	-1.024	0.357	22
IGF2BP3	ENSG00000059915	PSD	protein_coding	2	2	2	NA	NA	9
IGF2BP3	ENSG00000060069	CTDP1	protein_coding	3	1	3	0.774	1.485	11
IGF2BP3	ENSG00000060138	YBX3	protein_coding	24	6	49	0.303	NA	15
IGF2BP3	ENSG00000060237	WNK1	protein_coding	91	5	179	-0.58	NA	23
IGF2BP3	ENSG00000060339	CCAR1	protein_coding	44	11	80	0.599	NA	21
IGF2BP3	ENSG00000060491	OGFR	protein_coding	12	3	16	NA	1.364	11
IGF2BP3	ENSG00000060566	CREB3L3	protein_coding	4	2	6	-0.36	NA	15
IGF2BP3	ENSG00000060642	PIGV	protein_coding	12	5	20	NA	NA	10
IGF2BP3	ENSG00000060656	PTPRU	protein_coding	18	3	21	NA	NA	14
IGF2BP3	ENSG00000060688	SNRNP40	protein_coding	9	5	11	NA	NA	18
IGF2BP3	ENSG00000060749	QSER1	protein_coding	74	7	134	NA	NA	24
IGF2BP3	ENSG00000060762	MPC1	protein_coding	11	8	20	-0.407	NA	16
IGF2BP3	ENSG00000060971	ACAA1	protein_coding	17	2	23	-0.776	0.828	19
IGF2BP3	ENSG00000060982	BCAT1	protein_coding	65	8	133	NA	-0.703	28
IGF2BP3	ENSG00000061273	HDAC7	protein_coding	40	6	50	1.015	NA	12
IGF2BP3	ENSG00000061455	PRDM6	protein_coding	4	2	4	-1.952	NA	13
IGF2BP3	ENSG00000061656	SPAG4	protein_coding	5	2	5	-2.047	NA	14
IGF2BP3	ENSG00000061676	NCKAP1	protein_coding	48	7	86	NA	NA	25
IGF2BP3	ENSG00000061794	MRPS35	protein_coding	14	5	20	NA	NA	16
IGF2BP3	ENSG00000061918	GUCY1B1	protein_coding	9	1	9	NA	NA	20
IGF2BP3	ENSG00000061936	SFSWAP	protein_coding	21	6	30	NA	NA	13
IGF2BP3	ENSG00000061938	TNK2	protein_coding	23	4	29	NA	NA	13
IGF2BP3	ENSG00000061987	MON2	protein_coding	35	10	45	NA	-0.713	25
IGF2BP3	ENSG00000062194	GPBP1	protein_coding	25	6	34	NA	NA	13
IGF2BP3	ENSG00000062282	DGAT2	protein_coding	10	2	14	-1.098	NA	19
IGF2BP3	ENSG00000062370	ZNF112	protein_coding	1	1	1	NA	-1.337	13
IGF2BP3	ENSG00000062485	CS	protein_coding	32	7	93	-0.279	NA	25
IGF2BP3	ENSG00000062582	MRPS24	protein_coding	7	5	13	-1.085	NA	13
IGF2BP3	ENSG00000062598	ELMO2	protein_coding	19	3	22	NA	NA	17
IGF2BP3	ENSG00000062650	WAPL	protein_coding	39	4	47	NA	NA	24
IGF2BP3	ENSG00000062716	VMP1	protein_coding	23	6	39	NA	NA	13
IGF2BP3	ENSG00000062725	APPBP2	protein_coding	33	3	41	NA	NA	25
IGF2BP3	ENSG00000062822	POLD1	protein_coding	14	8	18	NA	2.038	19
IGF2BP3	ENSG00000063046	EIF4B	protein_coding	29	9	77	-0.803	NA	17
IGF2BP3	ENSG00000063127	SLC6A16	protein_coding	4	2	4	NA	NA	16
IGF2BP3	ENSG00000063169	BICRA	protein_coding	6	2	6	0.735	NA	12
IGF2BP3	ENSG00000063176	SPHK2	protein_coding	15	5	19	0.837	NA	20
IGF2BP3	ENSG00000063177	RPL18	protein_coding	12	6	44	-0.97	NA	21
IGF2BP3	ENSG00000063180	CA11	protein_coding	1	1	1	NA	NA	11
IGF2BP3	ENSG00000063241	ISOC2	protein_coding	9	3	12	NA	NA	24
IGF2BP3	ENSG00000063244	U2AF2	protein_coding	29	10	50	NA	1.415	14
IGF2BP3	ENSG00000063245	EPN1	protein_coding	25	5	49	NA	NA	14
IGF2BP3	ENSG00000063322	MED29	protein_coding	16	8	27	NA	NA	14
IGF2BP3	ENSG00000063438	AHRR	protein_coding	16	5	21	NA	NA	17
IGF2BP3	ENSG00000063587	ZNF275	protein_coding	40	5	59	-0.548	NA	18
IGF2BP3	ENSG00000063601	MTMR1	protein_coding	20	5	32	0.853	NA	23
IGF2BP3	ENSG00000063660	GPC1	protein_coding	6	3	9	1.364	NA	10
IGF2BP3	ENSG00000063761	ADCK1	protein_coding	1	1	1	0.742	NA	14
IGF2BP3	ENSG00000063854	HAGH	protein_coding	10	2	12	-0.785	NA	22
IGF2BP3	ENSG00000063978	RNF4	protein_coding	21	5	37	NA	NA	21
IGF2BP3	ENSG00000064012	CASP8	protein_coding	10	7	14	0.61	NA	19
IGF2BP3	ENSG00000064042	LIMCH1	protein_coding	10	1	10	NA	NA	17
IGF2BP3	ENSG00000064102	INTS13	protein_coding	12	4	14	NA	NA	24
IGF2BP3	ENSG00000064115	TM7SF3	protein_coding	18	6	32	0.548	NA	20
IGF2BP3	ENSG00000064199	SPA17	protein_coding	6	1	6	NA	NA	15
IGF2BP3	ENSG00000064201	TSPAN32	protein_coding	1	1	1	NA	NA	9
IGF2BP3	ENSG00000064205	WISP2	protein_coding	1	1	1	NA	NA	13
IGF2BP3	ENSG00000064218	DMRT3	protein_coding	2	1	2	NA	NA	17
IGF2BP3	ENSG00000064225	ST3GAL6	protein_coding	14	3	18	NA	NA	11
IGF2BP3	ENSG00000064300	NGFR	protein_coding	6	2	6	1.406	NA	12
IGF2BP3	ENSG00000064309	CDON	protein_coding	36	7	45	-0.976	NA	21
IGF2BP3	ENSG00000064313	TAF2	protein_coding	22	5	26	0.666	NA	26
IGF2BP3	ENSG00000064393	HIPK2	protein_coding	115	6	220	0.483	NA	18
IGF2BP3	ENSG00000064419	TNPO3	protein_coding	27	4	32	0.665	NA	25
IGF2BP3	ENSG00000064489	BORCS8-MEF2B	protein_coding	15	4	19	NA	NA	11
IGF2BP3	ENSG00000064490	RFXANK	protein_coding	8	3	9	NA	NA	23
IGF2BP3	ENSG00000064545	TMEM161A	protein_coding	11	5	16	NA	1.633	13
IGF2BP3	ENSG00000064547	LPAR2	protein_coding	2	1	2	NA	NA	18
IGF2BP3	ENSG00000064601	CTSA	protein_coding	21	5	37	0.994	0.839	18
IGF2BP3	ENSG00000064607	SUGP2	protein_coding	38	6	56	0.358	NA	16
IGF2BP3	ENSG00000064651	SLC12A2	protein_coding	33	9	49	1.753	NA	20
IGF2BP3	ENSG00000064652	SNX24	protein_coding	4	2	4	-0.426	-1.031	15
IGF2BP3	ENSG00000064655	EYA2	protein_coding	1	1	1	NA	NA	14
IGF2BP3	ENSG00000064666	CNN2	protein_coding	21	9	51	NA	NA	13
IGF2BP3	ENSG00000064687	ABCA7	protein_coding	15	3	16	-1.449	NA	10
IGF2BP3	ENSG00000064703	DDX20	protein_coding	10	2	11	0.712	NA	21
IGF2BP3	ENSG00000064726	BTBD1	protein_coding	23	5	35	NA	NA	24
IGF2BP3	ENSG00000064763	FAR2	protein_coding	5	1	5	NA	NA	23
IGF2BP3	ENSG00000064932	SBNO2	protein_coding	3	5	6	NA	NA	16
IGF2BP3	ENSG00000064933	PMS1	protein_coding	6	3	6	NA	NA	19
IGF2BP3	ENSG00000064961	HMG20B	protein_coding	14	5	24	NA	1.202	19
IGF2BP3	ENSG00000064995	TAF11	protein_coding	2	2	2	NA	0.857	15
IGF2BP3	ENSG00000064999	ANKS1A	protein_coding	11	4	12	NA	NA	17
IGF2BP3	ENSG00000065000	AP3D1	protein_coding	35	5	61	NA	NA	17
IGF2BP3	ENSG00000065029	ZNF76	protein_coding	13	3	14	NA	NA	13
IGF2BP3	ENSG00000065054	SLC9A3R2	protein_coding	6	3	8	NA	NA	11
IGF2BP3	ENSG00000065057	NTHL1	protein_coding	1	1	1	NA	NA	17
IGF2BP3	ENSG00000065060	UHRF1BP1	protein_coding	59	6	98	NA	NA	27
IGF2BP3	ENSG00000065135	GNAI3	protein_coding	30	5	47	NA	NA	22
IGF2BP3	ENSG00000065150	IPO5	protein_coding	66	8	133	-0.568	NA	23
IGF2BP3	ENSG00000065154	OAT	protein_coding	15	10	28	-0.492	0.566	11
IGF2BP3	ENSG00000065183	WDR3	protein_coding	16	3	16	NA	NA	28
IGF2BP3	ENSG00000065243	PKN2	protein_coding	27	6	35	NA	NA	29
IGF2BP3	ENSG00000065268	WDR18	protein_coding	6	3	8	NA	1.56	17
IGF2BP3	ENSG00000065308	TRAM2	protein_coding	37	6	70	NA	NA	28
IGF2BP3	ENSG00000065320	NTN1	protein_coding	6	1	6	NA	NA	13
IGF2BP3	ENSG00000065328	MCM10	protein_coding	22	5	26	NA	NA	29
IGF2BP3	ENSG00000065357	DGKA	protein_coding	1	2	2	NA	NA	15
IGF2BP3	ENSG00000065361	ERBB3	protein_coding	40	8	60	-0.866	-1.084	13
IGF2BP3	ENSG00000065413	ANKRD44	protein_coding	3	3	3	3.679	NA	17
IGF2BP3	ENSG00000065427	KARS	protein_coding	25	5	62	-0.357	NA	12
IGF2BP3	ENSG00000065457	ADAT1	protein_coding	9	4	11	1.105	-0.571	19
IGF2BP3	ENSG00000065485	PDIA5	protein_coding	3	4	4	-0.579	NA	19
IGF2BP3	ENSG00000065491	TBC1D22B	protein_coding	15	5	22	NA	NA	15
IGF2BP3	ENSG00000065518	NDUFB4	protein_coding	4	4	11	NA	NA	17
IGF2BP3	ENSG00000065526	SPEN	protein_coding	94	6	173	0.32	NA	22
IGF2BP3	ENSG00000065534	MYLK	protein_coding	17	3	20	-2.505	NA	21
IGF2BP3	ENSG00000065548	ZC3H15	protein_coding	20	7	33	NA	NA	23
IGF2BP3	ENSG00000065559	MAP2K4	protein_coding	19	5	31	NA	NA	19
IGF2BP3	ENSG00000065600	TMEM206	protein_coding	3	3	3	NA	NA	20
IGF2BP3	ENSG00000065609	SNAP91	protein_coding	4	1	4	NA	NA	16
IGF2BP3	ENSG00000065613	SLK	protein_coding	21	5	26	NA	NA	20
IGF2BP3	ENSG00000065615	CYB5R4	protein_coding	14	5	18	NA	NA	20
IGF2BP3	ENSG00000065621	GSTO2	protein_coding	4	1	4	NA	NA	10
IGF2BP3	ENSG00000065665	SEC61A2	protein_coding	11	3	11	NA	NA	21
IGF2BP3	ENSG00000065675	PRKCQ	protein_coding	9	2	10	NA	NA	14
IGF2BP3	ENSG00000065717	TLE2	protein_coding	1	1	1	NA	NA	19
IGF2BP3	ENSG00000065802	ASB1	protein_coding	26	3	32	-0.956	NA	14
IGF2BP3	ENSG00000065809	FAM107B	protein_coding	27	5	30	1.386	-2.429	18
IGF2BP3	ENSG00000065833	ME1	protein_coding	9	1	9	NA	NA	20
IGF2BP3	ENSG00000065882	TBC1D1	protein_coding	16	3	20	NA	NA	17
IGF2BP3	ENSG00000065883	CDK13	protein_coding	42	11	55	NA	NA	27
IGF2BP3	ENSG00000065911	MTHFD2	protein_coding	33	7	63	-0.343	-0.759	24
IGF2BP3	ENSG00000065923	SLC9A7	protein_coding	16	4	16	NA	NA	21
IGF2BP3	ENSG00000065970	FOXJ2	protein_coding	17	5	22	NA	NA	19
IGF2BP3	ENSG00000065978	YBX1	protein_coding	15	9	34	-0.414	NA	20
IGF2BP3	ENSG00000065989	PDE4A	protein_coding	20	4	25	NA	NA	14
IGF2BP3	ENSG00000066027	PPP2R5A	protein_coding	18	5	29	NA	NA	16
IGF2BP3	ENSG00000066044	ELAVL1	protein_coding	29	9	48	NA	0.9	19
IGF2BP3	ENSG00000066084	DIP2B	protein_coding	49	6	71	-0.345	NA	28
IGF2BP3	ENSG00000066117	SMARCD1	protein_coding	25	5	51	NA	NA	23
IGF2BP3	ENSG00000066135	KDM4A	protein_coding	18	10	26	0.609	NA	20
IGF2BP3	ENSG00000066136	NFYC	protein_coding	22	6	40	NA	NA	15
IGF2BP3	ENSG00000066230	SLC9A3	protein_coding	10	4	13	NA	NA	14
IGF2BP3	ENSG00000066279	ASPM	protein_coding	57	8	74	NA	NA	27
IGF2BP3	ENSG00000066294	CD84	protein_coding	3	3	4	NA	-1.388	18
IGF2BP3	ENSG00000066322	ELOVL1	protein_coding	12	5	23	NA	NA	13
IGF2BP3	ENSG00000066336	SPI1	protein_coding	3	2	4	NA	NA	13
IGF2BP3	ENSG00000066379	ZNRD1	protein_coding	6	4	7	-1.094	1.222	18
IGF2BP3	ENSG00000066382	MPPED2	protein_coding	2	1	2	NA	NA	13
IGF2BP3	ENSG00000066422	ZBTB11	protein_coding	13	5	15	NA	NA	23
IGF2BP3	ENSG00000066427	ATXN3	protein_coding	20	10	31	NA	-0.448	10
IGF2BP3	ENSG00000066455	GOLGA5	protein_coding	13	4	18	-0.502	NA	20
IGF2BP3	ENSG00000066468	FGFR2	protein_coding	9	3	10	-1.714	NA	16
IGF2BP3	ENSG00000066557	LRRC40	protein_coding	7	1	7	NA	NA	26
IGF2BP3	ENSG00000066583	ISOC1	protein_coding	10	5	19	-0.679	NA	16
IGF2BP3	ENSG00000066629	EML1	protein_coding	9	1	9	NA	NA	20
IGF2BP3	ENSG00000066651	TRMT11	protein_coding	6	3	7	NA	NA	18
IGF2BP3	ENSG00000066654	THUMPD1	protein_coding	27	5	42	-0.926	NA	15
IGF2BP3	ENSG00000066697	MSANTD3	protein_coding	7	5	8	0.817	NA	18
IGF2BP3	ENSG00000066735	KIF26A	protein_coding	6	1	6	NA	NA	16
IGF2BP3	ENSG00000066739	ATG2B	protein_coding	21	3	22	NA	-0.887	14
IGF2BP3	ENSG00000066777	ARFGEF1	protein_coding	34	11	51	NA	-0.4	19
IGF2BP3	ENSG00000066813	ACSM2B	protein_coding	2	1	2	-3.969	NA	6
IGF2BP3	ENSG00000066827	ZFAT	protein_coding	2	2	2	NA	NA	16
IGF2BP3	ENSG00000066855	MTFR1	protein_coding	15	9	23	NA	NA	18
IGF2BP3	ENSG00000066926	FECH	protein_coding	18	5	29	NA	NA	18
IGF2BP3	ENSG00000066933	MYO9A	protein_coding	22	3	23	NA	NA	20
IGF2BP3	ENSG00000067048	DDX3Y	protein_coding	19	2	23	NA	NA	5
IGF2BP3	ENSG00000067057	PFKP	protein_coding	8	3	8	NA	NA	15
IGF2BP3	ENSG00000067064	IDI1	protein_coding	20	6	31	NA	NA	15
IGF2BP3	ENSG00000067066	SP100	protein_coding	7	6	12	NA	NA	19
IGF2BP3	ENSG00000067082	KLF6	protein_coding	26	6	35	1.162	NA	17
IGF2BP3	ENSG00000067113	PLPP1	protein_coding	7	3	8	NA	NA	14
IGF2BP3	ENSG00000067141	NEO1	protein_coding	38	3	58	0.624	NA	14
IGF2BP3	ENSG00000067167	TRAM1	protein_coding	26	8	73	NA	NA	23
IGF2BP3	ENSG00000067177	PHKA1	protein_coding	17	7	22	-0.314	NA	13
IGF2BP3	ENSG00000067182	TNFRSF1A	protein_coding	15	8	26	NA	NA	10
IGF2BP3	ENSG00000067191	CACNB1	protein_coding	4	2	4	NA	NA	12
IGF2BP3	ENSG00000067208	EVI5	protein_coding	30	9	33	NA	-0.831	29
IGF2BP3	ENSG00000067225	PKM	protein_coding	32	8	95	-0.755	0.655	17
IGF2BP3	ENSG00000067248	DHX29	protein_coding	10	2	10	1.026	NA	17
IGF2BP3	ENSG00000067334	DNTTIP2	protein_coding	13	5	16	NA	NA	20
IGF2BP3	ENSG00000067365	METTL22	protein_coding	10	3	10	NA	NA	9
IGF2BP3	ENSG00000067369	TP53BP1	protein_coding	12	5	13	1.092	NA	23
IGF2BP3	ENSG00000067445	TRO	protein_coding	3	3	4	0.351	NA	18
IGF2BP3	ENSG00000067533	RRP15	protein_coding	31	7	36	NA	NA	23
IGF2BP3	ENSG00000067560	RHOA	protein_coding	11	7	23	-0.147	NA	20
IGF2BP3	ENSG00000067596	DHX8	protein_coding	25	3	30	NA	NA	26
IGF2BP3	ENSG00000067606	PRKCZ	protein_coding	1	1	1	-0.593	NA	17
IGF2BP3	ENSG00000067646	ZFY	protein_coding	2	2	2	NA	NA	8
IGF2BP3	ENSG00000067704	IARS2	protein_coding	24	5	39	-1.254	NA	24
IGF2BP3	ENSG00000067829	IDH3G	protein_coding	8	5	9	NA	0.884	18
IGF2BP3	ENSG00000067836	ROGDI	protein_coding	9	2	13	NA	NA	23
IGF2BP3	ENSG00000067900	ROCK1	protein_coding	19	8	23	NA	NA	27
IGF2BP3	ENSG00000067955	CBFB	protein_coding	28	6	45	NA	NA	22
IGF2BP3	ENSG00000067992	PDK3	protein_coding	7	3	10	-0.509	NA	16
IGF2BP3	ENSG00000068001	HYAL2	protein_coding	16	3	22	NA	NA	13
IGF2BP3	ENSG00000068024	HDAC4	protein_coding	10	3	10	NA	NA	20
IGF2BP3	ENSG00000068028	RASSF1	protein_coding	6	2	7	NA	NA	13
IGF2BP3	ENSG00000068078	FGFR3	protein_coding	14	5	23	-0.685	2.45	15
IGF2BP3	ENSG00000068079	IFI35	protein_coding	6	2	6	NA	NA	13
IGF2BP3	ENSG00000068097	HEATR6	protein_coding	7	3	11	NA	NA	23
IGF2BP3	ENSG00000068120	COASY	protein_coding	22	5	39	-0.997	NA	11
IGF2BP3	ENSG00000068137	PLEKHH3	protein_coding	14	4	15	NA	NA	13
IGF2BP3	ENSG00000068305	MEF2A	protein_coding	29	3	39	NA	-0.664	21
IGF2BP3	ENSG00000068308	OTUD5	protein_coding	14	5	19	NA	NA	10
IGF2BP3	ENSG00000068323	TFE3	protein_coding	17	5	22	NA	NA	17
IGF2BP3	ENSG00000068354	TBC1D25	protein_coding	8	3	10	NA	NA	11
IGF2BP3	ENSG00000068366	ACSL4	protein_coding	26	5	41	NA	0.495	22
IGF2BP3	ENSG00000068383	INPP5A	protein_coding	7	2	8	-0.499	NA	18
IGF2BP3	ENSG00000068394	GPKOW	protein_coding	4	2	4	NA	NA	16
IGF2BP3	ENSG00000068400	GRIPAP1	protein_coding	25	6	31	NA	NA	12
IGF2BP3	ENSG00000068438	FTSJ1	protein_coding	10	5	14	NA	NA	15
IGF2BP3	ENSG00000068489	PRR11	protein_coding	17	6	35	NA	NA	29
IGF2BP3	ENSG00000068615	REEP1	protein_coding	8	1	8	NA	NA	17
IGF2BP3	ENSG00000068650	ATP11A	protein_coding	31	5	47	0.174	NA	20
IGF2BP3	ENSG00000068654	POLR1A	protein_coding	63	6	88	NA	NA	24
IGF2BP3	ENSG00000068697	LAPTM4A	protein_coding	15	5	31	0.319	NA	15
IGF2BP3	ENSG00000068724	TTC7A	protein_coding	4	3	4	NA	NA	17
IGF2BP3	ENSG00000068745	IP6K2	protein_coding	17	4	21	0.634	0.506	12
IGF2BP3	ENSG00000068781	STON1-GTF2A1L	protein_coding	4	3	4	NA	NA	7
IGF2BP3	ENSG00000068784	SRBD1	protein_coding	8	5	11	NA	NA	22
IGF2BP3	ENSG00000068796	KIF2A	protein_coding	17	5	22	0.833	NA	27
IGF2BP3	ENSG00000068878	PSME4	protein_coding	47	5	82	0.565	NA	32
IGF2BP3	ENSG00000068885	IFT80	protein_coding	10	8	19	NA	-0.436	17
IGF2BP3	ENSG00000068903	SIRT2	protein_coding	13	5	18	NA	NA	12
IGF2BP3	ENSG00000068912	ERLEC1	protein_coding	14	5	24	NA	NA	19
IGF2BP3	ENSG00000068971	PPP2R5B	protein_coding	2	1	2	NA	NA	13
IGF2BP3	ENSG00000069011	PITX1	protein_coding	10	5	24	NA	1.298	14
IGF2BP3	ENSG00000069020	MAST4	protein_coding	27	6	31	1.127	NA	12
IGF2BP3	ENSG00000069188	SDK2	protein_coding	18	3	19	NA	NA	14
IGF2BP3	ENSG00000069248	NUP133	protein_coding	26	5	29	-0.277	NA	20
IGF2BP3	ENSG00000069275	NUCKS1	protein_coding	52	10	123	NA	NA	20
IGF2BP3	ENSG00000069329	VPS35	protein_coding	30	9	52	NA	NA	19
IGF2BP3	ENSG00000069345	DNAJA2	protein_coding	21	9	42	-0.355	NA	11
IGF2BP3	ENSG00000069399	BCL3	protein_coding	8	2	11	NA	NA	15
IGF2BP3	ENSG00000069424	KCNAB2	protein_coding	9	2	11	-1.036	NA	15
IGF2BP3	ENSG00000069482	GAL	protein_coding	5	2	8	NA	2.038	12
IGF2BP3	ENSG00000069493	CLEC2D	protein_coding	2	3	3	-1.286	-1.724	11
IGF2BP3	ENSG00000069509	FUNDC1	protein_coding	4	3	5	NA	NA	13
IGF2BP3	ENSG00000069535	MAOB	protein_coding	8	2	9	-0.528	NA	14
IGF2BP3	ENSG00000069667	RORA	protein_coding	26	3	28	-0.762	NA	17
IGF2BP3	ENSG00000069696	DRD4	protein_coding	1	2	2	NA	NA	8
IGF2BP3	ENSG00000069702	TGFBR3	protein_coding	38	5	59	-0.459	NA	19
IGF2BP3	ENSG00000069812	HES2	protein_coding	1	4	4	NA	NA	12
IGF2BP3	ENSG00000069849	ATP1B3	protein_coding	15	7	30	NA	NA	20
IGF2BP3	ENSG00000069869	NEDD4	protein_coding	26	6	27	NA	-0.994	25
IGF2BP3	ENSG00000069943	PIGB	protein_coding	8	5	10	NA	NA	19
IGF2BP3	ENSG00000069956	MAPK6	protein_coding	31	5	54	NA	-0.281	28
IGF2BP3	ENSG00000069966	GNB5	protein_coding	12	4	15	NA	NA	17
IGF2BP3	ENSG00000069974	RAB27A	protein_coding	18	10	33	NA	NA	15
IGF2BP3	ENSG00000069998	HDHD5	protein_coding	4	1	4	NA	1.581	15
IGF2BP3	ENSG00000070010	UFD1	protein_coding	22	10	40	0.959	NA	16
IGF2BP3	ENSG00000070018	LRP6	protein_coding	50	5	62	NA	-0.63	26
IGF2BP3	ENSG00000070047	PHRF1	protein_coding	15	7	17	NA	1.123	13
IGF2BP3	ENSG00000070061	ELP1	protein_coding	30	6	43	-0.968	NA	26
IGF2BP3	ENSG00000070081	NUCB2	protein_coding	12	8	20	NA	-1.047	17
IGF2BP3	ENSG00000070087	PFN2	protein_coding	19	3	26	0.45	NA	20
IGF2BP3	ENSG00000070159	PTPN3	protein_coding	29	5	36	0.508	NA	12
IGF2BP3	ENSG00000070182	SPTB	protein_coding	3	2	3	NA	0.88	15
IGF2BP3	ENSG00000070214	SLC44A1	protein_coding	47	6	72	-1.287	NA	20
IGF2BP3	ENSG00000070269	TMEM260	protein_coding	3	2	5	NA	-0.802	20
IGF2BP3	ENSG00000070366	SMG6	protein_coding	15	3	19	NA	NA	18
IGF2BP3	ENSG00000070367	EXOC5	protein_coding	24	5	33	-0.82	NA	23
IGF2BP3	ENSG00000070371	CLTCL1	protein_coding	9	2	9	0.565	-0.487	17
IGF2BP3	ENSG00000070404	FSTL3	protein_coding	6	2	6	0.953	NA	15
IGF2BP3	ENSG00000070413	DGCR2	protein_coding	28	5	42	NA	0.927	11
IGF2BP3	ENSG00000070423	RNF126	protein_coding	4	4	7	NA	1.706	12
IGF2BP3	ENSG00000070444	MNT	protein_coding	24	6	31	NA	NA	12
IGF2BP3	ENSG00000070476	ZXDC	protein_coding	29	9	39	NA	NA	15
IGF2BP3	ENSG00000070495	JMJD6	protein_coding	24	3	29	-1.215	NA	12
IGF2BP3	ENSG00000070501	POLB	protein_coding	2	3	3	NA	NA	8
IGF2BP3	ENSG00000070526	ST6GALNAC1	protein_coding	5	2	6	NA	NA	15
IGF2BP3	ENSG00000070540	WIPI1	protein_coding	10	3	12	NA	-1.606	20
IGF2BP3	ENSG00000070610	GBA2	protein_coding	14	4	17	NA	0.53	11
IGF2BP3	ENSG00000070614	NDST1	protein_coding	51	5	82	NA	0.626	16
IGF2BP3	ENSG00000070669	ASNS	protein_coding	23	5	40	-0.91	-1.653	18
IGF2BP3	ENSG00000070718	AP3M2	protein_coding	10	3	11	NA	-0.856	18
IGF2BP3	ENSG00000070756	PABPC1	protein_coding	44	12	143	-0.465	NA	18
IGF2BP3	ENSG00000070759	TESK2	protein_coding	2	2	2	-0.824	NA	13
IGF2BP3	ENSG00000070761	CFAP20	protein_coding	10	5	13	NA	NA	14
IGF2BP3	ENSG00000070770	CSNK2A2	protein_coding	56	6	108	-0.658	NA	23
IGF2BP3	ENSG00000070778	PTPN21	protein_coding	6	3	6	2.163	NA	18
IGF2BP3	ENSG00000070785	EIF2B3	protein_coding	2	2	2	NA	NA	14
IGF2BP3	ENSG00000070808	CAMK2A	protein_coding	1	1	1	NA	NA	13
IGF2BP3	ENSG00000070814	TCOF1	protein_coding	40	5	68	NA	0.973	16
IGF2BP3	ENSG00000070831	CDC42	protein_coding	18	7	37	0.497	NA	22
IGF2BP3	ENSG00000070882	OSBPL3	protein_coding	14	6	21	0.665	NA	24
IGF2BP3	ENSG00000070950	RAD18	protein_coding	28	4	36	NA	NA	22
IGF2BP3	ENSG00000070961	ATP2B1	protein_coding	37	4	53	NA	NA	25
IGF2BP3	ENSG00000071051	NCK2	protein_coding	7	4	10	NA	NA	22
IGF2BP3	ENSG00000071054	MAP4K4	protein_coding	56	7	89	0.822	NA	25
IGF2BP3	ENSG00000071073	MGAT4A	protein_coding	33	4	46	-0.717	NA	16
IGF2BP3	ENSG00000071082	RPL31	protein_coding	40	11	67	-0.921	NA	18
IGF2BP3	ENSG00000071127	WDR1	protein_coding	29	7	50	NA	NA	8
IGF2BP3	ENSG00000071189	SNX13	protein_coding	17	5	24	NA	NA	23
IGF2BP3	ENSG00000071205	ARHGAP10	protein_coding	5	3	6	NA	NA	14
IGF2BP3	ENSG00000071242	RPS6KA2	protein_coding	9	1	9	NA	NA	15
IGF2BP3	ENSG00000071243	ING3	protein_coding	14	1	14	NA	NA	23
IGF2BP3	ENSG00000071246	VASH1	protein_coding	4	1	4	NA	NA	15
IGF2BP3	ENSG00000071282	LMCD1	protein_coding	1	1	1	NA	NA	16
IGF2BP3	ENSG00000071462	BUD23	protein_coding	18	6	23	0.449	1.006	13
IGF2BP3	ENSG00000071537	SEL1L	protein_coding	39	6	66	NA	-1.427	25
IGF2BP3	ENSG00000071539	TRIP13	protein_coding	14	5	22	NA	0.462	24
IGF2BP3	ENSG00000071553	ATP6AP1	protein_coding	24	10	54	NA	NA	14
IGF2BP3	ENSG00000071564	TCF3	protein_coding	37	7	69	NA	1.542	17
IGF2BP3	ENSG00000071575	TRIB2	protein_coding	13	5	16	NA	NA	15
IGF2BP3	ENSG00000071626	DAZAP1	protein_coding	46	8	77	NA	0.289	12
IGF2BP3	ENSG00000071655	MBD3	protein_coding	29	6	39	NA	1.867	21
IGF2BP3	ENSG00000071794	HLTF	protein_coding	13	5	20	NA	-0.4	19
IGF2BP3	ENSG00000071859	FAM50A	protein_coding	15	4	16	NA	NA	10
IGF2BP3	ENSG00000071889	FAM3A	protein_coding	8	3	9	NA	1.139	16
IGF2BP3	ENSG00000071894	CPSF1	protein_coding	32	8	49	NA	NA	12
IGF2BP3	ENSG00000071967	CYBRD1	protein_coding	2	1	2	NA	-0.437	19
IGF2BP3	ENSG00000071994	PDCD2	protein_coding	25	5	52	NA	NA	12
IGF2BP3	ENSG00000072041	SLC6A15	protein_coding	23	1	23	NA	NA	20
IGF2BP3	ENSG00000072042	RDH11	protein_coding	19	8	36	NA	NA	17
IGF2BP3	ENSG00000072062	PRKACA	protein_coding	19	6	41	NA	NA	17
IGF2BP3	ENSG00000072071	ADGRL1	protein_coding	23	10	30	-0.928	NA	15
IGF2BP3	ENSG00000072110	ACTN1	protein_coding	21	8	35	NA	NA	18
IGF2BP3	ENSG00000072121	ZFYVE26	protein_coding	34	8	44	0.656	NA	22
IGF2BP3	ENSG00000072134	EPN2	protein_coding	20	3	21	NA	NA	16
IGF2BP3	ENSG00000072135	PTPN18	protein_coding	16	5	29	-0.677	NA	17
IGF2BP3	ENSG00000072163	LIMS2	protein_coding	1	1	1	-2.382	NA	15
IGF2BP3	ENSG00000072210	ALDH3A2	protein_coding	24	3	36	-0.374	NA	12
IGF2BP3	ENSG00000072274	TFRC	protein_coding	43	11	96	-1.674	1.281	28
IGF2BP3	ENSG00000072310	SREBF1	protein_coding	28	7	35	NA	NA	19
IGF2BP3	ENSG00000072364	AFF4	protein_coding	64	6	97	NA	NA	19
IGF2BP3	ENSG00000072401	UBE2D1	protein_coding	17	5	20	NA	NA	24
IGF2BP3	ENSG00000072415	MPP5	protein_coding	22	4	30	NA	NA	22
IGF2BP3	ENSG00000072422	RHOBTB1	protein_coding	6	3	6	1.411	NA	21
IGF2BP3	ENSG00000072501	SMC1A	protein_coding	64	8	105	0.329	NA	29
IGF2BP3	ENSG00000072506	HSD17B10	protein_coding	4	4	6	NA	NA	18
IGF2BP3	ENSG00000072518	MARK2	protein_coding	17	5	29	NA	NA	19
IGF2BP3	ENSG00000072571	HMMR	protein_coding	15	6	23	NA	NA	26
IGF2BP3	ENSG00000072609	CHFR	protein_coding	38	3	41	1.281	NA	18
IGF2BP3	ENSG00000072682	P4HA2	protein_coding	15	2	18	-0.725	NA	14
IGF2BP3	ENSG00000072694	FCGR2B	protein_coding	1	1	1	NA	NA	16
IGF2BP3	ENSG00000072736	NFATC3	protein_coding	56	7	117	-0.897	NA	21
IGF2BP3	ENSG00000072756	TRNT1	protein_coding	13	2	13	NA	NA	13
IGF2BP3	ENSG00000072778	ACADVL	protein_coding	31	5	50	NA	NA	20
IGF2BP3	ENSG00000072786	STK10	protein_coding	13	3	14	NA	NA	17
IGF2BP3	ENSG00000072803	FBXW11	protein_coding	29	6	41	NA	-0.337	21
IGF2BP3	ENSG00000072832	CRMP1	protein_coding	3	1	3	NA	NA	15
IGF2BP3	ENSG00000072840	EVC	protein_coding	7	3	8	NA	NA	18
IGF2BP3	ENSG00000072849	DERL2	protein_coding	19	3	25	NA	NA	16
IGF2BP3	ENSG00000072864	NDE1	protein_coding	31	10	46	0.468	NA	24
IGF2BP3	ENSG00000072954	TMEM38A	protein_coding	10	6	14	-1.184	NA	10
IGF2BP3	ENSG00000072958	AP1M1	protein_coding	13	5	19	NA	NA	13
IGF2BP3	ENSG00000073008	PVR	protein_coding	19	3	24	NA	NA	20
IGF2BP3	ENSG00000073050	XRCC1	protein_coding	13	4	19	NA	NA	14
IGF2BP3	ENSG00000073060	SCARB1	protein_coding	28	5	72	-1.382	NA	15
IGF2BP3	ENSG00000073067	CYP2W1	protein_coding	11	3	15	NA	NA	14
IGF2BP3	ENSG00000073111	MCM2	protein_coding	17	6	25	NA	0.985	22
IGF2BP3	ENSG00000073150	PANX2	protein_coding	5	3	6	NA	NA	16
IGF2BP3	ENSG00000073169	SELENOO	protein_coding	3	3	4	NA	2.245	18
IGF2BP3	ENSG00000073331	ALPK1	protein_coding	1	1	1	NA	-1.986	16
IGF2BP3	ENSG00000073350	LLGL2	protein_coding	16	6	22	NA	1.584	16
IGF2BP3	ENSG00000073417	PDE8A	protein_coding	20	5	22	NA	NA	18
IGF2BP3	ENSG00000073464	CLCN4	protein_coding	3	2	4	0.502	NA	19
IGF2BP3	ENSG00000073536	NLE1	protein_coding	25	3	29	-0.864	NA	13
IGF2BP3	ENSG00000073578	SDHA	protein_coding	31	6	42	NA	0.791	11
IGF2BP3	ENSG00000073584	SMARCE1	protein_coding	27	8	47	NA	NA	14
IGF2BP3	ENSG00000073605	GSDMB	protein_coding	10	2	13	-1.203	NA	14
IGF2BP3	ENSG00000073614	KDM5A	protein_coding	50	4	61	NA	NA	27
IGF2BP3	ENSG00000073670	ADAM11	protein_coding	1	1	1	NA	NA	16
IGF2BP3	ENSG00000073711	PPP2R3A	protein_coding	3	1	3	NA	NA	14
IGF2BP3	ENSG00000073712	FERMT2	protein_coding	14	3	17	NA	-2.911	20
IGF2BP3	ENSG00000073756	PTGS2	protein_coding	2	1	2	NA	NA	22
IGF2BP3	ENSG00000073792	IGF2BP2	protein_coding	12	6	18	-0.231	NA	25
IGF2BP3	ENSG00000073803	MAP3K13	protein_coding	17	7	21	-0.233	NA	16
IGF2BP3	ENSG00000073849	ST6GAL1	protein_coding	32	6	70	-1.105	NA	18
IGF2BP3	ENSG00000073910	FRY	protein_coding	32	6	37	NA	NA	18
IGF2BP3	ENSG00000073921	PICALM	protein_coding	33	5	71	NA	NA	27
IGF2BP3	ENSG00000073969	NSF	protein_coding	8	5	17	0.406	NA	23
IGF2BP3	ENSG00000074047	GLI2	protein_coding	4	1	4	NA	NA	18
IGF2BP3	ENSG00000074054	CLASP1	protein_coding	33	6	49	0.307	-0.278	24
IGF2BP3	ENSG00000074071	MRPS34	protein_coding	7	4	9	NA	NA	17
IGF2BP3	ENSG00000074201	CLNS1A	protein_coding	24	5	43	-0.512	NA	15
IGF2BP3	ENSG00000074211	PPP2R2C	protein_coding	5	3	6	-2.751	NA	11
IGF2BP3	ENSG00000074219	TEAD2	protein_coding	11	5	13	1.172	NA	17
IGF2BP3	ENSG00000074266	EED	protein_coding	3	2	3	NA	NA	19
IGF2BP3	ENSG00000074276	CDHR2	protein_coding	11	2	11	-2.419	NA	18
IGF2BP3	ENSG00000074319	TSG101	protein_coding	15	5	29	NA	NA	13
IGF2BP3	ENSG00000074356	NCBP3	protein_coding	31	7	43	0.529	NA	22
IGF2BP3	ENSG00000074370	ATP2A3	protein_coding	6	2	9	NA	NA	14
IGF2BP3	ENSG00000074410	CA12	protein_coding	10	6	14	NA	-3.952	15
IGF2BP3	ENSG00000074527	NTN4	protein_coding	7	3	9	0.578	NA	15
IGF2BP3	ENSG00000074582	BCS1L	protein_coding	9	5	14	NA	NA	12
IGF2BP3	ENSG00000074590	NUAK1	protein_coding	9	3	9	1.493	NA	19
IGF2BP3	ENSG00000074603	DPP8	protein_coding	23	3	28	NA	NA	21
IGF2BP3	ENSG00000074621	SLC24A1	protein_coding	9	2	9	NA	-0.61	20
IGF2BP3	ENSG00000074660	SCARF1	protein_coding	3	2	3	NA	NA	12
IGF2BP3	ENSG00000074695	LMAN1	protein_coding	35	6	80	-0.795	NA	25
IGF2BP3	ENSG00000074696	HACD3	protein_coding	21	6	40	NA	NA	21
IGF2BP3	ENSG00000074706	IPCEF1	protein_coding	1	6	6	NA	NA	10
IGF2BP3	ENSG00000074755	ZZEF1	protein_coding	37	3	47	NA	NA	17
IGF2BP3	ENSG00000074800	ENO1	protein_coding	25	6	78	-1.92	0.771	19
IGF2BP3	ENSG00000074842	MYDGF	protein_coding	5	3	9	-0.532	NA	18
IGF2BP3	ENSG00000074855	ANO8	protein_coding	7	3	8	NA	NA	12
IGF2BP3	ENSG00000074935	TUBE1	protein_coding	3	2	3	NA	-0.682	17
IGF2BP3	ENSG00000074964	ARHGEF10L	protein_coding	1	1	1	-0.976	NA	18
IGF2BP3	ENSG00000075089	ACTR6	protein_coding	7	7	12	NA	0.491	14
IGF2BP3	ENSG00000075131	TIPIN	protein_coding	4	2	4	0.717	NA	18
IGF2BP3	ENSG00000075142	SRI	protein_coding	9	7	14	NA	NA	20
IGF2BP3	ENSG00000075151	EIF4G3	protein_coding	59	5	89	NA	-0.692	22
IGF2BP3	ENSG00000075188	NUP37	protein_coding	6	3	10	-0.494	NA	22
IGF2BP3	ENSG00000075213	SEMA3A	protein_coding	3	1	3	3.116	NA	22
IGF2BP3	ENSG00000075218	GTSE1	protein_coding	12	3	12	NA	0.437	28
IGF2BP3	ENSG00000075223	SEMA3C	protein_coding	12	1	12	NA	NA	21
IGF2BP3	ENSG00000075234	TTC38	protein_coding	6	4	10	-0.889	1.225	13
IGF2BP3	ENSG00000075239	ACAT1	protein_coding	7	6	10	-0.504	NA	14
IGF2BP3	ENSG00000075240	GRAMD4	protein_coding	3	7	8	NA	1.311	9
IGF2BP3	ENSG00000075275	CELSR1	protein_coding	12	2	12	NA	NA	18
IGF2BP3	ENSG00000075290	WNT8B	protein_coding	1	1	1	NA	NA	16
IGF2BP3	ENSG00000075292	ZNF638	protein_coding	46	7	56	NA	NA	17
IGF2BP3	ENSG00000075303	SLC25A40	protein_coding	14	5	16	NA	NA	23
IGF2BP3	ENSG00000075336	TIMM21	protein_coding	3	3	4	NA	NA	18
IGF2BP3	ENSG00000075340	ADD2	protein_coding	22	3	28	NA	NA	20
IGF2BP3	ENSG00000075391	RASAL2	protein_coding	12	3	17	1.119	NA	28
IGF2BP3	ENSG00000075399	VPS9D1	protein_coding	6	2	6	NA	NA	15
IGF2BP3	ENSG00000075407	ZNF37A	protein_coding	24	3	31	NA	NA	13
IGF2BP3	ENSG00000075413	MARK3	protein_coding	17	3	21	0.334	NA	17
IGF2BP3	ENSG00000075415	SLC25A3	protein_coding	21	5	52	-0.438	NA	11
IGF2BP3	ENSG00000075420	FNDC3B	protein_coding	40	7	54	NA	-0.857	27
IGF2BP3	ENSG00000075426	FOSL2	protein_coding	31	3	41	NA	NA	15
IGF2BP3	ENSG00000075539	FRYL	protein_coding	19	6	24	0.459	-0.543	17
IGF2BP3	ENSG00000075568	TMEM131	protein_coding	41	6	66	0.606	NA	24
IGF2BP3	ENSG00000075618	FSCN1	protein_coding	20	5	49	0.844	2.144	16
IGF2BP3	ENSG00000075624	ACTB	protein_coding	24	12	80	NA	NA	13
IGF2BP3	ENSG00000075643	MOCOS	protein_coding	9	4	11	0.692	-0.817	18
IGF2BP3	ENSG00000075651	PLD1	protein_coding	16	5	24	NA	-1.51	22
IGF2BP3	ENSG00000075702	WDR62	protein_coding	19	3	22	1.009	0.85	27
IGF2BP3	ENSG00000075711	DLG1	protein_coding	35	8	50	NA	-0.564	17
IGF2BP3	ENSG00000075785	RAB7A	protein_coding	9	5	26	NA	NA	11
IGF2BP3	ENSG00000075790	BCAP29	protein_coding	28	5	32	NA	NA	19
IGF2BP3	ENSG00000075826	SEC31B	protein_coding	9	3	9	0.441	NA	12
IGF2BP3	ENSG00000075856	SART3	protein_coding	25	7	34	-0.304	NA	25
IGF2BP3	ENSG00000075914	EXOSC7	protein_coding	8	5	10	-0.417	NA	12
IGF2BP3	ENSG00000075945	KIFAP3	protein_coding	4	1	4	NA	NA	11
IGF2BP3	ENSG00000075975	MKRN2	protein_coding	14	5	20	-0.512	NA	15
IGF2BP3	ENSG00000076003	MCM6	protein_coding	20	5	33	NA	NA	25
IGF2BP3	ENSG00000076043	REXO2	protein_coding	12	5	18	0.678	NA	13
IGF2BP3	ENSG00000076053	RBM7	protein_coding	13	4	19	NA	NA	22
IGF2BP3	ENSG00000076067	RBMS2	protein_coding	27	8	30	0.464	NA	21
IGF2BP3	ENSG00000076108	BAZ2A	protein_coding	74	9	157	-0.399	NA	28
IGF2BP3	ENSG00000076201	PTPN23	protein_coding	20	5	34	NA	NA	15
IGF2BP3	ENSG00000076242	MLH1	protein_coding	13	5	17	0.457	NA	17
IGF2BP3	ENSG00000076248	UNG	protein_coding	13	5	18	NA	0.814	17
IGF2BP3	ENSG00000076258	FMO4	protein_coding	2	4	4	NA	NA	15
IGF2BP3	ENSG00000076321	KLHL20	protein_coding	10	3	11	0.481	-0.342	23
IGF2BP3	ENSG00000076351	SLC46A1	protein_coding	26	3	35	-0.423	NA	12
IGF2BP3	ENSG00000076356	PLXNA2	protein_coding	18	3	20	NA	NA	18
IGF2BP3	ENSG00000076382	SPAG5	protein_coding	22	7	31	-0.639	NA	25
IGF2BP3	ENSG00000076513	ANKRD13A	protein_coding	30	10	55	0.239	NA	17
IGF2BP3	ENSG00000076554	TPD52	protein_coding	16	3	20	-0.649	NA	17
IGF2BP3	ENSG00000076555	ACACB	protein_coding	34	5	38	-0.755	-1.835	17
IGF2BP3	ENSG00000076604	TRAF4	protein_coding	15	4	18	NA	NA	13
IGF2BP3	ENSG00000076641	PAG1	protein_coding	20	2	20	-1.928	NA	19
IGF2BP3	ENSG00000076650	GPATCH1	protein_coding	9	3	9	NA	NA	18
IGF2BP3	ENSG00000076685	NT5C2	protein_coding	23	4	31	-0.461	NA	25
IGF2BP3	ENSG00000076706	MCAM	protein_coding	16	4	20	1.786	NA	19
IGF2BP3	ENSG00000076716	GPC4	protein_coding	10	2	10	NA	NA	20
IGF2BP3	ENSG00000076770	MBNL3	protein_coding	51	3	90	NA	NA	19
IGF2BP3	ENSG00000076826	CAMSAP3	protein_coding	14	3	16	NA	NA	17
IGF2BP3	ENSG00000076864	RAP1GAP	protein_coding	2	2	3	-0.643	NA	14
IGF2BP3	ENSG00000076924	XAB2	protein_coding	8	6	8	NA	NA	20
IGF2BP3	ENSG00000076928	ARHGEF1	protein_coding	33	5	39	NA	NA	13
IGF2BP3	ENSG00000076944	STXBP2	protein_coding	14	4	15	NA	NA	19
IGF2BP3	ENSG00000076984	MAP2K7	protein_coding	20	7	34	NA	NA	15
IGF2BP3	ENSG00000077044	DGKD	protein_coding	16	5	19	NA	NA	15
IGF2BP3	ENSG00000077063	CTTNBP2	protein_coding	4	1	4	NA	NA	18
IGF2BP3	ENSG00000077092	RARB	protein_coding	7	2	7	NA	NA	21
IGF2BP3	ENSG00000077097	TOP2B	protein_coding	37	9	58	NA	NA	17
IGF2BP3	ENSG00000077147	TM9SF3	protein_coding	38	8	68	NA	NA	19
IGF2BP3	ENSG00000077150	NFKB2	protein_coding	11	2	13	0.958	NA	17
IGF2BP3	ENSG00000077152	UBE2T	protein_coding	6	3	7	NA	NA	21
IGF2BP3	ENSG00000077157	PPP1R12B	protein_coding	28	8	36	NA	-0.401	19
IGF2BP3	ENSG00000077232	DNAJC10	protein_coding	35	4	55	1.301	NA	24
IGF2BP3	ENSG00000077235	GTF3C1	protein_coding	33	4	45	NA	NA	17
IGF2BP3	ENSG00000077238	IL4R	protein_coding	11	2	11	0.827	NA	13
IGF2BP3	ENSG00000077254	USP33	protein_coding	18	7	24	NA	NA	21
IGF2BP3	ENSG00000077312	SNRPA	protein_coding	15	5	28	NA	NA	16
IGF2BP3	ENSG00000077348	EXOSC5	protein_coding	5	4	8	NA	2.017	12
IGF2BP3	ENSG00000077380	DYNC1I2	protein_coding	18	4	23	0.457	NA	22
IGF2BP3	ENSG00000077454	LRCH4	protein_coding	34	6	45	NA	NA	19
IGF2BP3	ENSG00000077458	FAM76B	protein_coding	11	3	11	NA	NA	25
IGF2BP3	ENSG00000077463	SIRT6	protein_coding	8	2	8	0.729	2.18	18
IGF2BP3	ENSG00000077514	POLD3	protein_coding	9	1	9	NA	NA	21
IGF2BP3	ENSG00000077549	CAPZB	protein_coding	13	5	19	NA	NA	17
IGF2BP3	ENSG00000077585	GPR137B	protein_coding	14	1	14	NA	NA	16
IGF2BP3	ENSG00000077616	NAALAD2	protein_coding	1	1	1	NA	NA	15
IGF2BP3	ENSG00000077684	JADE1	protein_coding	20	7	27	0.464	NA	16
IGF2BP3	ENSG00000077713	SLC25A43	protein_coding	5	4	10	NA	NA	16
IGF2BP3	ENSG00000077721	UBE2A	protein_coding	10	5	15	NA	NA	21
IGF2BP3	ENSG00000077782	FGFR1	protein_coding	36	4	50	NA	NA	17
IGF2BP3	ENSG00000077942	FBLN1	protein_coding	22	2	30	NA	NA	12
IGF2BP3	ENSG00000077943	ITGA8	protein_coding	1	1	1	NA	NA	12
IGF2BP3	ENSG00000078018	MAP2	protein_coding	9	1	9	NA	NA	18
IGF2BP3	ENSG00000078043	PIAS2	protein_coding	25	4	29	NA	NA	18
IGF2BP3	ENSG00000078053	AMPH	protein_coding	4	1	4	NA	NA	14
IGF2BP3	ENSG00000078061	ARAF	protein_coding	17	5	24	NA	NA	13
IGF2BP3	ENSG00000078070	MCCC1	protein_coding	6	6	8	-0.777	NA	18
IGF2BP3	ENSG00000078081	LAMP3	protein_coding	4	6	7	NA	-3.163	20
IGF2BP3	ENSG00000078114	NEBL	protein_coding	18	1	18	NA	-1.442	13
IGF2BP3	ENSG00000078124	ACER3	protein_coding	18	3	23	NA	NA	16
IGF2BP3	ENSG00000078140	UBE2K	protein_coding	43	5	59	-1.058	NA	20
IGF2BP3	ENSG00000078142	PIK3C3	protein_coding	5	1	5	NA	NA	19
IGF2BP3	ENSG00000078177	N4BP2	protein_coding	32	5	36	NA	-1.088	27
IGF2BP3	ENSG00000078237	TIGAR	protein_coding	9	2	10	2.94	NA	26
IGF2BP3	ENSG00000078246	TULP3	protein_coding	30	6	45	1.795	NA	20
IGF2BP3	ENSG00000078269	SYNJ2	protein_coding	21	7	28	-0.336	NA	17
IGF2BP3	ENSG00000078304	PPP2R5C	protein_coding	65	9	110	NA	-0.423	20
IGF2BP3	ENSG00000078369	GNB1	protein_coding	37	7	87	NA	NA	21
IGF2BP3	ENSG00000078399	HOXA9	protein_coding	2	1	2	NA	NA	14
IGF2BP3	ENSG00000078401	EDN1	protein_coding	1	1	1	1.755	NA	14
IGF2BP3	ENSG00000078403	MLLT10	protein_coding	27	5	37	-0.29	-0.188	21
IGF2BP3	ENSG00000078549	ADCYAP1R1	protein_coding	1	3	3	NA	NA	12
IGF2BP3	ENSG00000078596	ITM2A	protein_coding	3	2	4	NA	NA	15
IGF2BP3	ENSG00000078618	NRDC	protein_coding	52	7	104	NA	NA	28
IGF2BP3	ENSG00000078668	VDAC3	protein_coding	11	5	21	NA	0.645	9
IGF2BP3	ENSG00000078674	PCM1	protein_coding	50	10	80	NA	-0.546	15
IGF2BP3	ENSG00000078687	TNRC6C	protein_coding	48	4	59	NA	NA	16
IGF2BP3	ENSG00000078699	CBFA2T2	protein_coding	21	7	25	NA	NA	14
IGF2BP3	ENSG00000078747	ITCH	protein_coding	39	6	55	NA	NA	26
IGF2BP3	ENSG00000078804	TP53INP2	protein_coding	24	4	40	-0.807	NA	15
IGF2BP3	ENSG00000078808	SDF4	protein_coding	18	5	29	NA	NA	13
IGF2BP3	ENSG00000078898	BPIFB2	protein_coding	3	2	4	-1.588	NA	11
IGF2BP3	ENSG00000078900	TP73	protein_coding	3	2	3	NA	NA	11
IGF2BP3	ENSG00000078902	TOLLIP	protein_coding	4	3	4	NA	NA	19
IGF2BP3	ENSG00000078967	UBE2D4	protein_coding	13	5	22	NA	NA	15
IGF2BP3	ENSG00000079102	RUNX1T1	protein_coding	7	1	7	NA	NA	14
IGF2BP3	ENSG00000079112	CDH17	protein_coding	1	4	4	NA	NA	18
IGF2BP3	ENSG00000079134	THOC1	protein_coding	6	4	7	NA	NA	13
IGF2BP3	ENSG00000079150	FKBP7	protein_coding	3	1	3	NA	NA	19
IGF2BP3	ENSG00000079156	OSBPL6	protein_coding	12	1	12	NA	-0.717	19
IGF2BP3	ENSG00000079215	SLC1A3	protein_coding	12	1	12	NA	NA	19
IGF2BP3	ENSG00000079246	XRCC5	protein_coding	37	8	66	0.926	NA	17
IGF2BP3	ENSG00000079257	LXN	protein_coding	1	1	1	NA	NA	16
IGF2BP3	ENSG00000079277	MKNK1	protein_coding	16	5	22	0.747	NA	19
IGF2BP3	ENSG00000079308	TNS1	protein_coding	32	3	40	-2.639	NA	15
IGF2BP3	ENSG00000079313	REXO1	protein_coding	8	5	15	NA	1.883	12
IGF2BP3	ENSG00000079332	SAR1A	protein_coding	25	5	39	-0.717	NA	18
IGF2BP3	ENSG00000079335	CDC14A	protein_coding	7	2	7	NA	NA	25
IGF2BP3	ENSG00000079385	CEACAM1	protein_coding	21	2	34	-0.507	NA	13
IGF2BP3	ENSG00000079387	SENP1	protein_coding	45	5	72	NA	NA	28
IGF2BP3	ENSG00000079432	CIC	protein_coding	42	6	70	NA	NA	14
IGF2BP3	ENSG00000079459	FDFT1	protein_coding	30	5	55	-0.487	NA	17
IGF2BP3	ENSG00000079462	PAFAH1B3	protein_coding	6	5	9	NA	1.721	19
IGF2BP3	ENSG00000079482	OPHN1	protein_coding	5	7	13	NA	-1.186	21
IGF2BP3	ENSG00000079616	KIF22	protein_coding	12	4	16	NA	0.727	18
IGF2BP3	ENSG00000079691	CARMIL1	protein_coding	3	1	3	NA	NA	20
IGF2BP3	ENSG00000079739	PGM1	protein_coding	11	3	17	-0.3	NA	20
IGF2BP3	ENSG00000079785	DDX1	protein_coding	12	5	19	NA	NA	21
IGF2BP3	ENSG00000079805	DNM2	protein_coding	44	7	70	NA	NA	16
IGF2BP3	ENSG00000079819	EPB41L2	protein_coding	29	6	43	NA	NA	21
IGF2BP3	ENSG00000079931	MOXD1	protein_coding	2	1	2	NA	NA	15
IGF2BP3	ENSG00000079950	STX7	protein_coding	22	3	29	NA	NA	21
IGF2BP3	ENSG00000079974	RABL2B	protein_coding	3	2	3	NA	NA	13
IGF2BP3	ENSG00000079999	KEAP1	protein_coding	11	4	12	NA	0.925	15
IGF2BP3	ENSG00000080031	PTPRH	protein_coding	4	4	6	-1.902	-0.66	14
IGF2BP3	ENSG00000080189	SLC35C2	protein_coding	23	5	33	NA	0.66	13
IGF2BP3	ENSG00000080200	CRYBG3	protein_coding	11	2	12	NA	NA	29
IGF2BP3	ENSG00000080298	RFX3	protein_coding	24	3	26	-0.466	-0.597	17
IGF2BP3	ENSG00000080345	RIF1	protein_coding	89	6	125	NA	NA	27
IGF2BP3	ENSG00000080371	RAB21	protein_coding	29	8	41	NA	NA	18
IGF2BP3	ENSG00000080493	SLC4A4	protein_coding	1	1	1	NA	NA	15
IGF2BP3	ENSG00000080503	SMARCA2	protein_coding	13	6	16	0.554	NA	14
IGF2BP3	ENSG00000080546	SESN1	protein_coding	12	3	14	0.415	NA	14
IGF2BP3	ENSG00000080572	PIH1D3	protein_coding	2	3	3	NA	NA	11
IGF2BP3	ENSG00000080603	SRCAP	protein_coding	82	8	169	NA	NA	15
IGF2BP3	ENSG00000080608	PUM3	protein_coding	1	1	1	1.003	NA	17
IGF2BP3	ENSG00000080618	CPB2	protein_coding	6	5	11	-0.826	NA	14
IGF2BP3	ENSG00000080644	CHRNA3	protein_coding	2	3	4	NA	NA	12
IGF2BP3	ENSG00000080802	CNOT4	protein_coding	40	5	54	NA	-0.85	20
IGF2BP3	ENSG00000080815	PSEN1	protein_coding	29	5	41	NA	NA	22
IGF2BP3	ENSG00000080819	CPOX	protein_coding	28	5	42	NA	NA	26
IGF2BP3	ENSG00000080822	CLDND1	protein_coding	14	5	22	NA	NA	18
IGF2BP3	ENSG00000080823	MOK	protein_coding	7	3	9	NA	NA	10
IGF2BP3	ENSG00000080824	HSP90AA1	protein_coding	43	11	160	0.604	NA	15
IGF2BP3	ENSG00000080839	RBL1	protein_coding	19	3	21	NA	NA	22
IGF2BP3	ENSG00000080845	DLGAP4	protein_coding	19	5	31	1.169	NA	17
IGF2BP3	ENSG00000080854	IGSF9B	protein_coding	3	1	3	NA	NA	16
IGF2BP3	ENSG00000080986	NDC80	protein_coding	9	3	10	NA	NA	25
IGF2BP3	ENSG00000081014	AP4E1	protein_coding	16	6	17	NA	NA	23
IGF2BP3	ENSG00000081019	RSBN1	protein_coding	20	5	24	NA	NA	17
IGF2BP3	ENSG00000081026	MAGI3	protein_coding	24	3	27	NA	NA	21
IGF2BP3	ENSG00000081051	AFP	protein_coding	20	2	35	-1.993	NA	15
IGF2BP3	ENSG00000081052	COL4A4	protein_coding	11	1	11	NA	NA	18
IGF2BP3	ENSG00000081059	TCF7	protein_coding	28	8	52	0.694	NA	14
IGF2BP3	ENSG00000081087	OSTM1	protein_coding	22	6	27	NA	NA	17
IGF2BP3	ENSG00000081138	CDH7	protein_coding	2	3	3	NA	NA	15
IGF2BP3	ENSG00000081154	PCNP	protein_coding	22	6	36	NA	NA	16
IGF2BP3	ENSG00000081177	EXD2	protein_coding	13	5	18	-0.443	NA	16
IGF2BP3	ENSG00000081181	ARG2	protein_coding	9	4	15	NA	NA	20
IGF2BP3	ENSG00000081189	MEF2C	protein_coding	16	9	24	NA	NA	13
IGF2BP3	ENSG00000081237	PTPRC	protein_coding	10	4	13	NA	NA	21
IGF2BP3	ENSG00000081307	UBA5	protein_coding	7	3	7	NA	NA	18
IGF2BP3	ENSG00000081320	STK17B	protein_coding	6	7	11	NA	NA	20
IGF2BP3	ENSG00000081377	CDC14B	protein_coding	35	4	43	NA	NA	18
IGF2BP3	ENSG00000081386	ZNF510	protein_coding	9	3	9	NA	NA	18
IGF2BP3	ENSG00000081479	LRP2	protein_coding	7	4	11	NA	NA	22
IGF2BP3	ENSG00000081665	ZNF506	protein_coding	1	5	5	NA	NA	11
IGF2BP3	ENSG00000081692	JMJD4	protein_coding	11	4	14	NA	NA	13
IGF2BP3	ENSG00000081721	DUSP12	protein_coding	4	3	5	NA	NA	18
IGF2BP3	ENSG00000081760	AACS	protein_coding	26	3	29	-0.399	NA	18
IGF2BP3	ENSG00000081791	KIAA0141	protein_coding	20	5	25	-0.441	NA	11
IGF2BP3	ENSG00000081803	CADPS2	protein_coding	12	3	14	0.923	NA	15
IGF2BP3	ENSG00000081842	PCDHA6	protein_coding	5	5	7	NA	NA	12
IGF2BP3	ENSG00000081853	PCDHGA2	protein_coding	32	4	34	NA	NA	16
IGF2BP3	ENSG00000081870	HSPB11	protein_coding	3	8	9	NA	NA	12
IGF2BP3	ENSG00000081913	PHLPP1	protein_coding	20	10	33	-0.609	-0.444	19
IGF2BP3	ENSG00000081923	ATP8B1	protein_coding	8	4	8	-0.855	NA	19
IGF2BP3	ENSG00000082014	SMARCD3	protein_coding	1	1	1	NA	NA	16
IGF2BP3	ENSG00000082068	WDR70	protein_coding	7	3	7	NA	NA	16
IGF2BP3	ENSG00000082126	MPP4	protein_coding	3	2	4	NA	NA	17
IGF2BP3	ENSG00000082146	STRADB	protein_coding	11	3	15	NA	NA	16
IGF2BP3	ENSG00000082153	BZW1	protein_coding	26	12	42	NA	NA	26
IGF2BP3	ENSG00000082212	ME2	protein_coding	15	6	20	NA	-0.777	22
IGF2BP3	ENSG00000082213	C5orf22	protein_coding	19	8	33	NA	NA	25
IGF2BP3	ENSG00000082258	CCNT2	protein_coding	26	5	30	NA	NA	20
IGF2BP3	ENSG00000082269	FAM135A	protein_coding	38	5	51	1.101	-0.831	24
IGF2BP3	ENSG00000082397	EPB41L3	protein_coding	10	1	10	NA	NA	16
IGF2BP3	ENSG00000082438	COBLL1	protein_coding	29	4	48	NA	NA	11
IGF2BP3	ENSG00000082458	DLG3	protein_coding	13	4	14	0.42	-0.493	13
IGF2BP3	ENSG00000082497	SERTAD4	protein_coding	16	1	16	NA	NA	16
IGF2BP3	ENSG00000082512	TRAF5	protein_coding	1	1	1	NA	NA	17
IGF2BP3	ENSG00000082515	MRPL22	protein_coding	4	2	4	-0.519	NA	15
IGF2BP3	ENSG00000082516	GEMIN5	protein_coding	26	5	39	-0.541	NA	24
IGF2BP3	ENSG00000082556	OPRK1	protein_coding	2	2	2	NA	NA	15
IGF2BP3	ENSG00000082641	NFE2L1	protein_coding	34	7	61	-0.555	NA	19
IGF2BP3	ENSG00000082701	GSK3B	protein_coding	37	4	50	0.708	NA	22
IGF2BP3	ENSG00000082781	ITGB5	protein_coding	26	5	37	NA	1.079	14
IGF2BP3	ENSG00000082805	ERC1	protein_coding	82	3	94	0.386	-0.378	22
IGF2BP3	ENSG00000082898	XPO1	protein_coding	63	11	142	NA	NA	30
IGF2BP3	ENSG00000082996	RNF13	protein_coding	12	4	12	-1.013	NA	19
IGF2BP3	ENSG00000083067	TRPM3	protein_coding	1	1	1	NA	NA	15
IGF2BP3	ENSG00000083093	PALB2	protein_coding	18	3	22	NA	NA	25
IGF2BP3	ENSG00000083097	DOPEY1	protein_coding	15	3	15	0.573	NA	16
IGF2BP3	ENSG00000083099	LYRM2	protein_coding	20	9	28	-1.394	NA	15
IGF2BP3	ENSG00000083123	BCKDHB	protein_coding	8	4	8	NA	NA	11
IGF2BP3	ENSG00000083168	KAT6A	protein_coding	50	5	76	NA	NA	20
IGF2BP3	ENSG00000083223	ZCCHC6	protein_coding	21	6	24	NA	NA	21
IGF2BP3	ENSG00000083290	ULK2	protein_coding	2	5	7	NA	NA	14
IGF2BP3	ENSG00000083307	GRHL2	protein_coding	1	1	1	NA	NA	14
IGF2BP3	ENSG00000083312	TNPO1	protein_coding	77	9	127	NA	NA	27
IGF2BP3	ENSG00000083444	PLOD1	protein_coding	22	5	37	NA	1.47	18
IGF2BP3	ENSG00000083454	P2RX5	protein_coding	6	2	7	NA	NA	12
IGF2BP3	ENSG00000083457	ITGAE	protein_coding	5	2	5	NA	NA	17
IGF2BP3	ENSG00000083520	DIS3	protein_coding	23	4	29	NA	NA	26
IGF2BP3	ENSG00000083535	PIBF1	protein_coding	2	1	2	NA	-0.413	13
IGF2BP3	ENSG00000083544	TDRD3	protein_coding	9	2	9	-0.504	-0.831	16
IGF2BP3	ENSG00000083635	NUFIP1	protein_coding	5	1	5	NA	NA	18
IGF2BP3	ENSG00000083642	PDS5B	protein_coding	23	10	30	NA	NA	24
IGF2BP3	ENSG00000083720	OXCT1	protein_coding	9	1	9	1.738	NA	17
IGF2BP3	ENSG00000083799	CYLD	protein_coding	8	5	11	NA	NA	15
IGF2BP3	ENSG00000083807	SLC27A5	protein_coding	11	3	14	-1.196	0.819	18
IGF2BP3	ENSG00000083812	ZNF324	protein_coding	3	3	3	NA	NA	11
IGF2BP3	ENSG00000083817	ZNF416	protein_coding	1	1	1	NA	NA	11
IGF2BP3	ENSG00000083828	ZNF586	protein_coding	9	3	10	NA	NA	11
IGF2BP3	ENSG00000083838	ZNF446	protein_coding	3	2	3	NA	NA	23
IGF2BP3	ENSG00000083844	ZNF264	protein_coding	19	8	30	NA	-1.149	16
IGF2BP3	ENSG00000083845	RPS5	protein_coding	8	5	29	-1.084	NA	18
IGF2BP3	ENSG00000083857	FAT1	protein_coding	101	5	174	1.57	NA	17
IGF2BP3	ENSG00000083896	YTHDC1	protein_coding	28	8	43	NA	NA	18
IGF2BP3	ENSG00000083937	CHMP2B	protein_coding	13	2	13	NA	NA	16
IGF2BP3	ENSG00000084070	SMAP2	protein_coding	17	5	36	-1.127	NA	14
IGF2BP3	ENSG00000084072	PPIE	protein_coding	4	2	4	NA	0.915	15
IGF2BP3	ENSG00000084073	ZMPSTE24	protein_coding	21	7	36	NA	NA	19
IGF2BP3	ENSG00000084090	STARD7	protein_coding	30	10	68	-0.439	NA	18
IGF2BP3	ENSG00000084092	NOA1	protein_coding	16	5	27	-0.685	NA	11
IGF2BP3	ENSG00000084093	REST	protein_coding	26	6	33	0.946	NA	22
IGF2BP3	ENSG00000084110	HAL	protein_coding	3	1	3	-3.214	NA	11
IGF2BP3	ENSG00000084112	SSH1	protein_coding	32	3	41	0.486	NA	26
IGF2BP3	ENSG00000084207	GSTP1	protein_coding	9	2	17	NA	NA	17
IGF2BP3	ENSG00000084234	APLP2	protein_coding	35	7	67	NA	NA	18
IGF2BP3	ENSG00000084444	FAM234B	protein_coding	15	8	23	NA	NA	24
IGF2BP3	ENSG00000084453	SLCO1A2	protein_coding	2	2	2	NA	-1.798	17
IGF2BP3	ENSG00000084463	WBP11	protein_coding	24	7	48	NA	NA	23
IGF2BP3	ENSG00000084623	EIF3I	protein_coding	12	5	32	NA	0.417	15
IGF2BP3	ENSG00000084628	NKAIN1	protein_coding	1	1	1	NA	NA	18
IGF2BP3	ENSG00000084636	COL16A1	protein_coding	35	2	38	-1.291	NA	14
IGF2BP3	ENSG00000084652	TXLNA	protein_coding	31	5	63	0.425	NA	16
IGF2BP3	ENSG00000084674	APOB	protein_coding	83	3	147	NA	NA	8
IGF2BP3	ENSG00000084676	NCOA1	protein_coding	35	5	47	NA	-0.813	21
IGF2BP3	ENSG00000084693	AGBL5	protein_coding	19	11	40	-0.711	-0.306	16
IGF2BP3	ENSG00000084710	EFR3B	protein_coding	5	2	5	NA	NA	18
IGF2BP3	ENSG00000084731	KIF3C	protein_coding	20	3	26	0.879	NA	21
IGF2BP3	ENSG00000084733	RAB10	protein_coding	28	7	47	NA	NA	25
IGF2BP3	ENSG00000084734	GCKR	protein_coding	9	2	9	-1.636	NA	12
IGF2BP3	ENSG00000084754	HADHA	protein_coding	27	7	54	-0.407	NA	14
IGF2BP3	ENSG00000084764	MAPRE3	protein_coding	4	9	13	NA	NA	10
IGF2BP3	ENSG00000084774	CAD	protein_coding	42	5	58	NA	1.414	27
IGF2BP3	ENSG00000085063	CD59	protein_coding	30	6	52	0.482	NA	13
IGF2BP3	ENSG00000085185	BCORL1	protein_coding	27	5	38	NA	NA	20
IGF2BP3	ENSG00000085224	ATRX	protein_coding	16	5	17	NA	NA	20
IGF2BP3	ENSG00000085231	AK6	protein_coding	19	7	36	NA	NA	14
IGF2BP3	ENSG00000085274	MYNN	protein_coding	6	2	6	NA	NA	19
IGF2BP3	ENSG00000085276	MECOM	protein_coding	19	3	19	5.32	NA	18
IGF2BP3	ENSG00000085365	SCAMP1	protein_coding	29	5	42	NA	NA	15
IGF2BP3	ENSG00000085377	PREP	protein_coding	9	5	12	NA	NA	18
IGF2BP3	ENSG00000085382	HACE1	protein_coding	8	9	13	NA	NA	20
IGF2BP3	ENSG00000085415	SEH1L	protein_coding	29	5	58	NA	NA	25
IGF2BP3	ENSG00000085433	WDR47	protein_coding	2	1	2	NA	-0.503	21
IGF2BP3	ENSG00000085449	WDFY1	protein_coding	26	5	31	NA	-0.559	26
IGF2BP3	ENSG00000085491	SLC25A24	protein_coding	13	4	20	NA	NA	25
IGF2BP3	ENSG00000085511	MAP3K4	protein_coding	14	4	16	NA	NA	22
IGF2BP3	ENSG00000085514	PILRA	protein_coding	1	1	1	NA	NA	14
IGF2BP3	ENSG00000085563	ABCB1	protein_coding	15	2	22	NA	-2.367	8
IGF2BP3	ENSG00000085644	ZNF213	protein_coding	8	10	17	NA	NA	17
IGF2BP3	ENSG00000085662	AKR1B1	protein_coding	14	3	19	NA	NA	14
IGF2BP3	ENSG00000085719	CPNE3	protein_coding	33	8	56	-0.884	NA	15
IGF2BP3	ENSG00000085721	RRN3	protein_coding	18	4	25	NA	NA	20
IGF2BP3	ENSG00000085733	CTTN	protein_coding	21	5	31	0.673	NA	13
IGF2BP3	ENSG00000085760	MTIF2	protein_coding	10	7	13	NA	NA	22
IGF2BP3	ENSG00000085788	DDHD2	protein_coding	24	8	39	-0.512	NA	16
IGF2BP3	ENSG00000085831	TTC39A	protein_coding	5	1	5	NA	NA	11
IGF2BP3	ENSG00000085832	EPS15	protein_coding	39	5	59	NA	-1.063	22
IGF2BP3	ENSG00000085840	ORC1	protein_coding	8	10	16	NA	NA	27
IGF2BP3	ENSG00000085871	MGST2	protein_coding	3	2	3	-1.145	NA	19
IGF2BP3	ENSG00000085872	CHERP	protein_coding	41	5	73	NA	NA	20
IGF2BP3	ENSG00000085978	ATG16L1	protein_coding	20	8	32	0.953	NA	21
IGF2BP3	ENSG00000085982	USP40	protein_coding	19	3	23	NA	NA	16
IGF2BP3	ENSG00000085998	POMGNT1	protein_coding	29	7	48	NA	NA	13
IGF2BP3	ENSG00000085999	RAD54L	protein_coding	10	4	10	NA	NA	27
IGF2BP3	ENSG00000086015	MAST2	protein_coding	23	6	32	NA	NA	21
IGF2BP3	ENSG00000086061	DNAJA1	protein_coding	18	7	28	-0.418	0.667	18
IGF2BP3	ENSG00000086062	B4GALT1	protein_coding	35	5	52	-0.455	NA	19
IGF2BP3	ENSG00000086065	CHMP5	protein_coding	9	5	14	-0.409	NA	12
IGF2BP3	ENSG00000086102	NFX1	protein_coding	22	8	27	NA	NA	16
IGF2BP3	ENSG00000086159	AQP6	protein_coding	2	3	4	-5.143	NA	10
IGF2BP3	ENSG00000086189	DIMT1	protein_coding	9	5	19	NA	NA	13
IGF2BP3	ENSG00000086200	IPO11	protein_coding	22	7	30	NA	NA	24
IGF2BP3	ENSG00000086232	EIF2AK1	protein_coding	19	5	32	-0.318	NA	21
IGF2BP3	ENSG00000086289	EPDR1	protein_coding	9	3	17	NA	NA	15
IGF2BP3	ENSG00000086300	SNX10	protein_coding	13	4	15	-1.536	NA	21
IGF2BP3	ENSG00000086475	SEPHS1	protein_coding	19	4	24	NA	NA	16
IGF2BP3	ENSG00000086504	MRPL28	protein_coding	4	3	6	NA	NA	18
IGF2BP3	ENSG00000086506	HBQ1	protein_coding	1	1	1	NA	NA	12
IGF2BP3	ENSG00000086544	ITPKC	protein_coding	5	3	5	-0.762	NA	13
IGF2BP3	ENSG00000086589	RBM22	protein_coding	15	5	21	NA	NA	15
IGF2BP3	ENSG00000086598	TMED2	protein_coding	22	10	55	-0.609	NA	26
IGF2BP3	ENSG00000086619	ERO1B	protein_coding	11	2	11	-0.628	NA	21
IGF2BP3	ENSG00000086666	ZFAND6	protein_coding	16	5	29	NA	NA	16
IGF2BP3	ENSG00000086696	HSD17B2	protein_coding	6	2	7	-2.119	NA	16
IGF2BP3	ENSG00000086712	TXLNG	protein_coding	23	5	30	NA	NA	19
IGF2BP3	ENSG00000086730	LAT2	protein_coding	3	2	4	NA	NA	14
IGF2BP3	ENSG00000086758	HUWE1	protein_coding	133	7	284	0.232	NA	23
IGF2BP3	ENSG00000086827	ZW10	protein_coding	6	3	6	NA	NA	29
IGF2BP3	ENSG00000086848	ALG9	protein_coding	23	5	36	NA	NA	18
IGF2BP3	ENSG00000086991	NOX4	protein_coding	1	6	6	NA	NA	18
IGF2BP3	ENSG00000087053	MTMR2	protein_coding	32	5	56	-0.378	NA	22
IGF2BP3	ENSG00000087074	PPP1R15A	protein_coding	7	4	9	0.663	NA	10
IGF2BP3	ENSG00000087077	TRIP6	protein_coding	7	3	13	NA	2.021	13
IGF2BP3	ENSG00000087086	FTL	protein_coding	10	9	34	-1.489	NA	14
IGF2BP3	ENSG00000087087	SRRT	protein_coding	26	8	37	NA	NA	16
IGF2BP3	ENSG00000087088	BAX	protein_coding	16	5	35	NA	0.759	17
IGF2BP3	ENSG00000087095	NLK	protein_coding	22	6	32	NA	-0.524	20
IGF2BP3	ENSG00000087111	PIGS	protein_coding	27	6	57	NA	NA	22
IGF2BP3	ENSG00000087116	ADAMTS2	protein_coding	1	1	1	-1.46	NA	18
IGF2BP3	ENSG00000087152	ATXN7L3	protein_coding	20	3	30	NA	NA	17
IGF2BP3	ENSG00000087157	PGS1	protein_coding	15	4	16	NA	NA	18
IGF2BP3	ENSG00000087191	PSMC5	protein_coding	18	5	31	0.416	NA	17
IGF2BP3	ENSG00000087206	UIMC1	protein_coding	12	8	19	-0.752	-0.313	18
IGF2BP3	ENSG00000087245	MMP2	protein_coding	9	2	9	4.001	NA	14
IGF2BP3	ENSG00000087253	LPCAT2	protein_coding	27	10	37	0.776	NA	18
IGF2BP3	ENSG00000087258	GNAO1	protein_coding	6	1	6	NA	NA	15
IGF2BP3	ENSG00000087263	OGFOD1	protein_coding	24	10	42	0.414	NA	19
IGF2BP3	ENSG00000087266	SH3BP2	protein_coding	29	9	42	-0.733	NA	16
IGF2BP3	ENSG00000087269	NOP14	protein_coding	16	5	17	NA	NA	19
IGF2BP3	ENSG00000087274	ADD1	protein_coding	32	5	55	NA	NA	15
IGF2BP3	ENSG00000087299	L2HGDH	protein_coding	6	6	10	-0.511	NA	24
IGF2BP3	ENSG00000087301	TXNDC16	protein_coding	4	2	4	NA	NA	16
IGF2BP3	ENSG00000087302	RTRAF	protein_coding	12	5	24	NA	NA	15
IGF2BP3	ENSG00000087303	NID2	protein_coding	2	1	2	NA	NA	27
IGF2BP3	ENSG00000087338	GMCL1	protein_coding	14	4	18	-0.754	NA	20
IGF2BP3	ENSG00000087365	SF3B2	protein_coding	44	7	95	NA	NA	16
IGF2BP3	ENSG00000087448	KLHL42	protein_coding	31	6	33	0.743	-0.549	21
IGF2BP3	ENSG00000087460	GNAS	protein_coding	43	9	85	NA	NA	13
IGF2BP3	ENSG00000087470	DNM1L	protein_coding	23	5	30	NA	NA	24
IGF2BP3	ENSG00000087494	PTHLH	protein_coding	1	1	1	4.653	NA	14
IGF2BP3	ENSG00000087502	ERGIC2	protein_coding	26	4	38	NA	NA	23
IGF2BP3	ENSG00000087510	TFAP2C	protein_coding	6	2	6	NA	NA	8
IGF2BP3	ENSG00000087586	AURKA	protein_coding	16	7	30	-0.85	NA	26
IGF2BP3	ENSG00000087589	CASS4	protein_coding	9	3	12	NA	NA	20
IGF2BP3	ENSG00000087842	PIR	protein_coding	2	2	2	NA	NA	17
IGF2BP3	ENSG00000087884	AAMDC	protein_coding	2	8	10	NA	NA	20
IGF2BP3	ENSG00000087903	RFX2	protein_coding	6	4	7	NA	NA	15
IGF2BP3	ENSG00000087995	METTL2A	protein_coding	10	7	12	-0.303	NA	15
IGF2BP3	ENSG00000088035	ALG6	protein_coding	4	1	4	NA	NA	20
IGF2BP3	ENSG00000088038	CNOT3	protein_coding	25	5	39	NA	NA	15
IGF2BP3	ENSG00000088053	GP6	protein_coding	1	1	1	NA	NA	11
IGF2BP3	ENSG00000088179	PTPN4	protein_coding	23	3	24	NA	NA	24
IGF2BP3	ENSG00000088205	DDX18	protein_coding	28	5	44	NA	0.61	26
IGF2BP3	ENSG00000088247	KHSRP	protein_coding	38	11	100	NA	NA	20
IGF2BP3	ENSG00000088256	GNA11	protein_coding	22	5	41	NA	1.044	9
IGF2BP3	ENSG00000088280	ASAP3	protein_coding	8	3	14	NA	NA	18
IGF2BP3	ENSG00000088298	EDEM2	protein_coding	3	2	3	NA	NA	14
IGF2BP3	ENSG00000088305	DNMT3B	protein_coding	15	5	24	1.111	0.783	26
IGF2BP3	ENSG00000088325	TPX2	protein_coding	23	5	31	NA	NA	26
IGF2BP3	ENSG00000088356	PDRG1	protein_coding	3	2	3	NA	NA	17
IGF2BP3	ENSG00000088367	EPB41L1	protein_coding	23	8	36	-1.69	NA	23
IGF2BP3	ENSG00000088387	DOCK9	protein_coding	8	2	8	NA	-0.439	23
IGF2BP3	ENSG00000088448	ANKRD10	protein_coding	24	4	26	NA	NA	11
IGF2BP3	ENSG00000088451	TGDS	protein_coding	1	1	1	NA	NA	18
IGF2BP3	ENSG00000088538	DOCK3	protein_coding	2	1	2	NA	NA	16
IGF2BP3	ENSG00000088682	COQ9	protein_coding	12	6	23	-0.338	NA	15
IGF2BP3	ENSG00000088727	KIF9	protein_coding	1	1	1	NA	NA	16
IGF2BP3	ENSG00000088756	ARHGAP28	protein_coding	6	7	11	NA	-1.502	15
IGF2BP3	ENSG00000088766	CRLS1	protein_coding	21	6	27	-0.735	NA	9
IGF2BP3	ENSG00000088808	PPP1R13B	protein_coding	20	3	24	NA	NA	13
IGF2BP3	ENSG00000088812	ATRN	protein_coding	43	5	61	-0.362	NA	18
IGF2BP3	ENSG00000088826	SMOX	protein_coding	8	2	10	NA	NA	17
IGF2BP3	ENSG00000088832	FKBP1A	protein_coding	12	7	35	-0.347	NA	18
IGF2BP3	ENSG00000088833	NSFL1C	protein_coding	20	4	28	NA	NA	13
IGF2BP3	ENSG00000088836	SLC4A11	protein_coding	7	2	9	1.137	NA	15
IGF2BP3	ENSG00000088854	C20orf194	protein_coding	10	3	10	0.473	NA	14
IGF2BP3	ENSG00000088876	ZNF343	protein_coding	10	4	12	NA	NA	16
IGF2BP3	ENSG00000088881	EBF4	protein_coding	4	3	4	NA	NA	15
IGF2BP3	ENSG00000088882	CPXM1	protein_coding	1	1	1	NA	NA	12
IGF2BP3	ENSG00000088888	MAVS	protein_coding	35	5	53	NA	NA	15
IGF2BP3	ENSG00000088899	LZTS3	protein_coding	14	3	20	NA	NA	18
IGF2BP3	ENSG00000088926	F11	protein_coding	8	2	10	-1.092	NA	12
IGF2BP3	ENSG00000088930	XRN2	protein_coding	18	5	26	0.43	NA	26
IGF2BP3	ENSG00000088970	KIZ	protein_coding	7	9	13	NA	-0.519	14
IGF2BP3	ENSG00000088986	DYNLL1	protein_coding	12	5	28	NA	NA	17
IGF2BP3	ENSG00000088992	TESC	protein_coding	1	1	1	NA	1.439	17
IGF2BP3	ENSG00000089006	SNX5	protein_coding	30	11	51	NA	-0.395	20
IGF2BP3	ENSG00000089009	RPL6	protein_coding	14	6	31	-0.576	NA	17
IGF2BP3	ENSG00000089022	MAPKAPK5	protein_coding	19	4	23	NA	NA	18
IGF2BP3	ENSG00000089041	P2RX7	protein_coding	1	1	1	-1.847	-2.793	12
IGF2BP3	ENSG00000089048	ESF1	protein_coding	6	2	7	NA	NA	26
IGF2BP3	ENSG00000089050	RBBP9	protein_coding	18	4	27	NA	NA	13
IGF2BP3	ENSG00000089053	ANAPC5	protein_coding	33	5	71	NA	NA	19
IGF2BP3	ENSG00000089057	SLC23A2	protein_coding	36	3	57	0.185	NA	17
IGF2BP3	ENSG00000089060	SLC8B1	protein_coding	7	2	7	0.939	1.005	9
IGF2BP3	ENSG00000089063	TMEM230	protein_coding	12	5	35	-0.482	NA	15
IGF2BP3	ENSG00000089091	DZANK1	protein_coding	1	3	3	NA	NA	13
IGF2BP3	ENSG00000089094	KDM2B	protein_coding	35	6	50	NA	1.215	24
IGF2BP3	ENSG00000089123	TASP1	protein_coding	1	1	1	-0.819	NA	20
IGF2BP3	ENSG00000089154	GCN1	protein_coding	61	9	83	NA	NA	29
IGF2BP3	ENSG00000089157	RPLP0	protein_coding	16	8	43	-1.137	0.508	18
IGF2BP3	ENSG00000089159	PXN	protein_coding	30	9	69	NA	NA	20
IGF2BP3	ENSG00000089169	RPH3A	protein_coding	1	1	1	NA	NA	14
IGF2BP3	ENSG00000089177	KIF16B	protein_coding	4	2	4	0.484	NA	21
IGF2BP3	ENSG00000089195	TRMT6	protein_coding	8	3	9	1.209	NA	21
IGF2BP3	ENSG00000089220	PEBP1	protein_coding	15	5	33	-0.954	1.236	20
IGF2BP3	ENSG00000089234	BRAP	protein_coding	13	2	14	NA	NA	19
IGF2BP3	ENSG00000089248	ERP29	protein_coding	12	5	21	NA	NA	16
IGF2BP3	ENSG00000089250	NOS1	protein_coding	3	2	4	NA	NA	12
IGF2BP3	ENSG00000089280	FUS	protein_coding	38	6	82	0.778	NA	13
IGF2BP3	ENSG00000089289	IGBP1	protein_coding	6	4	9	-0.622	NA	18
IGF2BP3	ENSG00000089327	FXYD5	protein_coding	13	4	26	NA	NA	20
IGF2BP3	ENSG00000089335	ZNF302	protein_coding	12	1	12	NA	NA	14
IGF2BP3	ENSG00000089351	GRAMD1A	protein_coding	29	5	49	NA	NA	15
IGF2BP3	ENSG00000089472	HEPH	protein_coding	3	2	4	NA	-0.448	17
IGF2BP3	ENSG00000089486	CDIP1	protein_coding	7	3	11	NA	NA	13
IGF2BP3	ENSG00000089505	CMTM1	protein_coding	3	2	3	NA	NA	27
IGF2BP3	ENSG00000089558	KCNH4	protein_coding	2	1	2	NA	NA	19
IGF2BP3	ENSG00000089597	GANAB	protein_coding	39	8	61	NA	NA	26
IGF2BP3	ENSG00000089639	GMIP	protein_coding	7	3	8	NA	NA	15
IGF2BP3	ENSG00000089682	RBM41	protein_coding	8	3	9	NA	-0.815	26
IGF2BP3	ENSG00000089685	BIRC5	protein_coding	16	5	33	-0.8	NA	21
IGF2BP3	ENSG00000089693	MLF2	protein_coding	18	5	34	NA	0.248	9
IGF2BP3	ENSG00000089723	OTUB2	protein_coding	4	3	5	NA	NA	16
IGF2BP3	ENSG00000089737	DDX24	protein_coding	26	7	46	0.574	NA	11
IGF2BP3	ENSG00000089775	ZBTB25	protein_coding	11	2	11	NA	-0.686	16
IGF2BP3	ENSG00000089818	NECAP1	protein_coding	16	5	26	NA	NA	22
IGF2BP3	ENSG00000089847	ANKRD24	protein_coding	1	1	1	NA	NA	18
IGF2BP3	ENSG00000089876	DHX32	protein_coding	4	3	4	NA	NA	17
IGF2BP3	ENSG00000089902	RCOR1	protein_coding	36	5	63	-0.553	NA	21
IGF2BP3	ENSG00000089916	GPATCH2L	protein_coding	35	8	42	NA	-0.405	26
IGF2BP3	ENSG00000090006	LTBP4	protein_coding	6	3	7	NA	NA	10
IGF2BP3	ENSG00000090013	BLVRB	protein_coding	9	3	14	-1.274	NA	18
IGF2BP3	ENSG00000090020	SLC9A1	protein_coding	21	6	31	NA	NA	18
IGF2BP3	ENSG00000090054	SPTLC1	protein_coding	14	7	21	NA	NA	25
IGF2BP3	ENSG00000090060	PAPOLA	protein_coding	76	10	151	-0.491	NA	25
IGF2BP3	ENSG00000090061	CCNK	protein_coding	28	7	68	NA	NA	29
IGF2BP3	ENSG00000090097	PCBP4	protein_coding	17	5	33	NA	NA	16
IGF2BP3	ENSG00000090238	YPEL3	protein_coding	9	7	17	NA	NA	21
IGF2BP3	ENSG00000090263	MRPS33	protein_coding	5	3	5	-0.445	NA	14
IGF2BP3	ENSG00000090266	NDUFB2	protein_coding	12	10	18	NA	1.569	19
IGF2BP3	ENSG00000090273	NUDC	protein_coding	14	5	32	NA	NA	14
IGF2BP3	ENSG00000090316	MAEA	protein_coding	20	5	26	NA	NA	15
IGF2BP3	ENSG00000090339	ICAM1	protein_coding	14	3	26	2.017	NA	22
IGF2BP3	ENSG00000090372	STRN4	protein_coding	31	5	54	NA	0.846	14
IGF2BP3	ENSG00000090376	IRAK3	protein_coding	1	2	2	NA	NA	19
IGF2BP3	ENSG00000090382	LYZ	protein_coding	12	8	28	NA	NA	17
IGF2BP3	ENSG00000090432	MUL1	protein_coding	11	4	14	-0.975	NA	15
IGF2BP3	ENSG00000090447	TFAP4	protein_coding	32	5	40	NA	NA	15
IGF2BP3	ENSG00000090470	PDCD7	protein_coding	17	5	18	-1.3	NA	15
IGF2BP3	ENSG00000090487	SPG21	protein_coding	21	5	48	-0.761	NA	12
IGF2BP3	ENSG00000090520	DNAJB11	protein_coding	14	5	24	1.014	NA	18
IGF2BP3	ENSG00000090530	P3H2	protein_coding	3	1	3	NA	NA	21
IGF2BP3	ENSG00000090534	THPO	protein_coding	6	2	8	NA	NA	14
IGF2BP3	ENSG00000090539	CHRD	protein_coding	29	2	42	-0.983	NA	10
IGF2BP3	ENSG00000090554	FLT3LG	protein_coding	1	1	1	NA	NA	16
IGF2BP3	ENSG00000090565	RAB11FIP3	protein_coding	6	6	10	NA	NA	14
IGF2BP3	ENSG00000090581	GNPTG	protein_coding	4	2	5	NA	1.161	25
IGF2BP3	ENSG00000090612	ZNF268	protein_coding	8	3	9	NA	NA	12
IGF2BP3	ENSG00000090615	GOLGA3	protein_coding	39	11	60	NA	NA	24
IGF2BP3	ENSG00000090621	PABPC4	protein_coding	41	6	84	-0.448	NA	23
IGF2BP3	ENSG00000090659	CD209	protein_coding	2	1	2	NA	NA	15
IGF2BP3	ENSG00000090661	CERS4	protein_coding	2	2	3	NA	NA	18
IGF2BP3	ENSG00000090674	MCOLN1	protein_coding	8	8	13	NA	NA	10
IGF2BP3	ENSG00000090686	USP48	protein_coding	17	6	22	NA	NA	17
IGF2BP3	ENSG00000090776	EFNB1	protein_coding	12	7	16	NA	NA	16
IGF2BP3	ENSG00000090857	PDPR	protein_coding	42	6	74	NA	NA	18
IGF2BP3	ENSG00000090861	AARS	protein_coding	29	7	47	NA	NA	21
IGF2BP3	ENSG00000090863	GLG1	protein_coding	43	7	76	-0.114	NA	21
IGF2BP3	ENSG00000090889	KIF4A	protein_coding	9	4	11	NA	NA	26
IGF2BP3	ENSG00000090905	TNRC6A	protein_coding	62	9	96	0.484	NA	19
IGF2BP3	ENSG00000090924	PLEKHG2	protein_coding	30	5	44	0.679	NA	24
IGF2BP3	ENSG00000090932	DLL3	protein_coding	3	1	3	NA	NA	19
IGF2BP3	ENSG00000090971	NAT14	protein_coding	10	4	11	NA	1.18	18
IGF2BP3	ENSG00000090975	PITPNM2	protein_coding	9	2	11	0.556	NA	15
IGF2BP3	ENSG00000090989	EXOC1	protein_coding	3	3	4	0.67	NA	18
IGF2BP3	ENSG00000091009	RBM27	protein_coding	45	6	60	NA	NA	21
IGF2BP3	ENSG00000091039	OSBPL8	protein_coding	54	6	84	NA	NA	30
IGF2BP3	ENSG00000091073	DTX2	protein_coding	17	8	27	NA	NA	17
IGF2BP3	ENSG00000091127	PUS7	protein_coding	21	5	25	NA	NA	26
IGF2BP3	ENSG00000091129	NRCAM	protein_coding	18	3	22	NA	NA	21
IGF2BP3	ENSG00000091136	LAMB1	protein_coding	38	5	55	0.775	NA	22
IGF2BP3	ENSG00000091137	SLC26A4	protein_coding	1	4	4	NA	NA	15
IGF2BP3	ENSG00000091140	DLD	protein_coding	24	6	30	NA	NA	19
IGF2BP3	ENSG00000091157	WDR7	protein_coding	11	3	12	0.984	NA	18
IGF2BP3	ENSG00000091164	TXNL1	protein_coding	13	5	22	NA	NA	19
IGF2BP3	ENSG00000091262	ABCC6	protein_coding	16	2	17	-0.613	NA	15
IGF2BP3	ENSG00000091317	CMTM6	protein_coding	20	3	29	NA	NA	19
IGF2BP3	ENSG00000091409	ITGA6	protein_coding	19	4	28	0.827	NA	20
IGF2BP3	ENSG00000091428	RAPGEF4	protein_coding	3	1	3	NA	NA	18
IGF2BP3	ENSG00000091436	MAP3K20	protein_coding	28	7	31	NA	NA	19
IGF2BP3	ENSG00000091483	FH	protein_coding	11	4	16	NA	0.591	12
IGF2BP3	ENSG00000091490	SEL1L3	protein_coding	8	3	9	1.363	-0.875	16
IGF2BP3	ENSG00000091513	TF	protein_coding	31	2	52	-1.195	-3.672	12
IGF2BP3	ENSG00000091527	CDV3	protein_coding	30	7	57	NA	NA	26
IGF2BP3	ENSG00000091536	MYO15A	protein_coding	1	2	2	NA	NA	19
IGF2BP3	ENSG00000091542	ALKBH5	protein_coding	21	5	37	-1.395	NA	13
IGF2BP3	ENSG00000091583	APOH	protein_coding	7	2	12	-1.603	NA	12
IGF2BP3	ENSG00000091592	NLRP1	protein_coding	7	5	8	-1.499	NA	13
IGF2BP3	ENSG00000091622	PITPNM3	protein_coding	1	1	1	NA	NA	12
IGF2BP3	ENSG00000091640	SPAG7	protein_coding	8	4	9	NA	NA	22
IGF2BP3	ENSG00000091651	ORC6	protein_coding	13	7	15	NA	NA	25
IGF2BP3	ENSG00000091656	ZFHX4	protein_coding	45	1	45	NA	-1.119	18
IGF2BP3	ENSG00000091732	ZC3HC1	protein_coding	5	3	5	NA	NA	16
IGF2BP3	ENSG00000091879	ANGPT2	protein_coding	1	1	1	NA	NA	24
IGF2BP3	ENSG00000091947	TMEM101	protein_coding	12	3	15	-0.997	NA	17
IGF2BP3	ENSG00000092010	PSME1	protein_coding	10	4	12	-0.633	NA	17
IGF2BP3	ENSG00000092020	PPP2R3C	protein_coding	13	10	24	NA	NA	14
IGF2BP3	ENSG00000092036	HAUS4	protein_coding	5	3	6	-0.875	NA	15
IGF2BP3	ENSG00000092068	SLC7A8	protein_coding	20	3	31	NA	NA	18
IGF2BP3	ENSG00000092094	OSGEP	protein_coding	4	2	4	0.966	NA	13
IGF2BP3	ENSG00000092096	SLC22A17	protein_coding	5	2	5	-2.267	NA	13
IGF2BP3	ENSG00000092098	RNF31	protein_coding	28	2	38	NA	NA	19
IGF2BP3	ENSG00000092108	SCFD1	protein_coding	20	4	28	NA	NA	16
IGF2BP3	ENSG00000092140	G2E3	protein_coding	22	6	27	NA	NA	26
IGF2BP3	ENSG00000092148	HECTD1	protein_coding	62	5	104	NA	NA	22
IGF2BP3	ENSG00000092199	HNRNPC	protein_coding	35	7	73	-0.237	NA	24
IGF2BP3	ENSG00000092201	SUPT16H	protein_coding	35	8	67	0.216	NA	26
IGF2BP3	ENSG00000092203	TOX4	protein_coding	36	11	59	-0.31	NA	24
IGF2BP3	ENSG00000092208	GEMIN2	protein_coding	2	3	4	NA	NA	18
IGF2BP3	ENSG00000092295	TGM1	protein_coding	2	1	2	NA	NA	11
IGF2BP3	ENSG00000092330	TINF2	protein_coding	5	3	8	NA	NA	15
IGF2BP3	ENSG00000092377	TBL1Y	protein_coding	1	2	2	NA	NA	5
IGF2BP3	ENSG00000092421	SEMA6A	protein_coding	45	3	64	1.567	NA	17
IGF2BP3	ENSG00000092439	TRPM7	protein_coding	43	10	61	NA	-0.73	23
IGF2BP3	ENSG00000092445	TYRO3	protein_coding	22	2	30	NA	NA	18
IGF2BP3	ENSG00000092470	WDR76	protein_coding	6	7	12	NA	NA	20
IGF2BP3	ENSG00000092529	CAPN3	protein_coding	2	1	2	NA	NA	12
IGF2BP3	ENSG00000092531	SNAP23	protein_coding	20	6	31	NA	NA	19
IGF2BP3	ENSG00000092607	TBX15	protein_coding	1	1	1	NA	-2.056	19
IGF2BP3	ENSG00000092621	PHGDH	protein_coding	18	5	31	-1.168	-1.893	19
IGF2BP3	ENSG00000092758	COL9A3	protein_coding	30	2	48	NA	NA	17
IGF2BP3	ENSG00000092820	EZR	protein_coding	18	9	34	1.235	NA	14
IGF2BP3	ENSG00000092841	MYL6	protein_coding	11	7	27	NA	0.444	18
IGF2BP3	ENSG00000092847	AGO1	protein_coding	79	5	140	NA	NA	24
IGF2BP3	ENSG00000092853	CLSPN	protein_coding	31	10	46	NA	NA	30
IGF2BP3	ENSG00000092871	RFFL	protein_coding	26	5	37	-0.774	-0.43	23
IGF2BP3	ENSG00000092929	UNC13D	protein_coding	45	6	66	NA	NA	21
IGF2BP3	ENSG00000092931	MFSD11	protein_coding	16	6	19	0.691	NA	23
IGF2BP3	ENSG00000092964	DPYSL2	protein_coding	30	6	45	-0.531	-1.041	11
IGF2BP3	ENSG00000092969	TGFB2	protein_coding	2	2	2	5.692	NA	20
IGF2BP3	ENSG00000092978	GPATCH2	protein_coding	17	3	18	NA	NA	24
IGF2BP3	ENSG00000093000	NUP50	protein_coding	34	7	46	NA	NA	24
IGF2BP3	ENSG00000093009	CDC45	protein_coding	7	5	9	NA	NA	21
IGF2BP3	ENSG00000093010	COMT	protein_coding	12	5	25	-0.988	NA	13
IGF2BP3	ENSG00000093072	ADA2	protein_coding	3	5	8	NA	NA	12
IGF2BP3	ENSG00000093144	ECHDC1	protein_coding	18	5	27	NA	NA	10
IGF2BP3	ENSG00000093167	LRRFIP2	protein_coding	8	5	12	NA	-0.792	12
IGF2BP3	ENSG00000093183	SEC22C	protein_coding	23	5	32	-0.436	NA	17
IGF2BP3	ENSG00000093217	XYLB	protein_coding	8	3	9	-0.662	NA	19
IGF2BP3	ENSG00000094631	HDAC6	protein_coding	28	6	40	NA	NA	11
IGF2BP3	ENSG00000094804	CDC6	protein_coding	16	7	21	0.6	-0.399	27
IGF2BP3	ENSG00000094841	UPRT	protein_coding	6	2	6	NA	NA	12
IGF2BP3	ENSG00000094880	CDC23	protein_coding	14	5	22	NA	NA	23
IGF2BP3	ENSG00000094914	AAAS	protein_coding	14	5	26	NA	NA	12
IGF2BP3	ENSG00000094916	CBX5	protein_coding	96	11	215	NA	-0.644	21
IGF2BP3	ENSG00000094975	SUCO	protein_coding	28	4	34	NA	NA	21
IGF2BP3	ENSG00000095002	MSH2	protein_coding	17	4	17	NA	0.746	27
IGF2BP3	ENSG00000095015	MAP3K1	protein_coding	19	5	23	NA	NA	18
IGF2BP3	ENSG00000095059	DHPS	protein_coding	7	2	8	NA	NA	19
IGF2BP3	ENSG00000095066	HOOK2	protein_coding	4	2	4	NA	NA	14
IGF2BP3	ENSG00000095139	ARCN1	protein_coding	31	9	54	-0.242	NA	26
IGF2BP3	ENSG00000095203	EPB41L4B	protein_coding	25	3	35	-0.919	NA	15
IGF2BP3	ENSG00000095209	TMEM38B	protein_coding	11	5	20	NA	NA	23
IGF2BP3	ENSG00000095261	PSMD5	protein_coding	16	4	28	0.536	NA	17
IGF2BP3	ENSG00000095319	NUP188	protein_coding	53	5	106	NA	0.861	22
IGF2BP3	ENSG00000095321	CRAT	protein_coding	7	2	9	-1.05	NA	15
IGF2BP3	ENSG00000095380	NANS	protein_coding	8	4	11	-0.542	NA	13
IGF2BP3	ENSG00000095383	TBC1D2	protein_coding	4	2	4	NA	NA	11
IGF2BP3	ENSG00000095397	WHRN	protein_coding	4	2	4	NA	NA	9
IGF2BP3	ENSG00000095485	CWF19L1	protein_coding	9	6	14	NA	NA	13
IGF2BP3	ENSG00000095539	SEMA4G	protein_coding	26	2	36	-0.997	NA	15
IGF2BP3	ENSG00000095564	BTAF1	protein_coding	31	3	38	NA	-0.752	20
IGF2BP3	ENSG00000095574	IKZF5	protein_coding	19	3	26	NA	NA	15
IGF2BP3	ENSG00000095596	CYP26A1	protein_coding	1	1	1	NA	NA	12
IGF2BP3	ENSG00000095627	TDRD1	protein_coding	1	1	1	NA	NA	10
IGF2BP3	ENSG00000095637	SORBS1	protein_coding	16	4	23	-0.844	-1.421	13
IGF2BP3	ENSG00000095739	BAMBI	protein_coding	12	4	17	0.931	NA	14
IGF2BP3	ENSG00000095752	IL11	protein_coding	6	4	7	3.281	NA	17
IGF2BP3	ENSG00000095777	MYO3A	protein_coding	2	1	2	NA	NA	12
IGF2BP3	ENSG00000095787	WAC	protein_coding	46	6	111	NA	-0.714	20
IGF2BP3	ENSG00000095794	CREM	protein_coding	7	4	9	NA	NA	14
IGF2BP3	ENSG00000095906	NUBP2	protein_coding	8	2	8	NA	1.959	19
IGF2BP3	ENSG00000095932	SMIM24	protein_coding	4	2	5	-3.528	NA	16
IGF2BP3	ENSG00000095951	HIVEP1	protein_coding	40	5	50	NA	-1.034	23
IGF2BP3	ENSG00000096060	FKBP5	protein_coding	27	8	49	0.768	NA	16
IGF2BP3	ENSG00000096063	SRPK1	protein_coding	38	9	78	0.438	NA	26
IGF2BP3	ENSG00000096070	BRPF3	protein_coding	24	6	41	NA	NA	20
IGF2BP3	ENSG00000096080	MRPS18A	protein_coding	3	2	3	-0.584	NA	13
IGF2BP3	ENSG00000096088	PGC	protein_coding	10	2	14	-2.046	NA	12
IGF2BP3	ENSG00000096092	TMEM14A	protein_coding	4	3	5	-0.754	NA	14
IGF2BP3	ENSG00000096093	EFHC1	protein_coding	28	6	38	1.311	-0.453	14
IGF2BP3	ENSG00000096384	HSP90AB1	protein_coding	36	11	117	-0.355	NA	21
IGF2BP3	ENSG00000096401	CDC5L	protein_coding	25	8	40	NA	NA	25
IGF2BP3	ENSG00000096433	ITPR3	protein_coding	28	5	35	NA	0.733	20
IGF2BP3	ENSG00000096654	ZNF184	protein_coding	4	1	4	0.56	NA	20
IGF2BP3	ENSG00000096696	DSP	protein_coding	62	3	101	NA	NA	17
IGF2BP3	ENSG00000096717	SIRT1	protein_coding	15	3	16	NA	NA	22
IGF2BP3	ENSG00000096746	HNRNPH3	protein_coding	29	8	44	0.476	NA	22
IGF2BP3	ENSG00000096872	IFT74	protein_coding	2	1	2	NA	-0.589	10
IGF2BP3	ENSG00000096968	JAK2	protein_coding	4	5	7	NA	NA	16
IGF2BP3	ENSG00000096996	IL12RB1	protein_coding	1	1	1	NA	NA	15
IGF2BP3	ENSG00000097007	ABL1	protein_coding	34	10	68	NA	NA	19
IGF2BP3	ENSG00000097021	ACOT7	protein_coding	5	5	10	NA	2.206	14
IGF2BP3	ENSG00000097033	SH3GLB1	protein_coding	34	5	50	NA	NA	20
IGF2BP3	ENSG00000097046	CDC7	protein_coding	16	5	21	NA	NA	27
IGF2BP3	ENSG00000097096	SYDE2	protein_coding	17	4	18	NA	-0.93	20
IGF2BP3	ENSG00000099139	PCSK5	protein_coding	10	6	14	NA	NA	20
IGF2BP3	ENSG00000099194	SCD	protein_coding	53	8	139	-1.677	NA	17
IGF2BP3	ENSG00000099203	TMED1	protein_coding	3	2	3	NA	1.376	16
IGF2BP3	ENSG00000099204	ABLIM1	protein_coding	48	5	86	0.358	NA	12
IGF2BP3	ENSG00000099219	ERMP1	protein_coding	32	5	49	-0.722	NA	18
IGF2BP3	ENSG00000099246	RAB18	protein_coding	15	4	21	NA	NA	13
IGF2BP3	ENSG00000099250	NRP1	protein_coding	24	4	34	2.539	NA	22
IGF2BP3	ENSG00000099260	PALMD	protein_coding	6	2	6	-0.686	-0.482	13
IGF2BP3	ENSG00000099282	TSPAN15	protein_coding	2	1	2	NA	NA	15
IGF2BP3	ENSG00000099284	H2AFY2	protein_coding	3	2	4	NA	NA	14
IGF2BP3	ENSG00000099290	WASHC2A	protein_coding	5	4	5	0.363	0.486	9
IGF2BP3	ENSG00000099308	MAST3	protein_coding	18	7	23	NA	NA	14
IGF2BP3	ENSG00000099326	MZF1	protein_coding	12	2	13	NA	NA	18
IGF2BP3	ENSG00000099330	OCEL1	protein_coding	6	4	8	-0.777	NA	18
IGF2BP3	ENSG00000099331	MYO9B	protein_coding	25	4	28	0.878	NA	19
IGF2BP3	ENSG00000099337	KCNK6	protein_coding	1	1	1	NA	NA	17
IGF2BP3	ENSG00000099341	PSMD8	protein_coding	19	7	40	NA	NA	19
IGF2BP3	ENSG00000099364	FBXL19	protein_coding	22	6	34	0.68	2.104	17
IGF2BP3	ENSG00000099365	STX1B	protein_coding	4	6	8	NA	NA	15
IGF2BP3	ENSG00000099377	HSD3B7	protein_coding	6	10	14	NA	1.335	20
IGF2BP3	ENSG00000099381	SETD1A	protein_coding	37	5	61	NA	NA	14
IGF2BP3	ENSG00000099385	BCL7C	protein_coding	4	3	6	-0.4	NA	25
IGF2BP3	ENSG00000099399	MAGEB2	protein_coding	5	2	6	NA	0.625	17
IGF2BP3	ENSG00000099617	EFNA2	protein_coding	8	2	11	NA	NA	16
IGF2BP3	ENSG00000099622	CIRBP	protein_coding	28	7	44	0.667	NA	23
IGF2BP3	ENSG00000099624	ATP5F1D	protein_coding	9	5	17	NA	NA	26
IGF2BP3	ENSG00000099625	CBARP	protein_coding	4	2	5	1.216	NA	19
IGF2BP3	ENSG00000099715	PCDH11Y	protein_coding	2	4	6	NA	NA	8
IGF2BP3	ENSG00000099783	HNRNPM	protein_coding	31	8	53	0.301	NA	16
IGF2BP3	ENSG00000099785	2021-03-02	protein_coding	5	1	5	NA	NA	19
IGF2BP3	ENSG00000099797	TECR	protein_coding	18	5	36	NA	NA	18
IGF2BP3	ENSG00000099800	TIMM13	protein_coding	13	3	16	NA	1.725	18
IGF2BP3	ENSG00000099804	CDC34	protein_coding	3	3	4	-1.217	0.909	18
IGF2BP3	ENSG00000099810	MTAP	protein_coding	25	5	29	-0.589	NA	18
IGF2BP3	ENSG00000099814	CEP170B	protein_coding	13	3	16	0.827	1.425	12
IGF2BP3	ENSG00000099817	POLR2E	protein_coding	16	5	27	NA	1.232	15
IGF2BP3	ENSG00000099821	POLRMT	protein_coding	8	4	8	NA	1.11	14
IGF2BP3	ENSG00000099849	RASSF7	protein_coding	6	2	6	NA	2.295	18
IGF2BP3	ENSG00000099860	GADD45B	protein_coding	4	2	4	NA	NA	15
IGF2BP3	ENSG00000099864	PALM	protein_coding	2	1	2	NA	NA	14
IGF2BP3	ENSG00000099866	MADCAM1	protein_coding	2	2	3	-2.661	NA	10
IGF2BP3	ENSG00000099875	MKNK2	protein_coding	33	6	61	NA	NA	15
IGF2BP3	ENSG00000099889	ARVCF	protein_coding	3	3	3	1.32	1.968	12
IGF2BP3	ENSG00000099899	TRMT2A	protein_coding	11	5	13	NA	1.298	10
IGF2BP3	ENSG00000099901	RANBP1	protein_coding	25	9	46	-0.761	NA	14
IGF2BP3	ENSG00000099904	ZDHHC8	protein_coding	19	5	31	NA	NA	12
IGF2BP3	ENSG00000099910	KLHL22	protein_coding	3	3	4	NA	NA	11
IGF2BP3	ENSG00000099917	MED15	protein_coding	51	5	117	NA	NA	7
IGF2BP3	ENSG00000099937	SERPIND1	protein_coding	7	2	13	-1.382	NA	18
IGF2BP3	ENSG00000099940	SNAP29	protein_coding	28	10	46	NA	NA	15
IGF2BP3	ENSG00000099942	CRKL	protein_coding	35	9	82	-1.327	NA	25
IGF2BP3	ENSG00000099949	LZTR1	protein_coding	23	5	30	NA	0.733	9
IGF2BP3	ENSG00000099953	MMP11	protein_coding	11	2	14	-1.45	NA	17
IGF2BP3	ENSG00000099954	CECR2	protein_coding	16	1	16	NA	NA	18
IGF2BP3	ENSG00000099956	SMARCB1	protein_coding	10	3	10	NA	NA	12
IGF2BP3	ENSG00000099958	DERL3	protein_coding	2	1	2	NA	NA	14
IGF2BP3	ENSG00000099968	BCL2L13	protein_coding	24	7	35	NA	-0.352	12
IGF2BP3	ENSG00000099977	DDT	protein_coding	2	3	4	-0.403	0.898	15
IGF2BP3	ENSG00000099991	CABIN1	protein_coding	19	4	21	NA	NA	15
IGF2BP3	ENSG00000099992	TBC1D10A	protein_coding	4	1	4	NA	NA	18
IGF2BP3	ENSG00000099994	SUSD2	protein_coding	5	2	6	-1.437	NA	17
IGF2BP3	ENSG00000099995	SF3A1	protein_coding	41	5	87	NA	NA	22
IGF2BP3	ENSG00000099998	GGT5	protein_coding	2	2	2	2.121	NA	16
IGF2BP3	ENSG00000099999	RNF215	protein_coding	1	1	1	NA	NA	10
IGF2BP3	ENSG00000100003	SEC14L2	protein_coding	2	2	2	NA	NA	22
IGF2BP3	ENSG00000100014	SPECC1L	protein_coding	23	3	28	NA	NA	19
IGF2BP3	ENSG00000100023	PPIL2	protein_coding	37	5	59	NA	NA	15
IGF2BP3	ENSG00000100027	YPEL1	protein_coding	3	2	3	NA	NA	11
IGF2BP3	ENSG00000100028	SNRPD3	protein_coding	19	6	25	NA	NA	16
IGF2BP3	ENSG00000100029	PES1	protein_coding	19	5	26	NA	NA	16
IGF2BP3	ENSG00000100030	MAPK1	protein_coding	44	5	110	NA	NA	24
IGF2BP3	ENSG00000100031	GGT1	protein_coding	12	2	18	-0.999	NA	15
IGF2BP3	ENSG00000100034	PPM1F	protein_coding	34	6	53	NA	NA	12
IGF2BP3	ENSG00000100036	SLC35E4	protein_coding	4	7	7	NA	NA	11
IGF2BP3	ENSG00000100038	TOP3B	protein_coding	19	5	24	NA	NA	22
IGF2BP3	ENSG00000100056	ESS2	protein_coding	9	5	9	NA	NA	16
IGF2BP3	ENSG00000100060	MFNG	protein_coding	1	1	1	-2.823	NA	16
IGF2BP3	ENSG00000100065	CARD10	protein_coding	9	3	11	-1.091	NA	14
IGF2BP3	ENSG00000100068	LRP5L	protein_coding	1	1	1	NA	0.841	14
IGF2BP3	ENSG00000100075	SLC25A1	protein_coding	11	5	22	-1.175	NA	18
IGF2BP3	ENSG00000100077	GRK3	protein_coding	32	4	42	NA	-1.123	18
IGF2BP3	ENSG00000100079	LGALS2	protein_coding	1	1	1	-3.682	NA	16
IGF2BP3	ENSG00000100083	GGA1	protein_coding	33	3	46	NA	0.865	13
IGF2BP3	ENSG00000100084	HIRA	protein_coding	29	9	46	NA	NA	12
IGF2BP3	ENSG00000100092	SH3BP1	protein_coding	2	2	3	-1.59	1.647	18
IGF2BP3	ENSG00000100095	SEZ6L	protein_coding	1	1	1	NA	NA	11
IGF2BP3	ENSG00000100097	LGALS1	protein_coding	10	4	17	1.669	NA	19
IGF2BP3	ENSG00000100099	HPS4	protein_coding	28	7	35	NA	NA	12
IGF2BP3	ENSG00000100100	PIK3IP1	protein_coding	6	1	6	0.599	NA	14
IGF2BP3	ENSG00000100101	Z83844.1	protein_coding	12	5	17	NA	NA	9
IGF2BP3	ENSG00000100104	SRRD	protein_coding	9	2	11	-0.479	NA	20
IGF2BP3	ENSG00000100105	PATZ1	protein_coding	16	3	21	NA	0.963	16
IGF2BP3	ENSG00000100106	TRIOBP	protein_coding	9	2	11	0.479	NA	14
IGF2BP3	ENSG00000100109	TFIP11	protein_coding	10	3	10	NA	NA	20
IGF2BP3	ENSG00000100116	GCAT	protein_coding	3	2	4	-1.118	NA	16
IGF2BP3	ENSG00000100124	ANKRD54	protein_coding	10	3	13	NA	NA	16
IGF2BP3	ENSG00000100129	EIF3L	protein_coding	27	6	84	-0.525	NA	19
IGF2BP3	ENSG00000100138	SNU13	protein_coding	18	5	31	NA	0.826	17
IGF2BP3	ENSG00000100139	MICALL1	protein_coding	17	4	24	1.13	NA	17
IGF2BP3	ENSG00000100142	POLR2F	protein_coding	9	11	26	-0.958	0.81	8
IGF2BP3	ENSG00000100147	CCDC134	protein_coding	3	2	3	NA	NA	17
IGF2BP3	ENSG00000100150	DEPDC5	protein_coding	9	8	13	NA	NA	13
IGF2BP3	ENSG00000100151	PICK1	protein_coding	5	2	7	NA	NA	18
IGF2BP3	ENSG00000100154	TTC28	protein_coding	35	5	42	0.466	NA	13
IGF2BP3	ENSG00000100162	CENPM	protein_coding	5	6	8	NA	NA	17
IGF2BP3	ENSG00000100167	2021-09-03	protein_coding	15	5	18	NA	NA	18
IGF2BP3	ENSG00000100196	KDELR3	protein_coding	14	5	19	-0.476	NA	16
IGF2BP3	ENSG00000100201	DDX17	protein_coding	66	11	141	NA	NA	18
IGF2BP3	ENSG00000100206	DMC1	protein_coding	2	4	4	NA	NA	18
IGF2BP3	ENSG00000100207	TCF20	protein_coding	36	5	49	NA	NA	24
IGF2BP3	ENSG00000100209	HSCB	protein_coding	1	2	2	NA	NA	15
IGF2BP3	ENSG00000100211	CBY1	protein_coding	2	2	2	NA	NA	18
IGF2BP3	ENSG00000100216	TOMM22	protein_coding	11	5	17	-0.591	NA	11
IGF2BP3	ENSG00000100219	XBP1	protein_coding	18	9	39	-0.585	NA	0
IGF2BP3	ENSG00000100220	RTCB	protein_coding	10	4	12	NA	0.397	18
IGF2BP3	ENSG00000100221	JOSD1	protein_coding	16	8	30	NA	NA	23
IGF2BP3	ENSG00000100225	FBXO7	protein_coding	27	5	53	-1.256	NA	13
IGF2BP3	ENSG00000100226	GTPBP1	protein_coding	37	7	56	NA	NA	18
IGF2BP3	ENSG00000100227	POLDIP3	protein_coding	18	4	27	-0.733	NA	15
IGF2BP3	ENSG00000100228	RAB36	protein_coding	6	7	11	-2.26	NA	17
IGF2BP3	ENSG00000100234	TIMP3	protein_coding	26	3	47	-1.197	NA	19
IGF2BP3	ENSG00000100239	PPP6R2	protein_coding	9	2	9	-0.721	0.807	17
IGF2BP3	ENSG00000100241	SBF1	protein_coding	33	3	38	NA	1.566	16
IGF2BP3	ENSG00000100242	SUN2	protein_coding	26	5	33	NA	1.352	8
IGF2BP3	ENSG00000100243	CYB5R3	protein_coding	22	7	45	-1.064	0.734	10
IGF2BP3	ENSG00000100253	MIOX	protein_coding	5	1	5	NA	NA	14
IGF2BP3	ENSG00000100258	LMF2	protein_coding	16	4	19	NA	NA	11
IGF2BP3	ENSG00000100263	RHBDD3	protein_coding	8	2	8	NA	NA	10
IGF2BP3	ENSG00000100266	PACSIN2	protein_coding	12	4	15	NA	NA	16
IGF2BP3	ENSG00000100280	AP1B1	protein_coding	26	10	43	NA	0.66	15
IGF2BP3	ENSG00000100281	HMGXB4	protein_coding	28	5	37	NA	NA	26
IGF2BP3	ENSG00000100284	TOM1	protein_coding	8	3	10	NA	NA	17
IGF2BP3	ENSG00000100285	NEFH	protein_coding	1	1	1	NA	NA	13
IGF2BP3	ENSG00000100288	CHKB	protein_coding	6	2	8	NA	NA	19
IGF2BP3	ENSG00000100292	HMOX1	protein_coding	6	3	7	-2.383	NA	16
IGF2BP3	ENSG00000100294	MCAT	protein_coding	1	1	1	NA	NA	15
IGF2BP3	ENSG00000100296	THOC5	protein_coding	21	5	35	NA	NA	16
IGF2BP3	ENSG00000100297	MCM5	protein_coding	33	8	46	NA	0.696	19
IGF2BP3	ENSG00000100299	ARSA	protein_coding	8	2	9	NA	2.544	12
IGF2BP3	ENSG00000100300	TSPO	protein_coding	1	1	1	NA	1.841	26
IGF2BP3	ENSG00000100304	TTLL12	protein_coding	29	5	49	NA	0.791	15
IGF2BP3	ENSG00000100307	CBX7	protein_coding	8	2	8	-0.838	NA	16
IGF2BP3	ENSG00000100311	PDGFB	protein_coding	3	1	3	NA	1.818	19
IGF2BP3	ENSG00000100316	RPL3	protein_coding	19	11	58	-0.953	NA	23
IGF2BP3	ENSG00000100319	ZMAT5	protein_coding	6	4	9	NA	NA	22
IGF2BP3	ENSG00000100320	RBFOX2	protein_coding	40	11	62	NA	NA	24
IGF2BP3	ENSG00000100321	SYNGR1	protein_coding	2	1	2	NA	NA	14
IGF2BP3	ENSG00000100324	TAB1	protein_coding	8	8	12	NA	0.885	13
IGF2BP3	ENSG00000100325	ASCC2	protein_coding	15	4	19	NA	NA	12
IGF2BP3	ENSG00000100330	MTMR3	protein_coding	24	3	30	NA	NA	12
IGF2BP3	ENSG00000100335	MIEF1	protein_coding	37	8	65	-0.474	0.766	23
IGF2BP3	ENSG00000100342	APOL1	protein_coding	10	7	18	-1.063	NA	17
IGF2BP3	ENSG00000100344	PNPLA3	protein_coding	5	3	6	-0.45	NA	19
IGF2BP3	ENSG00000100345	MYH9	protein_coding	47	9	90	NA	NA	21
IGF2BP3	ENSG00000100347	SAMM50	protein_coding	19	5	22	NA	NA	11
IGF2BP3	ENSG00000100348	TXN2	protein_coding	9	5	19	NA	NA	17
IGF2BP3	ENSG00000100350	FOXRED2	protein_coding	25	8	53	-0.48	NA	20
IGF2BP3	ENSG00000100351	GRAP2	protein_coding	1	1	1	NA	NA	12
IGF2BP3	ENSG00000100353	EIF3D	protein_coding	24	6	40	NA	NA	16
IGF2BP3	ENSG00000100354	TNRC6B	protein_coding	98	10	144	0.52	-1.172	19
IGF2BP3	ENSG00000100359	SGSM3	protein_coding	16	3	18	NA	NA	13
IGF2BP3	ENSG00000100364	KIAA0930	protein_coding	18	3	19	NA	NA	11
IGF2BP3	ENSG00000100372	SLC25A17	protein_coding	11	5	15	NA	0.763	15
IGF2BP3	ENSG00000100376	FAM118A	protein_coding	16	4	20	NA	NA	8
IGF2BP3	ENSG00000100379	KCTD17	protein_coding	9	2	9	NA	NA	19
IGF2BP3	ENSG00000100380	ST13	protein_coding	20	8	43	-0.553	NA	14
IGF2BP3	ENSG00000100387	RBX1	protein_coding	9	5	11	-0.587	NA	15
IGF2BP3	ENSG00000100393	EP300	protein_coding	73	8	127	0.393	NA	25
IGF2BP3	ENSG00000100395	L3MBTL2	protein_coding	9	3	9	NA	NA	6
IGF2BP3	ENSG00000100399	CHADL	protein_coding	1	1	1	-0.953	NA	25
IGF2BP3	ENSG00000100401	RANGAP1	protein_coding	20	10	33	NA	1.373	15
IGF2BP3	ENSG00000100403	ZC3H7B	protein_coding	46	6	70	NA	NA	14
IGF2BP3	ENSG00000100410	PHF5A	protein_coding	9	5	13	NA	NA	17
IGF2BP3	ENSG00000100412	ACO2	protein_coding	12	5	20	-0.673	0.904	16
IGF2BP3	ENSG00000100413	POLR3H	protein_coding	23	4	29	NA	NA	11
IGF2BP3	ENSG00000100416	TRMU	protein_coding	23	3	26	NA	0.866	17
IGF2BP3	ENSG00000100417	PMM1	protein_coding	11	2	15	-1.141	NA	16
IGF2BP3	ENSG00000100418	DESI1	protein_coding	36	9	59	0.283	NA	14
IGF2BP3	ENSG00000100422	CERK	protein_coding	22	3	31	-0.637	NA	19
IGF2BP3	ENSG00000100425	BRD1	protein_coding	11	7	13	NA	NA	15
IGF2BP3	ENSG00000100426	ZBED4	protein_coding	22	5	28	-0.631	0.305	23
IGF2BP3	ENSG00000100429	HDAC10	protein_coding	16	2	17	NA	NA	17
IGF2BP3	ENSG00000100433	KCNK10	protein_coding	1	2	2	NA	NA	11
IGF2BP3	ENSG00000100439	ABHD4	protein_coding	10	4	16	NA	NA	13
IGF2BP3	ENSG00000100441	KHNYN	protein_coding	33	5	53	-0.746	NA	25
IGF2BP3	ENSG00000100442	FKBP3	protein_coding	7	5	13	NA	NA	11
IGF2BP3	ENSG00000100445	SDR39U1	protein_coding	13	5	23	NA	0.717	14
IGF2BP3	ENSG00000100461	RBM23	protein_coding	13	4	18	NA	NA	19
IGF2BP3	ENSG00000100462	PRMT5	protein_coding	33	5	58	NA	NA	24
IGF2BP3	ENSG00000100473	COCH	protein_coding	19	5	30	NA	NA	20
IGF2BP3	ENSG00000100478	AP4S1	protein_coding	5	2	5	0.891	NA	14
IGF2BP3	ENSG00000100479	POLE2	protein_coding	1	1	1	NA	NA	20
IGF2BP3	ENSG00000100483	VCPKMT	protein_coding	4	2	4	NA	NA	15
IGF2BP3	ENSG00000100485	SOS2	protein_coding	20	3	27	NA	-0.898	17
IGF2BP3	ENSG00000100490	CDKL1	protein_coding	1	1	1	NA	NA	24
IGF2BP3	ENSG00000100503	NIN	protein_coding	41	4	46	0.993	NA	24
IGF2BP3	ENSG00000100504	PYGL	protein_coding	15	6	18	-0.875	NA	16
IGF2BP3	ENSG00000100505	TRIM9	protein_coding	13	1	13	NA	NA	21
IGF2BP3	ENSG00000100519	PSMC6	protein_coding	10	5	13	NA	NA	19
IGF2BP3	ENSG00000100522	GNPNAT1	protein_coding	25	6	44	NA	NA	24
IGF2BP3	ENSG00000100523	DDHD1	protein_coding	16	4	16	NA	-0.342	24
IGF2BP3	ENSG00000100526	CDKN3	protein_coding	5	3	6	NA	NA	18
IGF2BP3	ENSG00000100528	CNIH1	protein_coding	20	5	34	-0.587	NA	20
IGF2BP3	ENSG00000100532	CGRRF1	protein_coding	4	1	4	NA	NA	15
IGF2BP3	ENSG00000100554	ATP6V1D	protein_coding	15	5	22	0.584	NA	10
IGF2BP3	ENSG00000100557	CCDC198	protein_coding	2	2	2	5.143	NA	14
IGF2BP3	ENSG00000100564	PIGH	protein_coding	10	10	17	NA	NA	17
IGF2BP3	ENSG00000100567	PSMA3	protein_coding	11	5	17	NA	NA	12
IGF2BP3	ENSG00000100568	VTI1B	protein_coding	31	5	46	NA	NA	16
IGF2BP3	ENSG00000100575	TIMM9	protein_coding	13	5	22	-0.791	NA	19
IGF2BP3	ENSG00000100577	GSTZ1	protein_coding	6	2	6	NA	NA	16
IGF2BP3	ENSG00000100578	KIAA0586	protein_coding	9	4	9	NA	NA	21
IGF2BP3	ENSG00000100580	TMED8	protein_coding	39	5	55	NA	NA	20
IGF2BP3	ENSG00000100591	AHSA1	protein_coding	13	5	19	NA	NA	14
IGF2BP3	ENSG00000100592	DAAM1	protein_coding	9	2	10	NA	NA	17
IGF2BP3	ENSG00000100593	ISM2	protein_coding	7	1	7	NA	NA	17
IGF2BP3	ENSG00000100596	SPTLC2	protein_coding	38	6	66	0.536	NA	21
IGF2BP3	ENSG00000100599	RIN3	protein_coding	8	2	10	NA	NA	14
IGF2BP3	ENSG00000100600	LGMN	protein_coding	13	6	18	-0.332	NA	16
IGF2BP3	ENSG00000100601	ALKBH1	protein_coding	6	4	8	NA	NA	20
IGF2BP3	ENSG00000100603	SNW1	protein_coding	6	3	6	NA	NA	23
IGF2BP3	ENSG00000100605	ITPK1	protein_coding	10	5	15	NA	NA	15
IGF2BP3	ENSG00000100612	DHRS7	protein_coding	1	2	2	0.5	NA	13
IGF2BP3	ENSG00000100614	PPM1A	protein_coding	43	4	49	NA	NA	16
IGF2BP3	ENSG00000100625	SIX4	protein_coding	31	8	37	NA	NA	21
IGF2BP3	ENSG00000100626	GALNT16	protein_coding	1	1	1	NA	NA	14
IGF2BP3	ENSG00000100629	CEP128	protein_coding	7	4	8	NA	-0.462	29
IGF2BP3	ENSG00000100632	ERH	protein_coding	4	5	11	NA	NA	11
IGF2BP3	ENSG00000100644	HIF1A	protein_coding	32	8	51	NA	NA	26
IGF2BP3	ENSG00000100647	SUSD6	protein_coding	23	5	33	NA	1.346	16
IGF2BP3	ENSG00000100650	SRSF5	protein_coding	21	10	43	-0.363	NA	16
IGF2BP3	ENSG00000100664	EIF5	protein_coding	45	7	76	0.691	NA	19
IGF2BP3	ENSG00000100665	SERPINA4	protein_coding	6	2	8	-0.72	NA	13
IGF2BP3	ENSG00000100678	SLC8A3	protein_coding	2	1	2	NA	NA	16
IGF2BP3	ENSG00000100697	DICER1	protein_coding	67	6	103	0.755	NA	22
IGF2BP3	ENSG00000100711	ZFYVE21	protein_coding	22	5	29	NA	NA	16
IGF2BP3	ENSG00000100714	MTHFD1	protein_coding	29	5	42	NA	NA	18
IGF2BP3	ENSG00000100722	ZC3H14	protein_coding	30	3	41	0.668	NA	22
IGF2BP3	ENSG00000100726	TELO2	protein_coding	3	2	4	NA	2.888	17
IGF2BP3	ENSG00000100731	PCNX1	protein_coding	75	4	105	0.538	-0.81	23
IGF2BP3	ENSG00000100744	GSKIP	protein_coding	12	6	20	NA	NA	17
IGF2BP3	ENSG00000100749	VRK1	protein_coding	5	3	7	NA	NA	22
IGF2BP3	ENSG00000100764	PSMC1	protein_coding	1	1	1	NA	NA	25
IGF2BP3	ENSG00000100767	PAPLN	protein_coding	3	4	6	NA	NA	15
IGF2BP3	ENSG00000100784	RPS6KA5	protein_coding	5	1	5	NA	NA	15
IGF2BP3	ENSG00000100796	PPP4R3A	protein_coding	33	7	50	NA	NA	23
IGF2BP3	ENSG00000100802	C14orf93	protein_coding	4	2	6	-0.933	NA	12
IGF2BP3	ENSG00000100804	PSMB5	protein_coding	10	5	28	NA	NA	11
IGF2BP3	ENSG00000100811	YY1	protein_coding	50	8	78	-0.494	NA	23
IGF2BP3	ENSG00000100813	ACIN1	protein_coding	55	9	101	0.598	NA	16
IGF2BP3	ENSG00000100814	CCNB1IP1	protein_coding	20	10	38	-0.436	-0.437	7
IGF2BP3	ENSG00000100815	TRIP11	protein_coding	20	3	22	NA	-0.899	23
IGF2BP3	ENSG00000100823	APEX1	protein_coding	14	5	23	NA	NA	12
IGF2BP3	ENSG00000100836	PABPN1	protein_coding	24	11	58	NA	NA	13
IGF2BP3	ENSG00000100852	ARHGAP5	protein_coding	55	6	88	NA	NA	20
IGF2BP3	ENSG00000100865	CINP	protein_coding	4	2	4	-0.507	NA	18
IGF2BP3	ENSG00000100867	DHRS2	protein_coding	23	6	41	-0.315	NA	14
IGF2BP3	ENSG00000100883	SRP54	protein_coding	15	5	19	NA	-0.434	23
IGF2BP3	ENSG00000100888	CHD8	protein_coding	41	7	62	0.405	NA	27
IGF2BP3	ENSG00000100889	PCK2	protein_coding	16	2	22	-1.305	NA	12
IGF2BP3	ENSG00000100890	KIAA0391	protein_coding	9	5	12	NA	NA	23
IGF2BP3	ENSG00000100897	DCAF11	protein_coding	31	8	49	-1.131	NA	13
IGF2BP3	ENSG00000100902	PSMA6	protein_coding	13	5	22	-0.393	0.637	24
IGF2BP3	ENSG00000100906	NFKBIA	protein_coding	10	5	16	NA	NA	12
IGF2BP3	ENSG00000100908	EMC9	protein_coding	3	2	3	NA	NA	17
IGF2BP3	ENSG00000100911	PSME2	protein_coding	13	2	19	NA	NA	18
IGF2BP3	ENSG00000100916	BRMS1L	protein_coding	8	3	10	0.93	NA	25
IGF2BP3	ENSG00000100918	REC8	protein_coding	11	2	12	NA	NA	10
IGF2BP3	ENSG00000100926	TM9SF1	protein_coding	13	3	21	0.611	NA	22
IGF2BP3	ENSG00000100934	SEC23A	protein_coding	38	4	61	NA	NA	29
IGF2BP3	ENSG00000100938	GMPR2	protein_coding	12	4	19	-0.738	NA	11
IGF2BP3	ENSG00000100941	PNN	protein_coding	25	9	43	0.713	NA	21
IGF2BP3	ENSG00000100949	RABGGTA	protein_coding	14	3	19	NA	NA	20
IGF2BP3	ENSG00000100979	PLTP	protein_coding	6	2	9	-0.894	NA	16
IGF2BP3	ENSG00000100982	PCIF1	protein_coding	7	3	9	NA	NA	15
IGF2BP3	ENSG00000100983	GSS	protein_coding	7	3	8	NA	NA	18
IGF2BP3	ENSG00000100991	TRPC4AP	protein_coding	8	5	11	-0.319	NA	19
IGF2BP3	ENSG00000100994	PYGB	protein_coding	6	3	7	NA	NA	15
IGF2BP3	ENSG00000100997	ABHD12	protein_coding	12	3	16	NA	NA	18
IGF2BP3	ENSG00000101000	PROCR	protein_coding	2	1	2	NA	NA	15
IGF2BP3	ENSG00000101003	GINS1	protein_coding	10	5	15	0.44	NA	24
IGF2BP3	ENSG00000101004	NINL	protein_coding	3	5	5	0.464	NA	13
IGF2BP3	ENSG00000101019	UQCC1	protein_coding	15	4	17	NA	NA	17
IGF2BP3	ENSG00000101040	ZMYND8	protein_coding	26	8	43	NA	NA	17
IGF2BP3	ENSG00000101052	IFT52	protein_coding	7	4	10	NA	NA	23
IGF2BP3	ENSG00000101057	MYBL2	protein_coding	24	5	42	NA	NA	23
IGF2BP3	ENSG00000101076	HNF4A	protein_coding	6	2	10	-1.236	-3.673	15
IGF2BP3	ENSG00000101079	NDRG3	protein_coding	22	7	37	NA	NA	14
IGF2BP3	ENSG00000101082	SLA2	protein_coding	2	3	3	-0.712	NA	14
IGF2BP3	ENSG00000101084	C20orf24	protein_coding	11	5	19	NA	0.654	20
IGF2BP3	ENSG00000101096	NFATC2	protein_coding	6	5	8	-0.575	NA	21
IGF2BP3	ENSG00000101098	RIMS4	protein_coding	8	1	8	NA	NA	13
IGF2BP3	ENSG00000101104	PABPC1L	protein_coding	22	2	31	1.098	NA	15
IGF2BP3	ENSG00000101109	STK4	protein_coding	35	11	59	NA	-0.566	23
IGF2BP3	ENSG00000101115	SALL4	protein_coding	1	1	1	1.008	NA	22
IGF2BP3	ENSG00000101126	ADNP	protein_coding	44	7	78	0.457	0.888	23
IGF2BP3	ENSG00000101132	PFDN4	protein_coding	11	4	13	NA	NA	18
IGF2BP3	ENSG00000101138	CSTF1	protein_coding	16	5	28	NA	NA	16
IGF2BP3	ENSG00000101144	BMP7	protein_coding	13	1	13	NA	NA	13
IGF2BP3	ENSG00000101146	RAE1	protein_coding	20	4	25	NA	0.631	18
IGF2BP3	ENSG00000101150	TPD52L2	protein_coding	15	6	31	NA	0.563	17
IGF2BP3	ENSG00000101152	DNAJC5	protein_coding	32	5	46	NA	1.003	15
IGF2BP3	ENSG00000101158	NELFCD	protein_coding	26	6	50	NA	NA	16
IGF2BP3	ENSG00000101160	CTSZ	protein_coding	1	2	2	NA	NA	17
IGF2BP3	ENSG00000101161	PRPF6	protein_coding	13	5	16	NA	0.509	19
IGF2BP3	ENSG00000101162	TUBB1	protein_coding	7	4	9	-1.885	NA	16
IGF2BP3	ENSG00000101166	PRELID3B	protein_coding	16	4	23	NA	NA	24
IGF2BP3	ENSG00000101181	MTG2	protein_coding	10	6	14	NA	0.833	11
[truncated: 11,699 more rows]
