# Supplementary material for: Knockdown of m6A Reader IGF2BP3 Inhibited Hypoxia-Induced Cell Migration and Angiogenesis by Regulating Hypoxia Inducible Factor-1α in Stomach Cancer
Source: Front Oncol. 2021 Sep 21;11:711207. doi: 10.3389/fonc.2021.711207 (PMC8490730; doi:10.3389/fonc.2021.711207)
Supplement: Supplementary Table 2 — m6A2Target-analyzed genes that could be positively regulated by IGF2BP3. [file Table_2.xlsx]

## Sheet: Sheet1
IGF2BP3 positively regulated genes(log2FoldChange≤-1) predicted by m6A2target
chr	start	end	strand	Ensemble_id	targetgene	Entrez_id	Gene_type	pvalue	log2FoldChange	padj	direction	class	name	species	cell_line	perturbation	method	PMID	SRP	GSE
chr1	19975431	19980416	-	ENSG00000188257.10	PLA2G2A	5320	protein_coding	2.3787e-08	-8.46803	1.39784e-07	down-regulated	reader	IGF2BP3	human	HepG2	knock down	RNA-seq	29476152	SRP094100	GSE90684
chr12	4273772	4305350	+	ENSG00000118971.7	CCND2	894	protein_coding	0.000108999	-7.54767	0.000403995	down-regulated	reader	IGF2BP3	human	HepG2	knock down	RNA-seq	29476152	SRP094100	GSE90684
chr1	205913048	205943460	-	ENSG00000174502.18	SLC26A9	115019	protein_coding	3.18411e-07	-6.64131	1.67375e-06	down-regulated	reader	IGF2BP3	human	HepG2	knock down	RNA-seq	29476152	SRP094100	GSE90684
chr7	2512529	2529177	+	ENSG00000106003.12	LFNG	3955	protein_coding	3.0685e-10	-6.60054	2.11542e-09	down-regulated	reader	IGF2BP3	human	HepG2	knock down	RNA-seq	29476152	SRP094100	GSE90684
chrX	65588377	65741931	+	ENSG00000147065.16	MSN	4478	protein_coding	0.000274833	-6.5603	0.000952612	down-regulated	reader	IGF2BP3	human	HepG2	knock down	RNA-seq	29476152	SRP094100	GSE90684
chrX	153861514	153909223	-	ENSG00000198910.12	L1CAM	3897	protein_coding	1.78257e-89	-6.55245	1.15027e-87	down-regulated	reader	IGF2BP3	human	HepG2	knock down	RNA-seq	29476152	SRP094100	GSE90684
chr5	150296343	150339307	-	ENSG00000183876.8	ARSI	340075	protein_coding	1.3146e-24	-6.41042	2.05385e-23	down-regulated	reader	IGF2BP3	human	HepG2	knock down	RNA-seq	29476152	SRP094100	GSE90684
chr11	85694224	85811159	-	ENSG00000137501.17	SYTL2	54843	protein_coding	0.000854985	-6.26797	0.00273498	down-regulated	reader	IGF2BP3	human	HepG2	knock down	RNA-seq	29476152	SRP094100	GSE90684
chr17	45221444	45247320	+	ENSG00000184922.13	FMNL1	752	protein_coding	1.87924e-05	-6.24633	7.78409e-05	down-regulated	reader	IGF2BP3	human	HepG2	knock down	RNA-seq	29476152	SRP094100	GSE90684
chr1	227918656	227947898	-	ENSG00000143816.7	WNT9A	7483	protein_coding	0.0012191	-6.14344	0.00378821	down-regulated	reader	IGF2BP3	human	HepG2	knock down	RNA-seq	29476152	SRP094100	GSE90684
chr17	40475828	40501597	-	ENSG00000131746.12	TNS4	84951	protein_coding	3.31822e-18	-6.08458	3.86751e-17	down-regulated	reader	IGF2BP3	human	HepG2	knock down	RNA-seq	29476152	SRP094100	GSE90684
chr20	62774128	62775412	-	ENSG00000228705.1	LINC00659	100652730	antisense	0.00195071	-6.00775	0.00581279	down-regulated	reader	IGF2BP3	human	HepG2	knock down	RNA-seq	29476152	SRP094100	GSE90684
chr2	19351485	19358653	-	ENSG00000143867.6	OSR1	130497	protein_coding	0.00330136	-5.87837	0.00938263	down-regulated	reader	IGF2BP3	human	HepG2	knock down	RNA-seq	29476152	SRP094100	GSE90684
chr7	101162509	101165593	-	ENSG00000128564.6	VGF	7425	protein_coding	4.19848e-23	-5.84462	6.10101e-22	down-regulated	reader	IGF2BP3	human	HepG2	knock down	RNA-seq	29476152	SRP094100	GSE90684
chr7	83955777	84492724	-	ENSG00000075213.10	SEMA3A	10371	protein_coding	1.51288e-06	-5.72144	7.28207e-06	down-regulated	reader	IGF2BP3	human	HepG2	knock down	RNA-seq	29476152	SRP094100	GSE90684
chr11	1852970	1892267	+	ENSG00000130592.13	LSP1	4046	protein_coding	0.000114305	-5.66941	0.000421992	down-regulated	reader	IGF2BP3	human	HepG2	knock down	RNA-seq	29476152	SRP094100	GSE90684
chr20	57648392	57711536	-	ENSG00000124225.15	PMEPA1	56937	protein_coding	0.00671636	-5.61319	0.0178305	down-regulated	reader	IGF2BP3	human	HepG2	knock down	RNA-seq	29476152	SRP094100	GSE90684
chr12	48965340	48971763	-	ENSG00000169884.13	WNT10B	7480	protein_coding	0.000249265	-5.61227	0.000870256	down-regulated	reader	IGF2BP3	human	HepG2	knock down	RNA-seq	29476152	SRP094100	GSE90684
chr17	41008521	41019324	-	ENSG00000212901.3	KRTAP3-1	83896	protein_coding	1.53563e-26	-5.57578	2.62569e-25	down-regulated	reader	IGF2BP3	human	HepG2	knock down	RNA-seq	29476152	SRP094100	GSE90684
chr17	19030857	19033529	+	ENSG00000279825.1	CTC-457L16.1	NA	TEC	0.00880122	-5.55324	0.0226409	down-regulated	reader	IGF2BP3	human	HepG2	knock down	RNA-seq	29476152	SRP094100	GSE90684
chr1	1055033	1056116	+	ENSG00000242590.1	RP11-54O7.14	NA	sense_intronic	0.0432183	-5.49167	0.0920089	down-regulated	reader	IGF2BP3	human	HepG2	knock down	RNA-seq	29476152	SRP094100	GSE90684
chr12	24704565	24774213	+	ENSG00000255745.1	RP11-625L16.1	NA	lincRNA	0.00993476	-5.47333	0.025199	down-regulated	reader	IGF2BP3	human	HepG2	knock down	RNA-seq	29476152	SRP094100	GSE90684
chr1	229431245	229434098	-	ENSG00000143632.14	ACTA1	58	protein_coding	7.21006e-14	-5.45446	6.42836e-13	down-regulated	reader	IGF2BP3	human	HepG2	knock down	RNA-seq	29476152	SRP094100	GSE90684
chr9	97238449	97297314	+	ENSG00000254876.5	RP11-23J9.5	100499484	processed_transcript	0.0116629	-5.41338	0.0290616	down-regulated	reader	IGF2BP3	human	HepG2	knock down	RNA-seq	29476152	SRP094100	GSE90684
chr8	27809620	27838095	-	ENSG00000168078.9	PBK	55872	protein_coding	3.40238e-20	-5.34838	4.37093e-19	down-regulated	reader	IGF2BP3	human	HepG2	knock down	RNA-seq	29476152	SRP094100	GSE90684
chr11	64555626	64572875	+	ENSG00000168065.15	SLC22A11	55867	protein_coding	1.02929e-11	-5.32864	7.93017e-11	down-regulated	reader	IGF2BP3	human	HepG2	knock down	RNA-seq	29476152	SRP094100	GSE90684
chr11	35618419	35620868	+	ENSG00000179431.6	FJX1	24147	protein_coding	1.31921e-11	-5.32276	1.00992e-10	down-regulated	reader	IGF2BP3	human	HepG2	knock down	RNA-seq	29476152	SRP094100	GSE90684
chr3	45082278	45146422	-	ENSG00000163814.7	CDCP1	64866	protein_coding	0.0168403	-5.30899	0.0402706	down-regulated	reader	IGF2BP3	human	HepG2	knock down	RNA-seq	29476152	SRP094100	GSE90684
chr6	43506969	43510686	-	ENSG00000204052.4	LRRC73	221424	protein_coding	0.0161804	-5.28553	0.0388634	down-regulated	reader	IGF2BP3	human	HepG2	knock down	RNA-seq	29476152	SRP094100	GSE90684
chrX	12975108	12977227	+	ENSG00000205542.10	TMSB4X	7114	protein_coding	1.60466e-30	-5.24145	3.24829e-29	down-regulated	reader	IGF2BP3	human	HepG2	knock down	RNA-seq	29476152	SRP094100	GSE90684
chr1	212035553	212107400	+	ENSG00000143476.17	DTL	51514	protein_coding	2.92134e-20	-5.23275	3.76377e-19	down-regulated	reader	IGF2BP3	human	HepG2	knock down	RNA-seq	29476152	SRP094100	GSE90684
chr16	19856691	19886167	-	ENSG00000167191.11	GPRC5B	51704	protein_coding	0.00215816	-5.06382	0.00637791	down-regulated	reader	IGF2BP3	human	HepG2	knock down	RNA-seq	29476152	SRP094100	GSE90684
chr6	31580525	31582522	-	ENSG00000227507.2	LTB	4050	protein_coding	0.0306242	-5.05468	NA	down-regulated	reader	IGF2BP3	human	HepG2	knock down	RNA-seq	29476152	SRP094100	GSE90684
chr11	59107185	59127410	+	ENSG00000189057.10	FAM111B	374393	protein_coding	1.82546e-21	-5.04483	2.47739e-20	down-regulated	reader	IGF2BP3	human	HepG2	knock down	RNA-seq	29476152	SRP094100	GSE90684
chr2	144384081	144524583	-	ENSG00000169554.16	ZEB2	9839	protein_coding	0.0365277	-4.97287	NA	down-regulated	reader	IGF2BP3	human	HepG2	knock down	RNA-seq	29476152	SRP094100	GSE90684
chr5	172641266	172691540	+	ENSG00000214357.8	NEURL1B	54492	protein_coding	0.00320085	-4.96407	0.0091282	down-regulated	reader	IGF2BP3	human	HepG2	knock down	RNA-seq	29476152	SRP094100	GSE90684
chr17	49495293	49515017	+	ENSG00000064300.8	NGFR	4804	protein_coding	7.12172e-14	-4.95533	6.35633e-13	down-regulated	reader	IGF2BP3	human	HepG2	knock down	RNA-seq	29476152	SRP094100	GSE90684
chr19	7924485	7926166	-	ENSG00000178531.5	CTXN1	404217	protein_coding	5.62185e-06	-4.95249	2.51616e-05	down-regulated	reader	IGF2BP3	human	HepG2	knock down	RNA-seq	29476152	SRP094100	GSE90684
chr5	83471465	83582303	+	ENSG00000038427.15	VCAN	1462	protein_coding	1.43204e-149	-4.91285	1.64071e-147	down-regulated	reader	IGF2BP3	human	HepG2	knock down	RNA-seq	29476152	SRP094100	GSE90684
chr6	169215780	169254044	-	ENSG00000186340.14	THBS2	7058	protein_coding	0.0381658	-4.90609	NA	down-regulated	reader	IGF2BP3	human	HepG2	knock down	RNA-seq	29476152	SRP094100	GSE90684
chr1	205434886	205437879	-	ENSG00000281406.1	BLACAT1	NA	lincRNA	0.00365353	-4.90423	0.0102656	down-regulated	reader	IGF2BP3	human	HepG2	knock down	RNA-seq	29476152	SRP094100	GSE90684
chr12	49184796	49189324	-	ENSG00000167552.13	TUBA1A	7846	protein_coding	0	-4.88692	0	down-regulated	reader	IGF2BP3	human	HepG2	knock down	RNA-seq	29476152	SRP094100	GSE90684
chr16	28292519	28323849	+	ENSG00000188322.4	SBK1	388228	protein_coding	1.35103e-17	-4.87949	1.52099e-16	down-regulated	reader	IGF2BP3	human	HepG2	knock down	RNA-seq	29476152	SRP094100	GSE90684
chr21	37006150	37019659	+	ENSG00000183145.8	RIPPLY3	53820	protein_coding	7.34234e-05	-4.82531	0.000279583	down-regulated	reader	IGF2BP3	human	HepG2	knock down	RNA-seq	29476152	SRP094100	GSE90684
chr22	43110748	43129712	+	ENSG00000100290.2	BIK	638	protein_coding	1.90589e-05	-4.80815	7.89061e-05	down-regulated	reader	IGF2BP3	human	HepG2	knock down	RNA-seq	29476152	SRP094100	GSE90684
chr17	78174075	78187233	-	ENSG00000167900.11	TK1	7083	protein_coding	2.49075e-56	-4.79752	9.49077e-55	down-regulated	reader	IGF2BP3	human	HepG2	knock down	RNA-seq	29476152	SRP094100	GSE90684
chr2	166403573	166494247	-	ENSG00000136546.13	SCN7A	6332	protein_coding	0.00607319	-4.78902	0.016329	down-regulated	reader	IGF2BP3	human	HepG2	knock down	RNA-seq	29476152	SRP094100	GSE90684
chr20	43667019	43716496	+	ENSG00000101057.15	MYBL2	4605	protein_coding	1.02499e-117	-4.75237	8.7629e-116	down-regulated	reader	IGF2BP3	human	HepG2	knock down	RNA-seq	29476152	SRP094100	GSE90684
chr3	57089982	57170306	-	ENSG00000144730.16	IL17RD	54756	protein_coding	4.54987e-06	-4.74859	2.06603e-05	down-regulated	reader	IGF2BP3	human	HepG2	knock down	RNA-seq	29476152	SRP094100	GSE90684
chr2	85751344	85788066	+	ENSG00000168874.12	ATOH8	84913	protein_coding	0.00987415	-4.73987	0.0250566	down-regulated	reader	IGF2BP3	human	HepG2	knock down	RNA-seq	29476152	SRP094100	GSE90684
chr22	19479459	19520612	+	ENSG00000093009.9	CDC45	8318	protein_coding	2.09317e-14	-4.6796	1.93063e-13	down-regulated	reader	IGF2BP3	human	HepG2	knock down	RNA-seq	29476152	SRP094100	GSE90684
chr4	57030773	57110385	-	ENSG00000163453.11	IGFBP7	3490	protein_coding	0.000325228	-4.63699	0.00111354	down-regulated	reader	IGF2BP3	human	HepG2	knock down	RNA-seq	29476152	SRP094100	GSE90684
chr19	55364389	55370463	-	ENSG00000095752.6	IL11	3589	protein_coding	2.73462e-24	-4.61443	4.17935e-23	down-regulated	reader	IGF2BP3	human	HepG2	knock down	RNA-seq	29476152	SRP094100	GSE90684
chr11	94706431	94876753	+	ENSG00000166025.17	AMOTL1	154810	protein_coding	9.64521e-05	-4.59338	0.000360244	down-regulated	reader	IGF2BP3	human	HepG2	knock down	RNA-seq	29476152	SRP094100	GSE90684
chr2	19992111	20012694	-	ENSG00000132031.12	MATN3	4148	protein_coding	0	-4.57851	0	down-regulated	reader	IGF2BP3	human	HepG2	knock down	RNA-seq	29476152	SRP094100	GSE90684
chr8	112222928	113437099	-	ENSG00000164796.17	CSMD3	114788	protein_coding	1.86463e-05	-4.556	7.7274e-05	down-regulated	reader	IGF2BP3	human	HepG2	knock down	RNA-seq	29476152	SRP094100	GSE90684
chr2	20447074	20449445	+	ENSG00000143878.9	RHOB	388	protein_coding	2.30274e-289	-4.48908	5.78846e-287	down-regulated	reader	IGF2BP3	human	HepG2	knock down	RNA-seq	29476152	SRP094100	GSE90684
chr10	60778331	60794852	+	ENSG00000170312.15	CDK1	983	protein_coding	8.5586e-33	-4.45692	1.87687e-31	down-regulated	reader	IGF2BP3	human	HepG2	knock down	RNA-seq	29476152	SRP094100	GSE90684
chr12	77021247	77065580	-	ENSG00000165891.15	E2F7	144455	protein_coding	2.62205e-15	-4.45639	2.56897e-14	down-regulated	reader	IGF2BP3	human	HepG2	knock down	RNA-seq	29476152	SRP094100	GSE90684
chr10	73909177	73917497	+	ENSG00000122861.15	PLAU	5328	protein_coding	4.66971e-08	-4.44777	2.6651e-07	down-regulated	reader	IGF2BP3	human	HepG2	knock down	RNA-seq	29476152	SRP094100	GSE90684
chr15	40844018	40858207	+	ENSG00000166145.14	SPINT1	6692	protein_coding	9.57683e-19	-4.44567	1.14963e-17	down-regulated	reader	IGF2BP3	human	HepG2	knock down	RNA-seq	29476152	SRP094100	GSE90684
chr20	63488013	63499315	-	ENSG00000101210.10	EEF1A2	1917	protein_coding	8.35958e-09	-4.43087	5.12344e-08	down-regulated	reader	IGF2BP3	human	HepG2	knock down	RNA-seq	29476152	SRP094100	GSE90684
chr10	13161554	13211104	+	ENSG00000065328.16	MCM10	55388	protein_coding	9.93983e-21	-4.42553	1.30786e-19	down-regulated	reader	IGF2BP3	human	HepG2	knock down	RNA-seq	29476152	SRP094100	GSE90684
chr17	47823272	47831534	-	ENSG00000159111.12	MRPL10	124995	protein_coding	4.84395e-85	-4.40593	2.91364e-83	down-regulated	reader	IGF2BP3	human	HepG2	knock down	RNA-seq	29476152	SRP094100	GSE90684
chr19	6661253	6670588	-	ENSG00000125735.10	TNFSF14	8740	protein_coding	1.59536e-05	-4.39976	6.67185e-05	down-regulated	reader	IGF2BP3	human	HepG2	knock down	RNA-seq	29476152	SRP094100	GSE90684
chr1	6101793	6180123	-	ENSG00000116254.17	CHD5	26038	protein_coding	7.05969e-05	-4.38704	0.000269369	down-regulated	reader	IGF2BP3	human	HepG2	knock down	RNA-seq	29476152	SRP094100	GSE90684
chr16	18788063	18801519	-	ENSG00000260342.2	RP11-1035H13.3	NA	protein_coding	4.66957e-18	-4.37692	5.36825e-17	down-regulated	reader	IGF2BP3	human	HepG2	knock down	RNA-seq	29476152	SRP094100	GSE90684
chr2	86784610	86808396	-	ENSG00000153563.15	CD8A	925	protein_coding	0.0290562	-4.36825	0.0649111	down-regulated	reader	IGF2BP3	human	HepG2	knock down	RNA-seq	29476152	SRP094100	GSE90684
chr16	80597906	80804329	-	ENSG00000166446.14	CDYL2	124359	protein_coding	0.00110338	-4.36586	0.0034644	down-regulated	reader	IGF2BP3	human	HepG2	knock down	RNA-seq	29476152	SRP094100	GSE90684
chr22	50170731	50180294	+	ENSG00000073150.13	PANX2	56666	protein_coding	8.2596e-05	-4.36579	0.000311204	down-regulated	reader	IGF2BP3	human	HepG2	knock down	RNA-seq	29476152	SRP094100	GSE90684
chr1	145891208	145910189	-	ENSG00000143127.12	ITGA10	8515	protein_coding	0.00510972	-4.36562	0.013941	down-regulated	reader	IGF2BP3	human	HepG2	knock down	RNA-seq	29476152	SRP094100	GSE90684
chr16	981808	986979	+	ENSG00000005513.9	SOX8	30812	protein_coding	0.00474435	-4.35525	0.0130303	down-regulated	reader	IGF2BP3	human	HepG2	knock down	RNA-seq	29476152	SRP094100	GSE90684
chr3	139517434	139539829	-	ENSG00000114115.9	RBP1	5947	protein_coding	9.64111e-52	-4.3428	3.35487e-50	down-regulated	reader	IGF2BP3	human	HepG2	knock down	RNA-seq	29476152	SRP094100	GSE90684
chr17	76868456	76950393	+	ENSG00000167889.12	MGAT5B	146664	protein_coding	0.001598	-4.3415	0.00485716	down-regulated	reader	IGF2BP3	human	HepG2	knock down	RNA-seq	29476152	SRP094100	GSE90684
chr9	36136536	36163913	+	ENSG00000122694.15	GLIPR2	152007	protein_coding	0.000356024	-4.33338	0.00121183	down-regulated	reader	IGF2BP3	human	HepG2	knock down	RNA-seq	29476152	SRP094100	GSE90684
chr13	25372071	26025851	+	ENSG00000132932.16	ATP8A2	51761	protein_coding	0.00143063	-4.325	0.00438722	down-regulated	reader	IGF2BP3	human	HepG2	knock down	RNA-seq	29476152	SRP094100	GSE90684
chr20	4220631	4249074	-	ENSG00000171873.7	ADRA1D	146	protein_coding	0.000369229	-4.31422	0.00125298	down-regulated	reader	IGF2BP3	human	HepG2	knock down	RNA-seq	29476152	SRP094100	GSE90684
chr16	46580554	46621626	-	ENSG00000171241.8	SHCBP1	79801	protein_coding	1.55449e-24	-4.2874	2.4152e-23	down-regulated	reader	IGF2BP3	human	HepG2	knock down	RNA-seq	29476152	SRP094100	GSE90684
chr4	2059512	2069089	+	ENSG00000185818.7	NAT8L	339983	protein_coding	2.99286e-14	-4.28076	2.7335e-13	down-regulated	reader	IGF2BP3	human	HepG2	knock down	RNA-seq	29476152	SRP094100	GSE90684
chr2	219627327	219641980	+	ENSG00000114923.16	SLC4A3	6508	protein_coding	0.00658645	-4.26808	0.0175382	down-regulated	reader	IGF2BP3	human	HepG2	knock down	RNA-seq	29476152	SRP094100	GSE90684
chr16	85676198	85690073	-	ENSG00000131153.8	GINS2	51659	protein_coding	4.02808e-26	-4.25225	6.74363e-25	down-regulated	reader	IGF2BP3	human	HepG2	knock down	RNA-seq	29476152	SRP094100	GSE90684
chr1	168079543	168137667	-	ENSG00000143147.14	GPR161	23432	protein_coding	0.0273988	-4.2501	0.0617656	down-regulated	reader	IGF2BP3	human	HepG2	knock down	RNA-seq	29476152	SRP094100	GSE90684
chr19	15159038	15200981	-	ENSG00000074181.8	NOTCH3	4854	protein_coding	4.55421e-06	-4.23295	2.06744e-05	down-regulated	reader	IGF2BP3	human	HepG2	knock down	RNA-seq	29476152	SRP094100	GSE90684
chr19	18607430	18621039	+	ENSG00000105696.8	TMEM59L	25789	protein_coding	1.03334e-61	-4.21817	4.35087e-60	down-regulated	reader	IGF2BP3	human	HepG2	knock down	RNA-seq	29476152	SRP094100	GSE90684
chr16	180453	181181	+	ENSG00000086506.2	HBQ1	3049	protein_coding	0.00026826	-4.19549	0.000931429	down-regulated	reader	IGF2BP3	human	HepG2	knock down	RNA-seq	29476152	SRP094100	GSE90684
chr2	10054421	10054866	-	ENSG00000271787.1	RP11-254F7.3	NA	antisense	0.0442932	-4.19435	0.0939174	down-regulated	reader	IGF2BP3	human	HepG2	knock down	RNA-seq	29476152	SRP094100	GSE90684
chr3	121431427	121546641	-	ENSG00000051341.13	POLQ	10721	protein_coding	7.48459e-16	-4.19001	7.55728e-15	down-regulated	reader	IGF2BP3	human	HepG2	knock down	RNA-seq	29476152	SRP094100	GSE90684
chr1	241847967	241895148	+	ENSG00000174371.16	EXO1	9156	protein_coding	2.56975e-11	-4.18776	1.91673e-10	down-regulated	reader	IGF2BP3	human	HepG2	knock down	RNA-seq	29476152	SRP094100	GSE90684
chr1	86914648	87109998	+	ENSG00000153936.16	HS2ST1	9653	protein_coding	1.4975e-193	-4.18628	2.31385e-191	down-regulated	reader	IGF2BP3	human	HepG2	knock down	RNA-seq	29476152	SRP094100	GSE90684
chr2	10911937	10914225	+	ENSG00000162975.4	KCNF1	3754	protein_coding	0.0107564	-4.15868	0.0270225	down-regulated	reader	IGF2BP3	human	HepG2	knock down	RNA-seq	29476152	SRP094100	GSE90684
chr4	78551519	78610451	+	ENSG00000138772.12	ANXA3	306	protein_coding	7.44163e-26	-4.1575	1.23116e-24	down-regulated	reader	IGF2BP3	human	HepG2	knock down	RNA-seq	29476152	SRP094100	GSE90684
chr19	4903080	4962154	+	ENSG00000276043.4	UHRF1	29128	protein_coding	6.81713e-79	-4.13818	3.72773e-77	down-regulated	reader	IGF2BP3	human	HepG2	knock down	RNA-seq	29476152	SRP094100	GSE90684
chr6	29553219	29554166	+	ENSG00000237988.3	OR2I1P	NA	unprocessed_pseudogene	4.23478e-27	-4.12554	7.39856e-26	down-regulated	reader	IGF2BP3	human	HepG2	knock down	RNA-seq	29476152	SRP094100	GSE90684
chr6	46793390	46839782	+	ENSG00000112818.9	MEP1A	4224	protein_coding	3.82279e-05	-4.12401	0.000151689	down-regulated	reader	IGF2BP3	human	HepG2	knock down	RNA-seq	29476152	SRP094100	GSE90684
chr1	153606886	153613145	-	ENSG00000188643.10	S100A16	140576	protein_coding	1.97497e-87	-4.11813	1.21841e-85	down-regulated	reader	IGF2BP3	human	HepG2	knock down	RNA-seq	29476152	SRP094100	GSE90684
chr10	4650185	4678154	-	ENSG00000231298.6	LINC00704	100216001	lincRNA	0.000809454	-4.08752	0.00260069	down-regulated	reader	IGF2BP3	human	HepG2	knock down	RNA-seq	29476152	SRP094100	GSE90684
chr4	98470367	98658629	-	ENSG00000168785.7	TSPAN5	10098	protein_coding	9.7856e-06	-4.08624	4.22696e-05	down-regulated	reader	IGF2BP3	human	HepG2	knock down	RNA-seq	29476152	SRP094100	GSE90684
chr1	43358955	43363203	+	ENSG00000117399.13	CDC20	991	protein_coding	2.65741e-33	-4.07672	5.90449e-32	down-regulated	reader	IGF2BP3	human	HepG2	knock down	RNA-seq	29476152	SRP094100	GSE90684
chr15	41309268	41332621	-	ENSG00000104147.8	OIP5	11339	protein_coding	2.8539e-06	-4.06374	1.33035e-05	down-regulated	reader	IGF2BP3	human	HepG2	knock down	RNA-seq	29476152	SRP094100	GSE90684
chr11	9573681	9593457	+	ENSG00000166483.10	WEE1	7465	protein_coding	7.57099e-60	-4.04862	3.08742e-58	down-regulated	reader	IGF2BP3	human	HepG2	knock down	RNA-seq	29476152	SRP094100	GSE90684
chr17	38419280	38512392	+	ENSG00000275832.4	ARHGAP23	57636	protein_coding	0.000687492	-4.043	0.00223571	down-regulated	reader	IGF2BP3	human	HepG2	knock down	RNA-seq	29476152	SRP094100	GSE90684
chr16	11668414	11679159	+	ENSG00000184602.5	SNN	8303	protein_coding	1.38102e-88	-4.03505	8.84375e-87	down-regulated	reader	IGF2BP3	human	HepG2	knock down	RNA-seq	29476152	SRP094100	GSE90684
chr14	55148112	55191678	-	ENSG00000126787.12	DLGAP5	9787	protein_coding	3.79e-16	-4.02057	3.91842e-15	down-regulated	reader	IGF2BP3	human	HepG2	knock down	RNA-seq	29476152	SRP094100	GSE90684
chr1	1632095	1701810	+	ENSG00000189409.12	MMP23B	8510	protein_coding	7.24771e-05	-4.01415	0.00027623	down-regulated	reader	IGF2BP3	human	HepG2	knock down	RNA-seq	29476152	SRP094100	GSE90684
chr2	205681990	205798133	+	ENSG00000118257.16	NRP2	8828	protein_coding	4.93631e-06	-4.01132	2.22471e-05	down-regulated	reader	IGF2BP3	human	HepG2	knock down	RNA-seq	29476152	SRP094100	GSE90684
chr7	152644779	152676165	-	ENSG00000196584.2	XRCC2	7516	protein_coding	7.73703e-09	-3.99058	4.76269e-08	down-regulated	reader	IGF2BP3	human	HepG2	knock down	RNA-seq	29476152	SRP094100	GSE90684
chr15	64739892	64775587	-	ENSG00000166831.8	RBPMS2	348093	protein_coding	0.00641592	-3.98168	0.0171527	down-regulated	reader	IGF2BP3	human	HepG2	knock down	RNA-seq	29476152	SRP094100	GSE90684
chr1	161524540	161526910	+	ENSG00000173110.7	HSPA6	3310	protein_coding	2.13146e-08	-3.96523	1.2587e-07	down-regulated	reader	IGF2BP3	human	HepG2	knock down	RNA-seq	29476152	SRP094100	GSE90684
chr19	14119509	14136956	-	ENSG00000105011.8	ASF1B	55723	protein_coding	7.49534e-19	-3.96457	9.04272e-18	down-regulated	reader	IGF2BP3	human	HepG2	knock down	RNA-seq	29476152	SRP094100	GSE90684
chr1	23506430	23531220	-	ENSG00000007968.6	E2F2	1870	protein_coding	6.54091e-11	-3.95568	4.73204e-10	down-regulated	reader	IGF2BP3	human	HepG2	knock down	RNA-seq	29476152	SRP094100	GSE90684
chr1	6412418	6424670	-	ENSG00000069812.11	HES2	54626	protein_coding	9.39904e-07	-3.93344	4.64355e-06	down-regulated	reader	IGF2BP3	human	HepG2	knock down	RNA-seq	29476152	SRP094100	GSE90684
chr4	73740506	73743716	+	ENSG00000169429.10	CXCL8	3576	protein_coding	2.03218e-08	-3.92977	1.20302e-07	down-regulated	reader	IGF2BP3	human	HepG2	knock down	RNA-seq	29476152	SRP094100	GSE90684
chr8	27771949	27812640	+	ENSG00000171320.14	ESCO2	157570	protein_coding	7.90146e-11	-3.91895	5.67006e-10	down-regulated	reader	IGF2BP3	human	HepG2	knock down	RNA-seq	29476152	SRP094100	GSE90684
chr2	110637698	110678114	-	ENSG00000169679.14	BUB1	699	protein_coding	1.83499e-29	-3.90722	3.58111e-28	down-regulated	reader	IGF2BP3	human	HepG2	knock down	RNA-seq	29476152	SRP094100	GSE90684
chr15	43870761	44195252	-	ENSG00000171877.19	FRMD5	84978	protein_coding	4.85123e-10	-3.89565	3.30519e-09	down-regulated	reader	IGF2BP3	human	HepG2	knock down	RNA-seq	29476152	SRP094100	GSE90684
chr17	41513743	41522529	-	ENSG00000171346.13	KRT15	3866	protein_coding	1.34295e-06	-3.88744	6.50691e-06	down-regulated	reader	IGF2BP3	human	HepG2	knock down	RNA-seq	29476152	SRP094100	GSE90684
chr7	150944961	150978315	-	ENSG00000055118.14	KCNH2	3757	protein_coding	0.0247073	-3.88716	0.0564308	down-regulated	reader	IGF2BP3	human	HepG2	knock down	RNA-seq	29476152	SRP094100	GSE90684
chr7	36389806	36453791	+	ENSG00000011426.10	ANLN	54443	protein_coding	1.50402e-50	-3.88481	5.14852e-49	down-regulated	reader	IGF2BP3	human	HepG2	knock down	RNA-seq	29476152	SRP094100	GSE90684
chr4	17810902	17844862	+	ENSG00000109805.9	NCAPG	64151	protein_coding	1.39953e-27	-3.87667	2.51825e-26	down-regulated	reader	IGF2BP3	human	HepG2	knock down	RNA-seq	29476152	SRP094100	GSE90684
chr1	31179745	31239554	-	ENSG00000084628.9	NKAIN1	79570	protein_coding	0.00432961	-3.87003	0.0119815	down-regulated	reader	IGF2BP3	human	HepG2	knock down	RNA-seq	29476152	SRP094100	GSE90684
chr15	64364311	64387687	-	ENSG00000166803.10	KIAA0101	9768	protein_coding	3.69518e-30	-3.85876	7.37373e-29	down-regulated	reader	IGF2BP3	human	HepG2	knock down	RNA-seq	29476152	SRP094100	GSE90684
chr2	32946972	33399509	+	ENSG00000049323.15	LTBP1	4052	protein_coding	3.76446e-05	-3.85811	0.000149566	down-regulated	reader	IGF2BP3	human	HepG2	knock down	RNA-seq	29476152	SRP094100	GSE90684
chr1	156668763	156677397	-	ENSG00000132688.10	NES	10763	protein_coding	7.58014e-151	-3.85393	8.80446e-149	down-regulated	reader	IGF2BP3	human	HepG2	knock down	RNA-seq	29476152	SRP094100	GSE90684
chr11	35943981	36232136	+	ENSG00000179241.12	LDLRAD3	143458	protein_coding	3.98228e-06	-3.84817	1.82056e-05	down-regulated	reader	IGF2BP3	human	HepG2	knock down	RNA-seq	29476152	SRP094100	GSE90684
chr12	53210567	53232980	-	ENSG00000172819.16	RARG	5916	protein_coding	0.000735676	-3.84302	0.00238183	down-regulated	reader	IGF2BP3	human	HepG2	knock down	RNA-seq	29476152	SRP094100	GSE90684
chr8	119833976	119856010	-	ENSG00000136982.5	DSCC1	79075	protein_coding	2.27296e-06	-3.83998	1.0723e-05	down-regulated	reader	IGF2BP3	human	HepG2	knock down	RNA-seq	29476152	SRP094100	GSE90684
chr1	211658657	211675630	-	ENSG00000117650.12	NEK2	4751	protein_coding	7.81408e-09	-3.83032	4.80485e-08	down-regulated	reader	IGF2BP3	human	HepG2	knock down	RNA-seq	29476152	SRP094100	GSE90684
chr2	10122328	10131419	+	ENSG00000171848.13	RRM2	6241	protein_coding	6.08656e-71	-3.82619	3.08765e-69	down-regulated	reader	IGF2BP3	human	HepG2	knock down	RNA-seq	29476152	SRP094100	GSE90684
chr1	143955364	143971965	-	ENSG00000263513.5	FAM72C	554282	protein_coding	0.0019102	-3.82593	0.00570318	down-regulated	reader	IGF2BP3	human	HepG2	knock down	RNA-seq	29476152	SRP094100	GSE90684
chr1	206009264	206023909	-	ENSG00000196188.10	CTSE	1510	protein_coding	0.0267603	-3.82558	0.0605206	down-regulated	reader	IGF2BP3	human	HepG2	knock down	RNA-seq	29476152	SRP094100	GSE90684
chr11	119095051	119095191	+	ENSG00000281272.1	AP003391.1	NA	miRNA	0.0338656	-3.8173	0.0742082	down-regulated	reader	IGF2BP3	human	HepG2	knock down	RNA-seq	29476152	SRP094100	GSE90684
chr1	156525405	156572604	-	ENSG00000183856.10	IQGAP3	128239	protein_coding	4.70715e-21	-3.81095	6.30189e-20	down-regulated	reader	IGF2BP3	human	HepG2	knock down	RNA-seq	29476152	SRP094100	GSE90684
chr1	35720218	35769967	-	ENSG00000092853.13	CLSPN	63967	protein_coding	9.58271e-29	-3.79445	1.81339e-27	down-regulated	reader	IGF2BP3	human	HepG2	knock down	RNA-seq	29476152	SRP094100	GSE90684
chr7	11370357	11832198	-	ENSG00000005108.15	THSD7A	221981	protein_coding	0.01301	-3.78604	0.0320156	down-regulated	reader	IGF2BP3	human	HepG2	knock down	RNA-seq	29476152	SRP094100	GSE90684
chr2	168834132	168913371	-	ENSG00000152253.8	SPC25	57405	protein_coding	2.86941e-07	-3.78428	1.51971e-06	down-regulated	reader	IGF2BP3	human	HepG2	knock down	RNA-seq	29476152	SRP094100	GSE90684
chr7	53862233	53863339	+	ENSG00000235454.1	HAUS6P3	NA	processed_pseudogene	0.0498783	-3.76623	0.103915	down-regulated	reader	IGF2BP3	human	HepG2	knock down	RNA-seq	29476152	SRP094100	GSE90684
chr16	2963944	2968383	+	ENSG00000131650.13	KREMEN2	79412	protein_coding	2.74244e-09	-3.76276	1.75554e-08	down-regulated	reader	IGF2BP3	human	HepG2	knock down	RNA-seq	29476152	SRP094100	GSE90684
chr2	25042130	25159137	+	ENSG00000084710.13	EFR3B	22979	protein_coding	3.36726e-08	-3.75808	1.94894e-07	down-regulated	reader	IGF2BP3	human	HepG2	knock down	RNA-seq	29476152	SRP094100	GSE90684
chr3	184259213	184261463	-	ENSG00000163888.3	CAMK2N2	94032	protein_coding	0.0394624	-3.75678	0.084817	down-regulated	reader	IGF2BP3	human	HepG2	knock down	RNA-seq	29476152	SRP094100	GSE90684
chr12	53097436	53102345	+	ENSG00000167779.7	IGFBP6	3489	protein_coding	9.47621e-10	-3.75318	6.29828e-09	down-regulated	reader	IGF2BP3	human	HepG2	knock down	RNA-seq	29476152	SRP094100	GSE90684
chr7	5592823	5606655	+	ENSG00000075618.17	FSCN1	6624	protein_coding	9.75129e-194	-3.74693	1.52066e-191	down-regulated	reader	IGF2BP3	human	HepG2	knock down	RNA-seq	29476152	SRP094100	GSE90684
chr14	21521081	21537216	-	ENSG00000165821.11	SALL2	6297	protein_coding	2.53755e-12	-3.74551	2.03221e-11	down-regulated	reader	IGF2BP3	human	HepG2	knock down	RNA-seq	29476152	SRP094100	GSE90684
chr17	42402452	42423517	-	ENSG00000177469.12	PTRF	284119	protein_coding	6.30576e-101	-3.74298	4.59747e-99	down-regulated	reader	IGF2BP3	human	HepG2	knock down	RNA-seq	29476152	SRP094100	GSE90684
chr4	25747427	25863760	-	ENSG00000091490.10	SEL1L3	23231	protein_coding	1.12411e-07	-3.73812	6.20122e-07	down-regulated	reader	IGF2BP3	human	HepG2	knock down	RNA-seq	29476152	SRP094100	GSE90684
chr20	64080173	64100643	+	ENSG00000125510.15	OPRL1	4987	protein_coding	0.0176555	-3.73755	0.0419393	down-regulated	reader	IGF2BP3	human	HepG2	knock down	RNA-seq	29476152	SRP094100	GSE90684
chr17	41523617	41528308	-	ENSG00000171345.13	KRT19	3880	protein_coding	0	-3.73114	0	down-regulated	reader	IGF2BP3	human	HepG2	knock down	RNA-seq	29476152	SRP094100	GSE90684
chr22	45920362	45977129	-	ENSG00000188064.9	WNT7B	7477	protein_coding	0.00733412	-3.72319	0.0192431	down-regulated	reader	IGF2BP3	human	HepG2	knock down	RNA-seq	29476152	SRP094100	GSE90684
chr18	2571511	2616635	+	ENSG00000080986.12	NDC80	10403	protein_coding	4.84427e-09	-3.69502	3.03298e-08	down-regulated	reader	IGF2BP3	human	HepG2	knock down	RNA-seq	29476152	SRP094100	GSE90684
chr16	55389700	55506691	+	ENSG00000087245.12	MMP2	4313	protein_coding	5.31085e-44	-3.69305	1.58031e-42	down-regulated	reader	IGF2BP3	human	HepG2	knock down	RNA-seq	29476152	SRP094100	GSE90684
chr1	200551497	200620734	-	ENSG00000118193.11	KIF14	9928	protein_coding	1.76383e-08	-3.6896	1.05007e-07	down-regulated	reader	IGF2BP3	human	HepG2	knock down	RNA-seq	29476152	SRP094100	GSE90684
chr15	69414246	69448427	+	ENSG00000137807.13	KIF23	9493	protein_coding	1.19574e-24	-3.68251	1.87337e-23	down-regulated	reader	IGF2BP3	human	HepG2	knock down	RNA-seq	29476152	SRP094100	GSE90684
chr15	40694774	40732339	+	ENSG00000051180.16	RAD51	5888	protein_coding	4.20896e-11	-3.68223	3.09281e-10	down-regulated	reader	IGF2BP3	human	HepG2	knock down	RNA-seq	29476152	SRP094100	GSE90684
chr1	161184308	161199056	-	ENSG00000158859.9	ADAMTS4	9507	protein_coding	1.69599e-06	-3.68143	8.11474e-06	down-regulated	reader	IGF2BP3	human	HepG2	knock down	RNA-seq	29476152	SRP094100	GSE90684
chr10	119029716	119033732	+	ENSG00000188613.6	NANOS1	340719	protein_coding	0.00444184	-3.67858	0.0122639	down-regulated	reader	IGF2BP3	human	HepG2	knock down	RNA-seq	29476152	SRP094100	GSE90684
chr1	32251239	32286165	+	ENSG00000182866.16	LCK	3932	protein_coding	0.00023466	-3.67236	0.000822678	down-regulated	reader	IGF2BP3	human	HepG2	knock down	RNA-seq	29476152	SRP094100	GSE90684
chr17	8204733	8210600	-	ENSG00000178999.12	AURKB	9212	protein_coding	4.152e-16	-3.66498	4.27956e-15	down-regulated	reader	IGF2BP3	human	HepG2	knock down	RNA-seq	29476152	SRP094100	GSE90684
chr9	117704332	117716871	+	ENSG00000136869.13	TLR4	7099	protein_coding	0.0192209	-3.66493	0.0451932	down-regulated	reader	IGF2BP3	human	HepG2	knock down	RNA-seq	29476152	SRP094100	GSE90684
chr1	15756607	15786594	+	ENSG00000162458.12	FBLIM1	54751	protein_coding	1.52358e-50	-3.65317	5.20489e-49	down-regulated	reader	IGF2BP3	human	HepG2	knock down	RNA-seq	29476152	SRP094100	GSE90684
chr6	33391536	33409924	+	ENSG00000237649.7	KIFC1	3833	protein_coding	3.70658e-20	-3.65165	4.75448e-19	down-regulated	reader	IGF2BP3	human	HepG2	knock down	RNA-seq	29476152	SRP094100	GSE90684
chr1	28147166	28193936	-	ENSG00000169403.11	PTAFR	5724	protein_coding	0.000376052	-3.63991	0.00127408	down-regulated	reader	IGF2BP3	human	HepG2	knock down	RNA-seq	29476152	SRP094100	GSE90684
chr14	93934153	93976791	-	ENSG00000100628.11	ASB2	51676	protein_coding	2.1915e-10	-3.6385	1.52707e-09	down-regulated	reader	IGF2BP3	human	HepG2	knock down	RNA-seq	29476152	SRP094100	GSE90684
chr2	28457145	28643788	+	ENSG00000163803.12	PLB1	151056	protein_coding	0.0203719	-3.63714	0.0476005	down-regulated	reader	IGF2BP3	human	HepG2	knock down	RNA-seq	29476152	SRP094100	GSE90684
chr2	96335787	96373845	+	ENSG00000121152.9	NCAPH	23397	protein_coding	5.71507e-22	-3.63657	7.97459e-21	down-regulated	reader	IGF2BP3	human	HepG2	knock down	RNA-seq	29476152	SRP094100	GSE90684
chr4	184694618	184734133	-	ENSG00000151725.11	CENPU	79682	protein_coding	2.78585e-13	-3.62566	2.39018e-12	down-regulated	reader	IGF2BP3	human	HepG2	knock down	RNA-seq	29476152	SRP094100	GSE90684
chr16	89921392	89938761	+	ENSG00000258947.6	TUBB3	10381	protein_coding	0	-3.62146	0	down-regulated	reader	IGF2BP3	human	HepG2	knock down	RNA-seq	29476152	SRP094100	GSE90684
chr4	120055608	120067074	-	ENSG00000164109.13	MAD2L1	4085	protein_coding	1.61866e-24	-3.61971	2.51026e-23	down-regulated	reader	IGF2BP3	human	HepG2	knock down	RNA-seq	29476152	SRP094100	GSE90684
chr2	6917392	7068286	+	ENSG00000151692.14	RNF144A	9781	protein_coding	2.82324e-23	-3.61894	4.13829e-22	down-regulated	reader	IGF2BP3	human	HepG2	knock down	RNA-seq	29476152	SRP094100	GSE90684
chr6	14117256	14136918	+	ENSG00000112149.9	CD83	9308	protein_coding	4.53553e-05	-3.61793	0.000177769	down-regulated	reader	IGF2BP3	human	HepG2	knock down	RNA-seq	29476152	SRP094100	GSE90684
chrX	150980509	150990775	+	ENSG00000029993.14	HMGB3	3149	protein_coding	7.87694e-68	-3.6084	3.71606e-66	down-regulated	reader	IGF2BP3	human	HepG2	knock down	RNA-seq	29476152	SRP094100	GSE90684
chr5	138285265	138338355	-	ENSG00000158402.18	CDC25C	995	protein_coding	7.62377e-06	-3.59777	3.34897e-05	down-regulated	reader	IGF2BP3	human	HepG2	knock down	RNA-seq	29476152	SRP094100	GSE90684
chr10	6144934	6235545	+	ENSG00000170525.18	PFKFB3	5209	protein_coding	3.5932e-07	-3.59562	1.86895e-06	down-regulated	reader	IGF2BP3	human	HepG2	knock down	RNA-seq	29476152	SRP094100	GSE90684
chr3	108549869	108589644	-	ENSG00000163507.13	KIAA1524	57650	protein_coding	1.94719e-12	-3.56318	1.57213e-11	down-regulated	reader	IGF2BP3	human	HepG2	knock down	RNA-seq	29476152	SRP094100	GSE90684
chr9	41269916	41273997	-	ENSG00000279561.2	RP11-4L24.4	100132249	TEC	2.96831e-06	-3.55821	1.3791e-05	down-regulated	reader	IGF2BP3	human	HepG2	knock down	RNA-seq	29476152	SRP094100	GSE90684
chr20	4780023	4823645	-	ENSG00000101265.15	RASSF2	9770	protein_coding	0.00355552	-3.55428	0.0100272	down-regulated	reader	IGF2BP3	human	HepG2	knock down	RNA-seq	29476152	SRP094100	GSE90684
chr9	34252381	34329200	-	ENSG00000186638.15	KIF24	347240	protein_coding	0.00113698	-3.55226	0.00355592	down-regulated	reader	IGF2BP3	human	HepG2	knock down	RNA-seq	29476152	SRP094100	GSE90684
chr1	200969390	201023700	-	ENSG00000116852.14	KIF21B	23046	protein_coding	0.0174407	-3.54982	0.0414945	down-regulated	reader	IGF2BP3	human	HepG2	knock down	RNA-seq	29476152	SRP094100	GSE90684
chr8	37695751	37700021	+	ENSG00000183779.6	ZNF703	80139	protein_coding	1.17292e-18	-3.53695	1.404e-17	down-regulated	reader	IGF2BP3	human	HepG2	knock down	RNA-seq	29476152	SRP094100	GSE90684
chr15	90717327	90816165	+	ENSG00000197299.10	BLM	641	protein_coding	3.73691e-07	-3.53026	1.93712e-06	down-regulated	reader	IGF2BP3	human	HepG2	knock down	RNA-seq	29476152	SRP094100	GSE90684
chr1	156637783	156641004	-	ENSG00000272068.1	RP11-284F21.9	NA	lincRNA	5.38541e-05	-3.52189	0.000208844	down-regulated	reader	IGF2BP3	human	HepG2	knock down	RNA-seq	29476152	SRP094100	GSE90684
chr18	50374995	50394173	+	ENSG00000154839.9	SKA1	220134	protein_coding	1.53388e-07	-3.51902	8.3631e-07	down-regulated	reader	IGF2BP3	human	HepG2	knock down	RNA-seq	29476152	SRP094100	GSE90684
chr17	44798448	44830816	-	ENSG00000182963.9	GJC1	10052	protein_coding	4.3688e-13	-3.51488	3.68449e-12	down-regulated	reader	IGF2BP3	human	HepG2	knock down	RNA-seq	29476152	SRP094100	GSE90684
chr16	50606076	50613684	-	ENSG00000205414.1	RP11-401P9.6	NA	antisense	0.00247474	-3.51015	0.00722726	down-regulated	reader	IGF2BP3	human	HepG2	knock down	RNA-seq	29476152	SRP094100	GSE90684
chr12	122865328	122896444	-	ENSG00000139722.6	VPS37B	79720	protein_coding	7.94374e-20	-3.50525	1.00066e-18	down-regulated	reader	IGF2BP3	human	HepG2	knock down	RNA-seq	29476152	SRP094100	GSE90684
chr14	61570540	61658696	+	ENSG00000232774.7	FLJ22447	400221	lincRNA	0.0202923	-3.50308	0.0474342	down-regulated	reader	IGF2BP3	human	HepG2	knock down	RNA-seq	29476152	SRP094100	GSE90684
chr11	1389899	1462689	+	ENSG00000174672.15	BRSK2	9024	protein_coding	2.23032e-05	-3.50295	9.13294e-05	down-regulated	reader	IGF2BP3	human	HepG2	knock down	RNA-seq	29476152	SRP094100	GSE90684
chr17	44924709	44947711	-	ENSG00000186185.13	KIF18B	146909	protein_coding	1.04122e-16	-3.48686	1.11059e-15	down-regulated	reader	IGF2BP3	human	HepG2	knock down	RNA-seq	29476152	SRP094100	GSE90684
chr17	83079691	83095119	+	ENSG00000176845.12	METRNL	284207	protein_coding	0.000319795	-3.47475	0.00109672	down-regulated	reader	IGF2BP3	human	HepG2	knock down	RNA-seq	29476152	SRP094100	GSE90684
chr19	14477760	14496149	-	ENSG00000123159.15	GIPC1	10755	protein_coding	3.07897e-65	-3.46833	1.37915e-63	down-regulated	reader	IGF2BP3	human	HepG2	knock down	RNA-seq	29476152	SRP094100	GSE90684
chr19	11131520	11155808	-	ENSG00000161888.11	SPC24	147841	protein_coding	2.03053e-09	-3.46031	1.31785e-08	down-regulated	reader	IGF2BP3	human	HepG2	knock down	RNA-seq	29476152	SRP094100	GSE90684
chr20	45812576	45816957	+	ENSG00000175063.16	UBE2C	11065	protein_coding	1.02004e-16	-3.45713	1.08869e-15	down-regulated	reader	IGF2BP3	human	HepG2	knock down	RNA-seq	29476152	SRP094100	GSE90684
chr1	25831913	25859458	-	ENSG00000127423.10	AUNIP	79000	protein_coding	0.00171959	-3.45152	0.00518464	down-regulated	reader	IGF2BP3	human	HepG2	knock down	RNA-seq	29476152	SRP094100	GSE90684
chr5	138178719	138187715	+	ENSG00000112984.11	KIF20A	10112	protein_coding	5.27241e-16	-3.44915	5.39149e-15	down-regulated	reader	IGF2BP3	human	HepG2	knock down	RNA-seq	29476152	SRP094100	GSE90684
chr22	46296741	46330810	+	ENSG00000075218.18	GTSE1	51512	protein_coding	6.65628e-16	-3.44847	6.74926e-15	down-regulated	reader	IGF2BP3	human	HepG2	knock down	RNA-seq	29476152	SRP094100	GSE90684
chr2	196260024	196264204	+	ENSG00000229056.2	AC020571.3	101927482	antisense	0.0104972	-3.44521	0.0264346	down-regulated	reader	IGF2BP3	human	HepG2	knock down	RNA-seq	29476152	SRP094100	GSE90684
chr2	176188579	176190907	+	ENSG00000128645.12	HOXD1	3231	protein_coding	0.00193288	-3.4447	0.00576429	down-regulated	reader	IGF2BP3	human	HepG2	knock down	RNA-seq	29476152	SRP094100	GSE90684
chr11	117199321	117204782	+	ENSG00000149591.16	TAGLN	6876	protein_coding	3.57293e-68	-3.43899	1.70468e-66	down-regulated	reader	IGF2BP3	human	HepG2	knock down	RNA-seq	29476152	SRP094100	GSE90684
chr1	143975087	144068350	+	ENSG00000270872.2	SRGAP2D	NA	unprocessed_pseudogene	0.00118383	-3.43372	0.00369019	down-regulated	reader	IGF2BP3	human	HepG2	knock down	RNA-seq	29476152	SRP094100	GSE90684
chr1	68474152	68497221	-	ENSG00000024526.16	DEPDC1	55635	protein_coding	2.83121e-09	-3.42257	1.80961e-08	down-regulated	reader	IGF2BP3	human	HepG2	knock down	RNA-seq	29476152	SRP094100	GSE90684
chr17	81952507	81961840	-	ENSG00000185269.11	NOTUM	147111	protein_coding	8.16118e-42	-3.42247	2.29467e-40	down-regulated	reader	IGF2BP3	human	HepG2	knock down	RNA-seq	29476152	SRP094100	GSE90684
chr6	29555629	29633976	-	ENSG00000204681.10	GABBR1	2550	protein_coding	0.00650091	-3.42005	0.0173433	down-regulated	reader	IGF2BP3	human	HepG2	knock down	RNA-seq	29476152	SRP094100	GSE90684
chr2	27253684	27275817	-	ENSG00000115194.10	SLC30A3	7781	protein_coding	0.00209717	-3.41847	0.00621074	down-regulated	reader	IGF2BP3	human	HepG2	knock down	RNA-seq	29476152	SRP094100	GSE90684
chr1	52372829	52404459	-	ENSG00000085840.12	ORC1	4998	protein_coding	8.77877e-12	-3.41202	6.7978e-11	down-regulated	reader	IGF2BP3	human	HepG2	knock down	RNA-seq	29476152	SRP094100	GSE90684
chr1	214603195	214664588	+	ENSG00000117724.12	CENPF	1063	protein_coding	9.85301e-66	-3.4118	4.52164e-64	down-regulated	reader	IGF2BP3	human	HepG2	knock down	RNA-seq	29476152	SRP094100	GSE90684
chr13	73054976	73077542	+	ENSG00000102554.13	KLF5	688	protein_coding	3.09428e-06	-3.41178	1.43644e-05	down-regulated	reader	IGF2BP3	human	HepG2	knock down	RNA-seq	29476152	SRP094100	GSE90684
chr12	119685790	119877291	-	ENSG00000122966.13	CIT	11113	protein_coding	6.93242e-13	-3.40269	5.77713e-12	down-regulated	reader	IGF2BP3	human	HepG2	knock down	RNA-seq	29476152	SRP094100	GSE90684
chr11	65066300	65084164	-	ENSG00000146670.9	CDCA5	113130	protein_coding	1.02251e-26	-3.40164	1.75546e-25	down-regulated	reader	IGF2BP3	human	HepG2	knock down	RNA-seq	29476152	SRP094100	GSE90684
chr21	31873315	32044633	+	ENSG00000142149.8	HUNK	30811	protein_coding	5.64922e-06	-3.40164	2.52707e-05	down-regulated	reader	IGF2BP3	human	HepG2	knock down	RNA-seq	29476152	SRP094100	GSE90684
chr8	94879770	94896678	-	ENSG00000175305.16	CCNE2	9134	protein_coding	2.12586e-05	-3.39926	8.73608e-05	down-regulated	reader	IGF2BP3	human	HepG2	knock down	RNA-seq	29476152	SRP094100	GSE90684
chr17	29589769	29614761	+	ENSG00000198720.12	ANKRD13B	124930	protein_coding	9.68999e-06	-3.38498	4.18673e-05	down-regulated	reader	IGF2BP3	human	HepG2	knock down	RNA-seq	29476152	SRP094100	GSE90684
chr15	41557675	41583586	+	ENSG00000092445.11	TYRO3	7301	protein_coding	3.13839e-31	-3.38208	6.49346e-30	down-regulated	reader	IGF2BP3	human	HepG2	knock down	RNA-seq	29476152	SRP094100	GSE90684
chr14	95533503	95544724	+	ENSG00000182512.4	GLRX5	51218	protein_coding	1.54438e-43	-3.37882	4.56323e-42	down-regulated	reader	IGF2BP3	human	HepG2	knock down	RNA-seq	29476152	SRP094100	GSE90684
chr17	50834650	50842348	+	ENSG00000173714.7	WFIKKN2	124857	protein_coding	0.0418506	-3.37858	0.0894363	down-regulated	reader	IGF2BP3	human	HepG2	knock down	RNA-seq	29476152	SRP094100	GSE90684
chr15	64181180	64381440	-	ENSG00000259316.8	CTD-2116N17.1	NA	protein_coding	0.000388371	-3.37661	0.00131239	down-regulated	reader	IGF2BP3	human	HepG2	knock down	RNA-seq	29476152	SRP094100	GSE90684
chr14	105472962	105480170	+	ENSG00000182809.10	CRIP2	1397	protein_coding	2.39867e-25	-3.36589	3.90699e-24	down-regulated	reader	IGF2BP3	human	HepG2	knock down	RNA-seq	29476152	SRP094100	GSE90684
chr17	43875357	43909711	-	ENSG00000108852.14	MPP2	4355	protein_coding	0.00154472	-3.36582	0.00471222	down-regulated	reader	IGF2BP3	human	HepG2	knock down	RNA-seq	29476152	SRP094100	GSE90684
chr2	26764289	26801067	+	ENSG00000115163.14	CENPA	1058	protein_coding	8.39187e-07	-3.35381	4.17166e-06	down-regulated	reader	IGF2BP3	human	HepG2	knock down	RNA-seq	29476152	SRP094100	GSE90684
chr12	106237877	106304279	-	ENSG00000136026.13	CKAP4	10970	protein_coding	2.653e-145	-3.3406	2.97879e-143	down-regulated	reader	IGF2BP3	human	HepG2	knock down	RNA-seq	29476152	SRP094100	GSE90684
chr3	48157146	48188402	-	ENSG00000164045.11	CDC25A	993	protein_coding	3.35615e-20	-3.32885	4.31483e-19	down-regulated	reader	IGF2BP3	human	HepG2	knock down	RNA-seq	29476152	SRP094100	GSE90684
chr1	211326615	211374946	+	ENSG00000082512.14	TRAF5	7188	protein_coding	0.000699277	-3.32504	0.00227228	down-regulated	reader	IGF2BP3	human	HepG2	knock down	RNA-seq	29476152	SRP094100	GSE90684
chr8	41529206	41545046	+	ENSG00000147536.11	GINS4	84296	protein_coding	2.05667e-19	-3.3221	2.54134e-18	down-regulated	reader	IGF2BP3	human	HepG2	knock down	RNA-seq	29476152	SRP094100	GSE90684
chr16	50548330	50640739	+	ENSG00000140807.5	NKD1	85407	protein_coding	3.37035e-257	-3.31736	7.09543e-255	down-regulated	reader	IGF2BP3	human	HepG2	knock down	RNA-seq	29476152	SRP094100	GSE90684
chr6	43014103	43021298	+	ENSG00000124702.17	KLHDC3	116138	protein_coding	1.42171e-66	-3.31652	6.57812e-65	down-regulated	reader	IGF2BP3	human	HepG2	knock down	RNA-seq	29476152	SRP094100	GSE90684
chr22	35400063	35425430	+	ENSG00000100297.15	MCM5	4174	protein_coding	7.90075e-45	-3.3157	2.40623e-43	down-regulated	reader	IGF2BP3	human	HepG2	knock down	RNA-seq	29476152	SRP094100	GSE90684
chr1	37692418	37709719	+	ENSG00000134690.10	CDCA8	55143	protein_coding	2.72523e-14	-3.30497	2.49583e-13	down-regulated	reader	IGF2BP3	human	HepG2	knock down	RNA-seq	29476152	SRP094100	GSE90684
chr12	96194382	96269835	+	ENSG00000111145.7	ELK3	2004	protein_coding	7.00656e-17	-3.29663	7.5741e-16	down-regulated	reader	IGF2BP3	human	HepG2	knock down	RNA-seq	29476152	SRP094100	GSE90684
chr3	20160593	20186292	-	ENSG00000129810.14	SGOL1	151648	protein_coding	0.00035502	-3.29386	0.00120915	down-regulated	reader	IGF2BP3	human	HepG2	knock down	RNA-seq	29476152	SRP094100	GSE90684
chr15	80059568	80138393	+	ENSG00000086666.18	ZFAND6	54469	protein_coding	8.8721e-37	-3.29053	2.19741e-35	down-regulated	reader	IGF2BP3	human	HepG2	knock down	RNA-seq	29476152	SRP094100	GSE90684
chr17	58325450	58415766	+	ENSG00000265148.5	BZRAP1-AS1	100506779	antisense	0.0131416	-3.28372	0.0323113	down-regulated	reader	IGF2BP3	human	HepG2	knock down	RNA-seq	29476152	SRP094100	GSE90684
chrX	14843407	14873069	-	ENSG00000181544.13	FANCB	2187	protein_coding	0.0322599	-3.28203	0.071134	down-regulated	reader	IGF2BP3	human	HepG2	knock down	RNA-seq	29476152	SRP094100	GSE90684
chr4	173168753	173323967	+	ENSG00000109586.11	GALNT7	51809	protein_coding	0.00666173	-3.2809	0.0177078	down-regulated	reader	IGF2BP3	human	HepG2	knock down	RNA-seq	29476152	SRP094100	GSE90684
chr5	1253147	1295069	-	ENSG00000164362.18	TERT	7015	protein_coding	3.40588e-05	-3.28041	0.000136154	down-regulated	reader	IGF2BP3	human	HepG2	knock down	RNA-seq	29476152	SRP094100	GSE90684
chr4	127880861	127899195	+	ENSG00000142731.10	PLK4	10733	protein_coding	1.45635e-09	-3.28029	9.56249e-09	down-regulated	reader	IGF2BP3	human	HepG2	knock down	RNA-seq	29476152	SRP094100	GSE90684
chr9	22002903	22009363	-	ENSG00000147883.10	CDKN2B	1030	protein_coding	5.34987e-23	-3.27864	7.73413e-22	down-regulated	reader	IGF2BP3	human	HepG2	knock down	RNA-seq	29476152	SRP094100	GSE90684
chr4	153344649	153415118	+	ENSG00000121211.7	MND1	84057	protein_coding	0.000366157	-3.27603	0.00124331	down-regulated	reader	IGF2BP3	human	HepG2	knock down	RNA-seq	29476152	SRP094100	GSE90684
chr14	103696353	103697163	+	ENSG00000269958.1	RP11-73M18.8	NA	sense_intronic	1.61455e-11	-3.27215	1.22487e-10	down-regulated	reader	IGF2BP3	human	HepG2	knock down	RNA-seq	29476152	SRP094100	GSE90684
chr12	117038923	117099479	-	ENSG00000088992.17	TESC	54997	protein_coding	5.01106e-20	-3.25327	6.39366e-19	down-regulated	reader	IGF2BP3	human	HepG2	knock down	RNA-seq	29476152	SRP094100	GSE90684
chr9	130172578	130237304	+	ENSG00000107130.9	NCS1	23413	protein_coding	2.94058e-25	-3.2514	4.76204e-24	down-regulated	reader	IGF2BP3	human	HepG2	knock down	RNA-seq	29476152	SRP094100	GSE90684
chr13	59665583	60163987	-	ENSG00000139734.17	DIAPH3	81624	protein_coding	7.93737e-11	-3.24751	5.69341e-10	down-regulated	reader	IGF2BP3	human	HepG2	knock down	RNA-seq	29476152	SRP094100	GSE90684
chr11	62646848	62653302	-	ENSG00000185085.2	INTS5	80789	protein_coding	2.67404e-13	-3.23688	2.2966e-12	down-regulated	reader	IGF2BP3	human	HepG2	knock down	RNA-seq	29476152	SRP094100	GSE90684
chr22	41245611	41286251	-	ENSG00000100401.19	RANGAP1	5905	protein_coding	3.60137e-96	-3.22974	2.50637e-94	down-regulated	reader	IGF2BP3	human	HepG2	knock down	RNA-seq	29476152	SRP094100	GSE90684
chr1	42925375	42959173	-	ENSG00000117394.19	SLC2A1	6513	protein_coding	3.8294e-287	-3.22765	9.21352e-285	down-regulated	reader	IGF2BP3	human	HepG2	knock down	RNA-seq	29476152	SRP094100	GSE90684
chr5	1008829	1038943	+	ENSG00000145506.13	NKD2	85409	protein_coding	0.0376014	-3.22663	0.0813892	down-regulated	reader	IGF2BP3	human	HepG2	knock down	RNA-seq	29476152	SRP094100	GSE90684
chr12	75480680	75503853	+	ENSG00000139278.9	GLIPR1	11010	protein_coding	4.61986e-20	-3.22048	5.899e-19	down-regulated	reader	IGF2BP3	human	HepG2	knock down	RNA-seq	29476152	SRP094100	GSE90684
chr7	73680969	73683453	-	ENSG00000176410.7	DNAJC30	84277	protein_coding	1.30624e-14	-3.2195	1.22289e-13	down-regulated	reader	IGF2BP3	human	HepG2	knock down	RNA-seq	29476152	SRP094100	GSE90684
chr6	33620365	33696574	+	ENSG00000096433.10	ITPR3	3710	protein_coding	2.45912e-203	-3.21712	4.14166e-201	down-regulated	reader	IGF2BP3	human	HepG2	knock down	RNA-seq	29476152	SRP094100	GSE90684
chr6	29555515	29559925	-	ENSG00000213886.3	UBD	10537	protein_coding	1.63376e-192	-3.21437	2.50143e-190	down-regulated	reader	IGF2BP3	human	HepG2	knock down	RNA-seq	29476152	SRP094100	GSE90684
chr18	9708165	9862551	+	ENSG00000168461.12	RAB31	11031	protein_coding	0.000698806	-3.21228	0.00227119	down-regulated	reader	IGF2BP3	human	HepG2	knock down	RNA-seq	29476152	SRP094100	GSE90684
chr13	33818049	33966558	+	ENSG00000133119.12	RFC3	5983	protein_coding	2.25471e-17	-3.21195	2.49992e-16	down-regulated	reader	IGF2BP3	human	HepG2	knock down	RNA-seq	29476152	SRP094100	GSE90684
chr16	2968024	2980539	-	ENSG00000127564.16	PKMYT1	9088	protein_coding	4.42121e-15	-3.2118	4.28189e-14	down-regulated	reader	IGF2BP3	human	HepG2	knock down	RNA-seq	29476152	SRP094100	GSE90684
chr8	41540381	41545044	-	ENSG00000253174.2	RP11-360L9.7	NA	antisense	0.0373621	-3.2115	0.0809643	down-regulated	reader	IGF2BP3	human	HepG2	knock down	RNA-seq	29476152	SRP094100	GSE90684
chr2	233833416	233854566	-	ENSG00000123485.11	HJURP	55355	protein_coding	2.00464e-07	-3.20973	1.07626e-06	down-regulated	reader	IGF2BP3	human	HepG2	knock down	RNA-seq	29476152	SRP094100	GSE90684
chr5	69167010	69178245	+	ENSG00000134057.14	CCNB1	891	protein_coding	1.0609e-48	-3.20366	3.5242e-47	down-regulated	reader	IGF2BP3	human	HepG2	knock down	RNA-seq	29476152	SRP094100	GSE90684
chr10	102065390	102068038	+	ENSG00000166189.7	HPS6	79803	protein_coding	7.00609e-16	-3.19811	7.08263e-15	down-regulated	reader	IGF2BP3	human	HepG2	knock down	RNA-seq	29476152	SRP094100	GSE90684
chr1	44739818	44767767	+	ENSG00000142945.12	KIF2C	11004	protein_coding	8.58051e-21	-3.19241	1.13522e-19	down-regulated	reader	IGF2BP3	human	HepG2	knock down	RNA-seq	29476152	SRP094100	GSE90684
chr6	21592769	21598619	+	ENSG00000124766.5	SOX4	6659	protein_coding	8.856e-103	-3.19178	6.54178e-101	down-regulated	reader	IGF2BP3	human	HepG2	knock down	RNA-seq	29476152	SRP094100	GSE90684
chr6	3224261	3231730	-	ENSG00000137285.9	TUBB2B	347733	protein_coding	7.55491e-99	-3.19131	5.36877e-97	down-regulated	reader	IGF2BP3	human	HepG2	knock down	RNA-seq	29476152	SRP094100	GSE90684
chr12	8681600	8783095	+	ENSG00000166532.15	RIMKLB	57494	protein_coding	0.00136278	-3.18997	0.00419573	down-regulated	reader	IGF2BP3	human	HepG2	knock down	RNA-seq	29476152	SRP094100	GSE90684
chr13	21153595	21176602	-	ENSG00000165480.15	SKA3	221150	protein_coding	0.00012247	-3.1867	0.000448301	down-regulated	reader	IGF2BP3	human	HepG2	knock down	RNA-seq	29476152	SRP094100	GSE90684
chr17	74521174	74531474	-	ENSG00000178789.8	CD300LB	124599	protein_coding	0.00659262	-3.1859	0.0175518	down-regulated	reader	IGF2BP3	human	HepG2	knock down	RNA-seq	29476152	SRP094100	GSE90684
chr16	80155053	80563135	-	ENSG00000259867.5	RP11-525K10.3	NA	antisense	1.16145e-06	-3.18244	5.67648e-06	down-regulated	reader	IGF2BP3	human	HepG2	knock down	RNA-seq	29476152	SRP094100	GSE90684
chr16	2830169	2839585	+	ENSG00000162078.11	ZG16B	124220	protein_coding	5.68839e-05	-3.17618	0.000220036	down-regulated	reader	IGF2BP3	human	HepG2	knock down	RNA-seq	29476152	SRP094100	GSE90684
chr1	7915894	7943165	-	ENSG00000049249.8	TNFRSF9	3604	protein_coding	0.00038072	-3.175	0.00128757	down-regulated	reader	IGF2BP3	human	HepG2	knock down	RNA-seq	29476152	SRP094100	GSE90684
chr5	157395534	157575775	-	ENSG00000135074.15	ADAM19	8728	protein_coding	6.95189e-05	-3.15431	0.000265616	down-regulated	reader	IGF2BP3	human	HepG2	knock down	RNA-seq	29476152	SRP094100	GSE90684
chr1	43300993	43323108	+	ENSG00000066056.13	TIE1	7075	protein_coding	2.81876e-16	-3.15331	2.93772e-15	down-regulated	reader	IGF2BP3	human	HepG2	knock down	RNA-seq	29476152	SRP094100	GSE90684
chr1	163266576	163355764	+	ENSG00000143228.12	NUF2	83540	protein_coding	6.49351e-08	-3.14931	3.65398e-07	down-regulated	reader	IGF2BP3	human	HepG2	knock down	RNA-seq	29476152	SRP094100	GSE90684
chr12	93569814	93583487	+	ENSG00000120833.13	SOCS2	8835	protein_coding	1.79197e-05	-3.14882	7.43724e-05	down-regulated	reader	IGF2BP3	human	HepG2	knock down	RNA-seq	29476152	SRP094100	GSE90684
chr15	40161023	40221136	+	ENSG00000156970.12	BUB1B	701	protein_coding	3.20359e-24	-3.14063	4.87838e-23	down-regulated	reader	IGF2BP3	human	HepG2	knock down	RNA-seq	29476152	SRP094100	GSE90684
chr12	122865335	122867021	+	ENSG00000256152.2	RP11-463O12.3	NA	lincRNA	0.01188	-3.13965	0.0295412	down-regulated	reader	IGF2BP3	human	HepG2	knock down	RNA-seq	29476152	SRP094100	GSE90684
chr12	50057548	50083611	+	ENSG00000110881.11	ASIC1	41	protein_coding	0.000303341	-3.13924	0.00104476	down-regulated	reader	IGF2BP3	human	HepG2	knock down	RNA-seq	29476152	SRP094100	GSE90684
chr15	80779343	80951776	+	ENSG00000103888.15	CEMIP	57214	protein_coding	1.69743e-46	-3.13459	5.35358e-45	down-regulated	reader	IGF2BP3	human	HepG2	knock down	RNA-seq	29476152	SRP094100	GSE90684
chr8	47960185	47978160	+	ENSG00000104738.16	MCM4	4173	protein_coding	2.37276e-96	-3.13342	1.65817e-94	down-regulated	reader	IGF2BP3	human	HepG2	knock down	RNA-seq	29476152	SRP094100	GSE90684
chrX	48539457	48562609	+	ENSG00000068354.15	TBC1D25	4943	protein_coding	1.81211e-09	-3.13257	1.17973e-08	down-regulated	reader	IGF2BP3	human	HepG2	knock down	RNA-seq	29476152	SRP094100	GSE90684
chr17	78214186	78225636	+	ENSG00000089685.14	BIRC5	332	protein_coding	4.42975e-23	-3.12868	6.41495e-22	down-regulated	reader	IGF2BP3	human	HepG2	knock down	RNA-seq	29476152	SRP094100	GSE90684
chr1	152212082	152224193	-	ENSG00000197915.5	HRNR	388697	protein_coding	1.03176e-11	-3.12847	7.94555e-11	down-regulated	reader	IGF2BP3	human	HepG2	knock down	RNA-seq	29476152	SRP094100	GSE90684
chr11	134068925	134152001	+	ENSG00000166086.12	JAM3	83700	protein_coding	6.95295e-09	-3.12694	4.29731e-08	down-regulated	reader	IGF2BP3	human	HepG2	knock down	RNA-seq	29476152	SRP094100	GSE90684
chr14	93718298	93788481	-	ENSG00000175785.12	PRIMA1	145270	protein_coding	1.26664e-05	-3.12498	5.38704e-05	down-regulated	reader	IGF2BP3	human	HepG2	knock down	RNA-seq	29476152	SRP094100	GSE90684
chr10	128096659	128126385	-	ENSG00000148773.12	MKI67	4288	protein_coding	3.96309e-63	-3.11956	1.71584e-61	down-regulated	reader	IGF2BP3	human	HepG2	knock down	RNA-seq	29476152	SRP094100	GSE90684
chr8	29333064	29350668	-	ENSG00000120875.8	DUSP4	1846	protein_coding	0.0055626	-3.11719	0.0150692	down-regulated	reader	IGF2BP3	human	HepG2	knock down	RNA-seq	29476152	SRP094100	GSE90684
chr17	20999747	21000323	+	ENSG00000263986.1	RP11-746M1.1	NA	antisense	0.0264101	-3.11129	0.0598491	down-regulated	reader	IGF2BP3	human	HepG2	knock down	RNA-seq	29476152	SRP094100	GSE90684
chr19	50958631	50969673	-	ENSG00000167755.13	KLK6	5653	protein_coding	0.0142921	-3.11083	0.0347643	down-regulated	reader	IGF2BP3	human	HepG2	knock down	RNA-seq	29476152	SRP094100	GSE90684
chr8	30831544	30890606	-	ENSG00000133863.6	TEX15	56154	protein_coding	4.77533e-06	-3.10737	2.16025e-05	down-regulated	reader	IGF2BP3	human	HepG2	knock down	RNA-seq	29476152	SRP094100	GSE90684
chr16	67644919	67657569	+	ENSG00000159753.13	RLTPR	146206	protein_coding	3.11712e-07	-3.09556	1.64058e-06	down-regulated	reader	IGF2BP3	human	HepG2	knock down	RNA-seq	29476152	SRP094100	GSE90684
chr5	14581775	14615007	+	ENSG00000145569.5	FAM105A	54491	protein_coding	0.00449324	-3.09188	0.0123997	down-regulated	reader	IGF2BP3	human	HepG2	knock down	RNA-seq	29476152	SRP094100	GSE90684
chr6	134169246	134318112	-	ENSG00000118515.11	SGK1	6446	protein_coding	2.74681e-06	-3.09135	1.28362e-05	down-regulated	reader	IGF2BP3	human	HepG2	knock down	RNA-seq	29476152	SRP094100	GSE90684
chr15	90966038	90995629	-	ENSG00000198901.13	PRC1	9055	protein_coding	1.09153e-29	-3.08947	2.14261e-28	down-regulated	reader	IGF2BP3	human	HepG2	knock down	RNA-seq	29476152	SRP094100	GSE90684
chr1	9997206	10016020	+	ENSG00000162444.11	RBP7	116362	protein_coding	0.0366751	-3.08791	0.0796392	down-regulated	reader	IGF2BP3	human	HepG2	knock down	RNA-seq	29476152	SRP094100	GSE90684
chr19	2427638	2456996	-	ENSG00000176619.10	LMNB2	84823	protein_coding	7.0082e-123	-3.0841	6.48528e-121	down-regulated	reader	IGF2BP3	human	HepG2	knock down	RNA-seq	29476152	SRP094100	GSE90684
chr10	93496632	93529092	+	ENSG00000138180.15	CEP55	55165	protein_coding	1.51855e-07	-3.07849	8.28486e-07	down-regulated	reader	IGF2BP3	human	HepG2	knock down	RNA-seq	29476152	SRP094100	GSE90684
chr18	8705661	8832778	+	ENSG00000168502.17	MTCL1	23255	protein_coding	1.64931e-10	-3.07799	1.15934e-09	down-regulated	reader	IGF2BP3	human	HepG2	knock down	RNA-seq	29476152	SRP094100	GSE90684
chr16	23677656	23690367	+	ENSG00000166851.14	PLK1	5347	protein_coding	2.77212e-54	-3.07128	1.01939e-52	down-regulated	reader	IGF2BP3	human	HepG2	knock down	RNA-seq	29476152	SRP094100	GSE90684
chr1	153547329	153549372	-	ENSG00000188015.9	S100A3	6274	protein_coding	0.00154845	-3.06393	0.00472104	down-regulated	reader	IGF2BP3	human	HepG2	knock down	RNA-seq	29476152	SRP094100	GSE90684
chr1	46247688	46278473	+	ENSG00000085999.11	RAD54L	8438	protein_coding	1.77758e-10	-3.05411	1.24586e-09	down-regulated	reader	IGF2BP3	human	HepG2	knock down	RNA-seq	29476152	SRP094100	GSE90684
chr17	44011188	44023946	-	ENSG00000091947.9	TMEM101	84336	protein_coding	5.76394e-45	-3.05379	1.75863e-43	down-regulated	reader	IGF2BP3	human	HepG2	knock down	RNA-seq	29476152	SRP094100	GSE90684
chr2	223975112	224039319	-	ENSG00000135919.12	SERPINE2	5270	protein_coding	2.2113e-68	-3.04987	1.05803e-66	down-regulated	reader	IGF2BP3	human	HepG2	knock down	RNA-seq	29476152	SRP094100	GSE90684
chr19	46039748	46077118	-	ENSG00000204869.8	IGFL4	400706	protein_coding	0.00811939	-3.04644	0.0210769	down-regulated	reader	IGF2BP3	human	HepG2	knock down	RNA-seq	29476152	SRP094100	GSE90684
chr17	59202677	59203829	-	ENSG00000265415.1	CTD-2510F5.4	NA	antisense	0.00811939	-3.04644	0.0210769	down-regulated	reader	IGF2BP3	human	HepG2	knock down	RNA-seq	29476152	SRP094100	GSE90684
chr15	59105078	59125045	+	ENSG00000157456.7	CCNB2	9133	protein_coding	6.96642e-13	-3.03952	5.79972e-12	down-regulated	reader	IGF2BP3	human	HepG2	knock down	RNA-seq	29476152	SRP094100	GSE90684
chr17	6444415	6451469	+	ENSG00000129195.15	FAM64A	54478	protein_coding	1.65093e-06	-3.0364	7.91487e-06	down-regulated	reader	IGF2BP3	human	HepG2	knock down	RNA-seq	29476152	SRP094100	GSE90684
chr17	7435443	7437679	+	ENSG00000181284.2	TMEM102	284114	protein_coding	3.3957e-05	-3.0283	0.00013578	down-regulated	reader	IGF2BP3	human	HepG2	knock down	RNA-seq	29476152	SRP094100	GSE90684
chr5	173232109	173235357	-	ENSG00000183072.9	NKX2-5	1482	protein_coding	0.0401835	-3.0239	0.0862458	down-regulated	reader	IGF2BP3	human	HepG2	knock down	RNA-seq	29476152	SRP094100	GSE90684
chr7	1688119	1747954	+	ENSG00000225968.7	ELFN1	392617	protein_coding	0.0104208	-3.02089	0.0262736	down-regulated	reader	IGF2BP3	human	HepG2	knock down	RNA-seq	29476152	SRP094100	GSE90684
chr1	3652520	3736201	+	ENSG00000078900.14	TP73	7161	protein_coding	0.00282269	-3.02011	0.00815014	down-regulated	reader	IGF2BP3	human	HepG2	knock down	RNA-seq	29476152	SRP094100	GSE90684
chr9	97029679	97039643	-	ENSG00000136943.10	CTSV	1515	protein_coding	2.48514e-07	-3.00839	1.32536e-06	down-regulated	reader	IGF2BP3	human	HepG2	knock down	RNA-seq	29476152	SRP094100	GSE90684
chr17	76136333	76141299	-	ENSG00000129654.7	FOXJ1	2302	protein_coding	0.000737414	-3.00838	0.00238654	down-regulated	reader	IGF2BP3	human	HepG2	knock down	RNA-seq	29476152	SRP094100	GSE90684
chr11	69641087	69654474	+	ENSG00000110092.3	CCND1	595	protein_coding	1.37789e-290	-3.00544	3.51611e-288	down-regulated	reader	IGF2BP3	human	HepG2	knock down	RNA-seq	29476152	SRP094100	GSE90684
chr3	52812975	52831479	-	ENSG00000055955.15	ITIH4	3700	protein_coding	0.0016419	-3.00077	0.004978	down-regulated	reader	IGF2BP3	human	HepG2	knock down	RNA-seq	29476152	SRP094100	GSE90684
chr1	32894594	32901438	-	ENSG00000121900.18	TMEM54	113452	protein_coding	0.0138402	-3.0003	0.0338017	down-regulated	reader	IGF2BP3	human	HepG2	knock down	RNA-seq	29476152	SRP094100	GSE90684
chr16	68245304	68261062	+	ENSG00000103066.12	PLA2G15	23659	protein_coding	2.91012e-29	-2.99399	5.6336e-28	down-regulated	reader	IGF2BP3	human	HepG2	knock down	RNA-seq	29476152	SRP094100	GSE90684
chr22	24219654	24245142	-	ENSG00000099998.17	GGT5	2687	protein_coding	2.59147e-06	-2.99304	1.21373e-05	down-regulated	reader	IGF2BP3	human	HepG2	knock down	RNA-seq	29476152	SRP094100	GSE90684
chr1	6247346	6260975	-	ENSG00000158292.6	GPR153	387509	protein_coding	0.00127801	-2.99097	0.00395666	down-regulated	reader	IGF2BP3	human	HepG2	knock down	RNA-seq	29476152	SRP094100	GSE90684
chr17	40388516	40417950	-	ENSG00000131747.14	TOP2A	7153	protein_coding	5.6172e-121	-2.98969	5.05908e-119	down-regulated	reader	IGF2BP3	human	HepG2	knock down	RNA-seq	29476152	SRP094100	GSE90684
chr21	6111134	6123739	+	ENSG00000275993.2	CH507-42P11.8	102724428	protein_coding	3.56228e-32	-2.97618	7.60405e-31	down-regulated	reader	IGF2BP3	human	HepG2	knock down	RNA-seq	29476152	SRP094100	GSE90684
chr17	76470891	76501790	-	ENSG00000129667.12	RHBDF2	79651	protein_coding	1.65407e-41	-2.97499	4.59701e-40	down-regulated	reader	IGF2BP3	human	HepG2	knock down	RNA-seq	29476152	SRP094100	GSE90684
chr1	23557918	23559794	-	ENSG00000117318.8	ID3	3399	protein_coding	9.53731e-21	-2.97492	1.25785e-19	down-regulated	reader	IGF2BP3	human	HepG2	knock down	RNA-seq	29476152	SRP094100	GSE90684
chr17	74987632	75005800	+	ENSG00000109089.7	CDR2L	30850	protein_coding	1.109e-10	-2.97444	7.88754e-10	down-regulated	reader	IGF2BP3	human	HepG2	knock down	RNA-seq	29476152	SRP094100	GSE90684
chr15	41332694	41381050	+	ENSG00000137804.12	NUSAP1	51203	protein_coding	3.44037e-18	-2.97337	4.00157e-17	down-regulated	reader	IGF2BP3	human	HepG2	knock down	RNA-seq	29476152	SRP094100	GSE90684
chr12	49323236	49331731	+	ENSG00000135451.12	TROAP	10024	protein_coding	4.02606e-07	-2.9718	2.07678e-06	down-regulated	reader	IGF2BP3	human	HepG2	knock down	RNA-seq	29476152	SRP094100	GSE90684
chr5	177456608	177474401	-	ENSG00000113758.13	DBN1	1627	protein_coding	1.20024e-127	-2.97138	1.15511e-125	down-regulated	reader	IGF2BP3	human	HepG2	knock down	RNA-seq	29476152	SRP094100	GSE90684
chr1	15152532	15220480	+	ENSG00000171729.13	TMEM51	55092	protein_coding	1.09943e-06	-2.97094	5.39372e-06	down-regulated	reader	IGF2BP3	human	HepG2	knock down	RNA-seq	29476152	SRP094100	GSE90684
chr3	44761717	44873376	+	ENSG00000163808.16	KIF15	56992	protein_coding	3.16158e-09	-2.97033	2.01302e-08	down-regulated	reader	IGF2BP3	human	HepG2	knock down	RNA-seq	29476152	SRP094100	GSE90684
chr3	185476496	185499057	-	ENSG00000163900.10	TMEM41A	90407	protein_coding	2.78091e-45	-2.96896	8.57804e-44	down-regulated	reader	IGF2BP3	human	HepG2	knock down	RNA-seq	29476152	SRP094100	GSE90684
chr9	100442271	100577636	+	ENSG00000251349.3	MSANTD3-TMEFF1	NA	protein_coding	1.07652e-13	-2.96402	9.44806e-13	down-regulated	reader	IGF2BP3	human	HepG2	knock down	RNA-seq	29476152	SRP094100	GSE90684
chr19	49635292	49640201	-	ENSG00000126458.3	RRAS	6237	protein_coding	1.61149e-06	-2.96195	7.73901e-06	down-regulated	reader	IGF2BP3	human	HepG2	knock down	RNA-seq	29476152	SRP094100	GSE90684
chr3	52228610	52239260	-	ENSG00000247596.8	TWF2	11344	protein_coding	6.86197e-50	-2.96092	2.30677e-48	down-regulated	reader	IGF2BP3	human	HepG2	knock down	RNA-seq	29476152	SRP094100	GSE90684
chrX	50591647	50814302	-	ENSG00000158352.15	SHROOM4	57477	protein_coding	0.0294002	-2.94933	0.0655231	down-regulated	reader	IGF2BP3	human	HepG2	knock down	RNA-seq	29476152	SRP094100	GSE90684
chr12	48813794	48828941	+	ENSG00000167535.7	CACNB3	784	protein_coding	0.00898489	-2.94931	0.0230536	down-regulated	reader	IGF2BP3	human	HepG2	knock down	RNA-seq	29476152	SRP094100	GSE90684
chr19	2714567	2721418	-	ENSG00000176490.4	DIRAS1	148252	protein_coding	0.00200664	-2.94853	0.00596677	down-regulated	reader	IGF2BP3	human	HepG2	knock down	RNA-seq	29476152	SRP094100	GSE90684
chr1	246945547	247008093	-	ENSG00000197472.14	ZNF695	57116	protein_coding	0.0122711	-2.94707	0.0303926	down-regulated	reader	IGF2BP3	human	HepG2	knock down	RNA-seq	29476152	SRP094100	GSE90684
chr7	158631311	158704829	-	ENSG00000146918.19	NCAPG2	54892	protein_coding	1.54798e-26	-2.94556	2.64413e-25	down-regulated	reader	IGF2BP3	human	HepG2	knock down	RNA-seq	29476152	SRP094100	GSE90684
chr7	100092728	100101940	-	ENSG00000166508.17	MCM7	4176	protein_coding	5.80413e-93	-2.94555	3.94166e-91	down-regulated	reader	IGF2BP3	human	HepG2	knock down	RNA-seq	29476152	SRP094100	GSE90684
chr5	23303565	23305143	-	ENSG00000250332.1	CTD-2272G21.2	NA	processed_pseudogene	0.026562	-2.94542	0.060147	down-regulated	reader	IGF2BP3	human	HepG2	knock down	RNA-seq	29476152	SRP094100	GSE90684
chr17	63009556	63427699	+	ENSG00000170921.14	TANC2	26115	protein_coding	0.0350875	-2.94536	0.0765867	down-regulated	reader	IGF2BP3	human	HepG2	knock down	RNA-seq	29476152	SRP094100	GSE90684
chr15	69298947	69407780	+	ENSG00000137819.13	PAQR5	54852	protein_coding	0.00339594	-2.94375	0.00961573	down-regulated	reader	IGF2BP3	human	HepG2	knock down	RNA-seq	29476152	SRP094100	GSE90684
chr2	173354820	173368997	+	ENSG00000144354.13	CDCA7	83879	protein_coding	4.04882e-29	-2.93783	7.81102e-28	down-regulated	reader	IGF2BP3	human	HepG2	knock down	RNA-seq	29476152	SRP094100	GSE90684
chr1	156699606	156705816	-	ENSG00000143320.8	CRABP2	1382	protein_coding	0.0161675	-2.9362	0.0388435	down-regulated	reader	IGF2BP3	human	HepG2	knock down	RNA-seq	29476152	SRP094100	GSE90684
chr9	21967753	21995301	-	ENSG00000147889.16	CDKN2A	1029	protein_coding	5.07532e-09	-2.93295	3.17175e-08	down-regulated	reader	IGF2BP3	human	HepG2	knock down	RNA-seq	29476152	SRP094100	GSE90684
chr3	10026414	10101930	+	ENSG00000144554.10	FANCD2	2177	protein_coding	1.21144e-19	-2.93056	1.50688e-18	down-regulated	reader	IGF2BP3	human	HepG2	knock down	RNA-seq	29476152	SRP094100	GSE90684
chr16	50555355	50558719	+	ENSG00000278909.1	RP11-401P9.7	NA	TEC	0.00045881	-2.92691	0.00152985	down-regulated	reader	IGF2BP3	human	HepG2	knock down	RNA-seq	29476152	SRP094100	GSE90684
chr21	41464551	41531116	-	ENSG00000184012.11	TMPRSS2	7113	protein_coding	0.00132633	-2.92548	0.00409271	down-regulated	reader	IGF2BP3	human	HepG2	knock down	RNA-seq	29476152	SRP094100	GSE90684
chr4	7758714	7939926	-	ENSG00000196526.10	AFAP1	60312	protein_coding	4.22967e-17	-2.92381	4.62272e-16	down-regulated	reader	IGF2BP3	human	HepG2	knock down	RNA-seq	29476152	SRP094100	GSE90684
chr17	29614756	29622907	-	ENSG00000167549.18	CORO6	84940	protein_coding	0.014955	-2.9112	0.036251	down-regulated	reader	IGF2BP3	human	HepG2	knock down	RNA-seq	29476152	SRP094100	GSE90684
chr12	52168996	52192000	-	ENSG00000167767.13	KRT80	144501	protein_coding	3.93136e-09	-2.90848	2.48078e-08	down-regulated	reader	IGF2BP3	human	HepG2	knock down	RNA-seq	29476152	SRP094100	GSE90684
chr16	2429394	2458854	+	ENSG00000162063.12	CCNF	899	protein_coding	2.26078e-14	-2.90416	2.07839e-13	down-regulated	reader	IGF2BP3	human	HepG2	knock down	RNA-seq	29476152	SRP094100	GSE90684
chr16	70579895	70660682	+	ENSG00000157368.10	IL34	146433	protein_coding	0.023182	-2.90348	0.053387	down-regulated	reader	IGF2BP3	human	HepG2	knock down	RNA-seq	29476152	SRP094100	GSE90684
chr10	52314296	52318042	+	ENSG00000107984.9	DKK1	22943	protein_coding	1.61051e-31	-2.89891	3.36529e-30	down-regulated	reader	IGF2BP3	human	HepG2	knock down	RNA-seq	29476152	SRP094100	GSE90684
chr12	112418351	112509913	+	ENSG00000179295.16	PTPN11	5781	protein_coding	4.88477e-146	-2.89715	5.52143e-144	down-regulated	reader	IGF2BP3	human	HepG2	knock down	RNA-seq	29476152	SRP094100	GSE90684
chr16	89644431	89657845	-	ENSG00000131165.14	CHMP1A	5119	protein_coding	3.05958e-81	-2.89522	1.74676e-79	down-regulated	reader	IGF2BP3	human	HepG2	knock down	RNA-seq	29476152	SRP094100	GSE90684
chr12	124993700	125031231	+	ENSG00000184992.10	BRI3BP	140707	protein_coding	3.17883e-36	-2.89195	7.74789e-35	down-regulated	reader	IGF2BP3	human	HepG2	knock down	RNA-seq	29476152	SRP094100	GSE90684
chr12	109097574	109110992	+	ENSG00000076248.10	UNG	7374	protein_coding	9.62994e-47	-2.89044	3.06014e-45	down-regulated	reader	IGF2BP3	human	HepG2	knock down	RNA-seq	29476152	SRP094100	GSE90684
chr11	128458761	128587558	-	ENSG00000134954.14	ETS1	2113	protein_coding	1.08121e-08	-2.88865	6.56442e-08	down-regulated	reader	IGF2BP3	human	HepG2	knock down	RNA-seq	29476152	SRP094100	GSE90684
chr11	19224063	19241620	-	ENSG00000129173.12	E2F8	79733	protein_coding	0.00114827	-2.88758	0.0035873	down-regulated	reader	IGF2BP3	human	HepG2	knock down	RNA-seq	29476152	SRP094100	GSE90684
chr17	59155499	59204705	+	ENSG00000068489.12	PRR11	55771	protein_coding	2.55932e-18	-2.88383	3.01006e-17	down-regulated	reader	IGF2BP3	human	HepG2	knock down	RNA-seq	29476152	SRP094100	GSE90684
chr12	2857681	2877155	-	ENSG00000111206.12	FOXM1	2305	protein_coding	2.405e-24	-2.88362	3.69908e-23	down-regulated	reader	IGF2BP3	human	HepG2	knock down	RNA-seq	29476152	SRP094100	GSE90684
chr17	79778132	79787983	+	ENSG00000173894.10	CBX2	84733	protein_coding	5.31667e-16	-2.88322	5.42961e-15	down-regulated	reader	IGF2BP3	human	HepG2	knock down	RNA-seq	29476152	SRP094100	GSE90684
chr20	3227417	3239190	-	ENSG00000088836.12	SLC4A11	83959	protein_coding	2.02461e-15	-2.88195	1.99523e-14	down-regulated	reader	IGF2BP3	human	HepG2	knock down	RNA-seq	29476152	SRP094100	GSE90684
chr10	72059035	72089032	-	ENSG00000107742.12	SPOCK2	9806	protein_coding	3.59758e-40	-2.88117	9.74124e-39	down-regulated	reader	IGF2BP3	human	HepG2	knock down	RNA-seq	29476152	SRP094100	GSE90684
chr22	38818452	38843982	-	ENSG00000221890.2	NPTXR	23467	protein_coding	1.09838e-22	-2.88084	1.5677e-21	down-regulated	reader	IGF2BP3	human	HepG2	knock down	RNA-seq	29476152	SRP094100	GSE90684
chr18	24138956	24161603	+	ENSG00000154040.20	CABYR	26256	protein_coding	0.0142844	-2.87441	0.0347556	down-regulated	reader	IGF2BP3	human	HepG2	knock down	RNA-seq	29476152	SRP094100	GSE90684
chr1	30869467	30908761	-	ENSG00000162512.15	SDC3	9672	protein_coding	2.75798e-08	-2.85843	1.61173e-07	down-regulated	reader	IGF2BP3	human	HepG2	knock down	RNA-seq	29476152	SRP094100	GSE90684
chr8	43093506	43123434	+	ENSG00000185900.9	POMK	84197	protein_coding	6.12522e-15	-2.85642	5.87477e-14	down-regulated	reader	IGF2BP3	human	HepG2	knock down	RNA-seq	29476152	SRP094100	GSE90684
chr5	163460203	163491945	+	ENSG00000072571.19	HMMR	3161	protein_coding	4.17452e-13	-2.85466	3.53481e-12	down-regulated	reader	IGF2BP3	human	HepG2	knock down	RNA-seq	29476152	SRP094100	GSE90684
chr17	43044295	43170245	-	ENSG00000012048.20	BRCA1	672	protein_coding	3.4633e-17	-2.85374	3.80489e-16	down-regulated	reader	IGF2BP3	human	HepG2	knock down	RNA-seq	29476152	SRP094100	GSE90684
chr20	38926312	38953106	+	ENSG00000101447.13	FAM83D	81610	protein_coding	2.71489e-13	-2.84744	2.33049e-12	down-regulated	reader	IGF2BP3	human	HepG2	knock down	RNA-seq	29476152	SRP094100	GSE90684
chr17	40553769	40565472	-	ENSG00000126353.3	CCR7	1236	protein_coding	2.65384e-05	-2.84697	0.000107779	down-regulated	reader	IGF2BP3	human	HepG2	knock down	RNA-seq	29476152	SRP094100	GSE90684
chr15	89243949	89317261	+	ENSG00000140525.17	FANCI	55215	protein_coding	5.65888e-24	-2.83766	8.50195e-23	down-regulated	reader	IGF2BP3	human	HepG2	knock down	RNA-seq	29476152	SRP094100	GSE90684
chr10	75397830	75401906	-	ENSG00000165655.15	ZNF503	84858	protein_coding	3.35818e-15	-2.83694	3.27495e-14	down-regulated	reader	IGF2BP3	human	HepG2	knock down	RNA-seq	29476152	SRP094100	GSE90684
chr20	54153449	54173973	-	ENSG00000019186.9	CYP24A1	1591	protein_coding	1.39906e-72	-2.83666	7.2725e-71	down-regulated	reader	IGF2BP3	human	HepG2	knock down	RNA-seq	29476152	SRP094100	GSE90684
chr8	43125995	43126397	-	ENSG00000254198.1	RP11-598P20.3	NA	processed_pseudogene	0.00283361	-2.83659	0.00818026	down-regulated	reader	IGF2BP3	human	HepG2	knock down	RNA-seq	29476152	SRP094100	GSE90684
chr15	69160584	69272217	+	ENSG00000138604.9	GLCE	26035	protein_coding	1.63386e-12	-2.83296	1.32614e-11	down-regulated	reader	IGF2BP3	human	HepG2	knock down	RNA-seq	29476152	SRP094100	GSE90684
chr19	35280716	35285143	+	ENSG00000105697.7	HAMP	57817	protein_coding	1.63299e-05	-2.83191	6.81777e-05	down-regulated	reader	IGF2BP3	human	HepG2	knock down	RNA-seq	29476152	SRP094100	GSE90684
chr15	68578969	68727806	+	ENSG00000103647.12	CORO2B	10391	protein_coding	0.0038386	-2.82889	0.010732	down-regulated	reader	IGF2BP3	human	HepG2	knock down	RNA-seq	29476152	SRP094100	GSE90684
chr11	119308529	119321521	-	ENSG00000076706.14	MCAM	4162	protein_coding	5.81867e-84	-2.82876	3.43853e-82	down-regulated	reader	IGF2BP3	human	HepG2	knock down	RNA-seq	29476152	SRP094100	GSE90684
chr12	105235290	105396097	+	ENSG00000235162.8	C12orf75	387882	protein_coding	6.59891e-25	-2.82808	1.05146e-23	down-regulated	reader	IGF2BP3	human	HepG2	knock down	RNA-seq	29476152	SRP094100	GSE90684
chr2	88691644	88750935	+	ENSG00000153574.8	RPIA	22934	protein_coding	4.24098e-26	-2.8264	7.08597e-25	down-regulated	reader	IGF2BP3	human	HepG2	knock down	RNA-seq	29476152	SRP094100	GSE90684
chr16	69328644	69334871	-	ENSG00000272617.1	RP11-343C2.12	84342	protein_coding	2.10541e-09	-2.82268	1.36382e-08	down-regulated	reader	IGF2BP3	human	HepG2	knock down	RNA-seq	29476152	SRP094100	GSE90684
chr22	41938721	41947164	-	ENSG00000100162.14	CENPM	79019	protein_coding	5.78109e-06	-2.82235	2.58469e-05	down-regulated	reader	IGF2BP3	human	HepG2	knock down	RNA-seq	29476152	SRP094100	GSE90684
chr17	50055968	50090481	+	ENSG00000005884.17	ITGA3	3675	protein_coding	3.97542e-10	-2.82111	2.71619e-09	down-regulated	reader	IGF2BP3	human	HepG2	knock down	RNA-seq	29476152	SRP094100	GSE90684
chr11	82899975	82958277	+	ENSG00000165490.12	DDIAS	220042	protein_coding	0.000184394	-2.81297	0.000656845	down-regulated	reader	IGF2BP3	human	HepG2	knock down	RNA-seq	29476152	SRP094100	GSE90684
chr1	154974653	154979249	+	ENSG00000173207.12	CKS1B	1163	protein_coding	4.47143e-18	-2.80882	5.15634e-17	down-regulated	reader	IGF2BP3	human	HepG2	knock down	RNA-seq	29476152	SRP094100	GSE90684
chr7	45080438	45088914	-	ENSG00000136274.8	NACAD	23148	protein_coding	0.0232214	-2.80804	0.0534575	down-regulated	reader	IGF2BP3	human	HepG2	knock down	RNA-seq	29476152	SRP094100	GSE90684
chr19	45506579	45526983	+	ENSG00000125753.13	VASP	7408	protein_coding	1.65784e-54	-2.80426	6.1231e-53	down-regulated	reader	IGF2BP3	human	HepG2	knock down	RNA-seq	29476152	SRP094100	GSE90684
chr5	160421822	160428744	+	ENSG00000164611.12	PTTG1	9232	protein_coding	3.78436e-11	-2.79965	2.78933e-10	down-regulated	reader	IGF2BP3	human	HepG2	knock down	RNA-seq	29476152	SRP094100	GSE90684
chr17	40287633	40304657	+	ENSG00000094804.9	CDC6	990	protein_coding	1.48443e-25	-2.79683	2.43434e-24	down-regulated	reader	IGF2BP3	human	HepG2	knock down	RNA-seq	29476152	SRP094100	GSE90684
chr1	161304735	161309972	-	ENSG00000158887.15	MPZ	4359	protein_coding	9.38714e-16	-2.79332	9.42182e-15	down-regulated	reader	IGF2BP3	human	HepG2	knock down	RNA-seq	29476152	SRP094100	GSE90684
chr1	154548577	154559028	-	ENSG00000160714.9	UBE2Q1	55585	protein_coding	3.40383e-23	-2.78959	4.9634e-22	down-regulated	reader	IGF2BP3	human	HepG2	knock down	RNA-seq	29476152	SRP094100	GSE90684
chr17	62136972	62140639	-	ENSG00000266066.1	POLRMTP1	NA	processed_pseudogene	0.00879278	-2.78422	0.0226227	down-regulated	reader	IGF2BP3	human	HepG2	knock down	RNA-seq	29476152	SRP094100	GSE90684
chr11	64245964	64248217	+	ENSG00000256940.1	RP11-783K16.5	105369340	antisense	0.0391907	-2.78406	0.0842653	down-regulated	reader	IGF2BP3	human	HepG2	knock down	RNA-seq	29476152	SRP094100	GSE90684
chr12	56104614	56113905	-	ENSG00000257553.1	RP11-603J24.17	NA	antisense	0.017475	-2.78383	0.0415697	down-regulated	reader	IGF2BP3	human	HepG2	knock down	RNA-seq	29476152	SRP094100	GSE90684
chr22	23894004	23895227	+	ENSG00000240972.1	MIF	4282	protein_coding	1.37446e-100	-2.77911	9.97786e-99	down-regulated	reader	IGF2BP3	human	HepG2	knock down	RNA-seq	29476152	SRP094100	GSE90684
chr10	69451473	69507669	+	ENSG00000099282.9	TSPAN15	23555	protein_coding	0.00233788	-2.77328	0.00686328	down-regulated	reader	IGF2BP3	human	HepG2	knock down	RNA-seq	29476152	SRP094100	GSE90684
chr8	25458997	25507920	+	ENSG00000184661.13	CDCA2	157313	protein_coding	8.5593e-09	-2.77299	5.23632e-08	down-regulated	reader	IGF2BP3	human	HepG2	knock down	RNA-seq	29476152	SRP094100	GSE90684
chr3	172750682	172821474	+	ENSG00000114346.13	ECT2	1894	protein_coding	1.16844e-23	-2.76743	1.73688e-22	down-regulated	reader	IGF2BP3	human	HepG2	knock down	RNA-seq	29476152	SRP094100	GSE90684
chr9	128633661	128656787	-	ENSG00000119333.11	WDR34	89891	protein_coding	3.30321e-16	-2.76316	3.42566e-15	down-regulated	reader	IGF2BP3	human	HepG2	knock down	RNA-seq	29476152	SRP094100	GSE90684
chr20	31739271	31801805	+	ENSG00000088325.15	TPX2	22974	protein_coding	1.09636e-68	-2.76034	5.26063e-67	down-regulated	reader	IGF2BP3	human	HepG2	knock down	RNA-seq	29476152	SRP094100	GSE90684
chr6	31158542	31167159	+	ENSG00000137310.11	TCF19	6941	protein_coding	3.00105e-08	-2.75991	1.74737e-07	down-regulated	reader	IGF2BP3	human	HepG2	knock down	RNA-seq	29476152	SRP094100	GSE90684
chr12	71439770	71586310	+	ENSG00000139292.12	LGR5	8549	protein_coding	6.29209e-89	-2.75975	4.04471e-87	down-regulated	reader	IGF2BP3	human	HepG2	knock down	RNA-seq	29476152	SRP094100	GSE90684
chr17	3672199	3696404	-	ENSG00000083454.21	P2RX5	5026	protein_coding	0.0057419	-2.75855	0.015515	down-regulated	reader	IGF2BP3	human	HepG2	knock down	RNA-seq	29476152	SRP094100	GSE90684
chr19	38388421	38399587	+	ENSG00000188766.12	SPRED3	399473	protein_coding	0.00449032	-2.75714	0.0123936	down-regulated	reader	IGF2BP3	human	HepG2	knock down	RNA-seq	29476152	SRP094100	GSE90684
chr14	103694560	103695170	+	ENSG00000269940.1	RP11-73M18.7	NA	sense_intronic	0.000182271	-2.75616	0.00064997	down-regulated	reader	IGF2BP3	human	HepG2	knock down	RNA-seq	29476152	SRP094100	GSE90684
chr16	2275881	2340746	-	ENSG00000167972.13	ABCA3	21	protein_coding	0.004971	-2.75383	0.0135956	down-regulated	reader	IGF2BP3	human	HepG2	knock down	RNA-seq	29476152	SRP094100	GSE90684
chr7	27141052	27143668	-	ENSG00000106004.4	HOXA5	3202	protein_coding	0.0123908	-2.7538	0.0306396	down-regulated	reader	IGF2BP3	human	HepG2	knock down	RNA-seq	29476152	SRP094100	GSE90684
chr2	109792758	109857695	+	ENSG00000015568.12	RGPD5	84220	protein_coding	1.29691e-15	-2.75164	1.29322e-14	down-regulated	reader	IGF2BP3	human	HepG2	knock down	RNA-seq	29476152	SRP094100	GSE90684
chr20	62642445	62685785	+	ENSG00000101187.15	SLCO4A1	28231	protein_coding	1.77511e-08	-2.74537	1.05641e-07	down-regulated	reader	IGF2BP3	human	HepG2	knock down	RNA-seq	29476152	SRP094100	GSE90684
chr22	50600685	50613981	+	ENSG00000008735.13	MAPK8IP2	23542	protein_coding	2.24248e-17	-2.74527	2.488e-16	down-regulated	reader	IGF2BP3	human	HepG2	knock down	RNA-seq	29476152	SRP094100	GSE90684
chr1	1020123	1056118	+	ENSG00000188157.13	AGRN	375790	protein_coding	7.85947e-254	-2.74435	1.63419e-251	down-regulated	reader	IGF2BP3	human	HepG2	knock down	RNA-seq	29476152	SRP094100	GSE90684
chr17	47951967	47957878	-	ENSG00000167183.2	PRR15L	79170	protein_coding	0.0468042	-2.74101	0.0985099	down-regulated	reader	IGF2BP3	human	HepG2	knock down	RNA-seq	29476152	SRP094100	GSE90684
chr10	56357228	56361275	-	ENSG00000122952.16	ZWINT	11130	protein_coding	2.85218e-23	-2.74055	4.17345e-22	down-regulated	reader	IGF2BP3	human	HepG2	knock down	RNA-seq	29476152	SRP094100	GSE90684
chr4	4267701	4290169	-	ENSG00000145220.13	LYAR	55646	protein_coding	4.59625e-20	-2.73683	5.87329e-19	down-regulated	reader	IGF2BP3	human	HepG2	knock down	RNA-seq	29476152	SRP094100	GSE90684
chr15	84655129	84658563	-	ENSG00000197696.9	NMB	4828	protein_coding	2.13122e-05	-2.73662	8.75462e-05	down-regulated	reader	IGF2BP3	human	HepG2	knock down	RNA-seq	29476152	SRP094100	GSE90684
chr4	173331695	173335125	-	ENSG00000164104.11	HMGB2	3148	protein_coding	2.611e-45	-2.73647	8.06871e-44	down-regulated	reader	IGF2BP3	human	HepG2	knock down	RNA-seq	29476152	SRP094100	GSE90684
chr17	78852977	78925387	-	ENSG00000035862.12	TIMP2	7077	protein_coding	1.63031e-104	-2.73342	1.22034e-102	down-regulated	reader	IGF2BP3	human	HepG2	knock down	RNA-seq	29476152	SRP094100	GSE90684
chr9	120855652	120894896	-	ENSG00000119403.13	PHF19	26147	protein_coding	1.09452e-14	-2.72968	1.03098e-13	down-regulated	reader	IGF2BP3	human	HepG2	knock down	RNA-seq	29476152	SRP094100	GSE90684
chr6	43629540	43640952	+	ENSG00000124688.13	MAD2L1BP	9587	protein_coding	1.6441e-13	-2.72865	1.42953e-12	down-regulated	reader	IGF2BP3	human	HepG2	knock down	RNA-seq	29476152	SRP094100	GSE90684
chr1	229626234	229660199	+	ENSG00000135763.9	URB2	9816	protein_coding	1.68049e-19	-2.72822	2.08262e-18	down-regulated	reader	IGF2BP3	human	HepG2	knock down	RNA-seq	29476152	SRP094100	GSE90684
chr17	59197566	59215226	+	ENSG00000265303.1	CTD-2510F5.6	NA	protein_coding	0.027507	-2.72504	0.0619597	down-regulated	reader	IGF2BP3	human	HepG2	knock down	RNA-seq	29476152	SRP094100	GSE90684
chr10	30012800	30115494	-	ENSG00000165757.8	KIAA1462	57608	protein_coding	7.28651e-06	-2.72277	3.21171e-05	down-regulated	reader	IGF2BP3	human	HepG2	knock down	RNA-seq	29476152	SRP094100	GSE90684
chr3	134355874	134375479	-	ENSG00000114019.14	AMOTL2	51421	protein_coding	2.46301e-18	-2.72027	2.90287e-17	down-regulated	reader	IGF2BP3	human	HepG2	knock down	RNA-seq	29476152	SRP094100	GSE90684
chr12	4538798	4560048	+	ENSG00000111247.14	RAD51AP1	10635	protein_coding	1.28613e-08	-2.71988	7.75271e-08	down-regulated	reader	IGF2BP3	human	HepG2	knock down	RNA-seq	29476152	SRP094100	GSE90684
chr2	158968634	159232659	+	ENSG00000115183.13	TANC1	85461	protein_coding	1.41232e-23	-2.71692	2.09203e-22	down-regulated	reader	IGF2BP3	human	HepG2	knock down	RNA-seq	29476152	SRP094100	GSE90684
chr3	127598223	127622436	+	ENSG00000073111.13	MCM2	4171	protein_coding	1.51212e-46	-2.71507	4.77808e-45	down-regulated	reader	IGF2BP3	human	HepG2	knock down	RNA-seq	29476152	SRP094100	GSE90684
chr9	113876282	114056591	+	ENSG00000157657.14	ZNF618	114991	protein_coding	0.0480931	-2.71113	0.100744	down-regulated	reader	IGF2BP3	human	HepG2	knock down	RNA-seq	29476152	SRP094100	GSE90684
chr1	183929854	184037729	-	ENSG00000198756.10	COLGALT2	23127	protein_coding	2.42102e-06	-2.70538	1.13833e-05	down-regulated	reader	IGF2BP3	human	HepG2	knock down	RNA-seq	29476152	SRP094100	GSE90684
chr20	25407727	25452628	+	ENSG00000101003.9	GINS1	9837	protein_coding	1.97933e-43	-2.70411	5.81776e-42	down-regulated	reader	IGF2BP3	human	HepG2	knock down	RNA-seq	29476152	SRP094100	GSE90684
chr16	58295080	58406144	+	ENSG00000181938.13	GINS3	64785	protein_coding	1.7189e-08	-2.70332	1.02477e-07	down-regulated	reader	IGF2BP3	human	HepG2	knock down	RNA-seq	29476152	SRP094100	GSE90684
chr12	53064316	53079420	-	ENSG00000167778.8	SPRYD3	84926	protein_coding	2.10295e-21	-2.70066	2.8471e-20	down-regulated	reader	IGF2BP3	human	HepG2	knock down	RNA-seq	29476152	SRP094100	GSE90684
chr14	105009573	105021148	-	ENSG00000170779.10	CDCA4	55038	protein_coding	2.74812e-14	-2.69759	2.51542e-13	down-regulated	reader	IGF2BP3	human	HepG2	knock down	RNA-seq	29476152	SRP094100	GSE90684
chr10	104309698	104338404	-	ENSG00000148841.15	ITPRIP	85450	protein_coding	2.95182e-05	-2.69662	0.000119191	down-regulated	reader	IGF2BP3	human	HepG2	knock down	RNA-seq	29476152	SRP094100	GSE90684
chr16	2969245	2973489	+	ENSG00000162073.13	PAQR4	124222	protein_coding	8.13041e-13	-2.68628	6.73474e-12	down-regulated	reader	IGF2BP3	human	HepG2	knock down	RNA-seq	29476152	SRP094100	GSE90684
chrX	70290090	70420832	+	ENSG00000090889.11	KIF4A	24137	protein_coding	2.17537e-11	-2.68279	1.63342e-10	down-regulated	reader	IGF2BP3	human	HepG2	knock down	RNA-seq	29476152	SRP094100	GSE90684
chr6	82892398	83065841	-	ENSG00000118420.16	UBE3D	90025	protein_coding	0.000448727	-2.68271	0.0014992	down-regulated	reader	IGF2BP3	human	HepG2	knock down	RNA-seq	29476152	SRP094100	GSE90684
chr1	231626815	232041272	+	ENSG00000162946.20	DISC1	27185	protein_coding	1.97227e-13	-2.68151	1.70344e-12	down-regulated	reader	IGF2BP3	human	HepG2	knock down	RNA-seq	29476152	SRP094100	GSE90684
chr9	19453209	19455173	+	ENSG00000260912.1	RP11-363E7.4	NA	sense_overlapping	1.23946e-06	-2.67276	6.03671e-06	down-regulated	reader	IGF2BP3	human	HepG2	knock down	RNA-seq	29476152	SRP094100	GSE90684
chrX	116436622	116461458	+	ENSG00000268104.2	SLC6A14	11254	protein_coding	2.18982e-27	-2.66875	3.88629e-26	down-regulated	reader	IGF2BP3	human	HepG2	knock down	RNA-seq	29476152	SRP094100	GSE90684
chr17	17494437	17496395	-	ENSG00000108551.4	RASD1	51655	protein_coding	5.16169e-05	-2.66688	0.000200399	down-regulated	reader	IGF2BP3	human	HepG2	knock down	RNA-seq	29476152	SRP094100	GSE90684
chr22	29073078	29168333	+	ENSG00000183762.12	KREMEN1	83999	protein_coding	8.64419e-47	-2.66577	2.7573e-45	down-regulated	reader	IGF2BP3	human	HepG2	knock down	RNA-seq	29476152	SRP094100	GSE90684
chr2	11681460	11683328	+	ENSG00000228496.1	AC106875.1	100506405	sense_intronic	0.000292435	-2.66508	0.00100988	down-regulated	reader	IGF2BP3	human	HepG2	knock down	RNA-seq	29476152	SRP094100	GSE90684
chr13	32315474	32400266	+	ENSG00000139618.14	BRCA2	675	protein_coding	7.06894e-09	-2.66209	4.36579e-08	down-regulated	reader	IGF2BP3	human	HepG2	knock down	RNA-seq	29476152	SRP094100	GSE90684
chr18	12307669	12344320	+	ENSG00000176014.12	TUBB6	84617	protein_coding	1.79167e-37	-2.66202	4.56511e-36	down-regulated	reader	IGF2BP3	human	HepG2	knock down	RNA-seq	29476152	SRP094100	GSE90684
chr16	21597218	21657473	+	ENSG00000197006.13	METTL9	51108	protein_coding	1.19715e-62	-2.65963	5.11734e-61	down-regulated	reader	IGF2BP3	human	HepG2	knock down	RNA-seq	29476152	SRP094100	GSE90684
chr1	150257159	150265078	+	ENSG00000118298.10	CA14	23632	protein_coding	0.0106743	-2.65686	0.0268364	down-regulated	reader	IGF2BP3	human	HepG2	knock down	RNA-seq	29476152	SRP094100	GSE90684
chr14	24180219	24188964	-	ENSG00000196497.15	IPO4	79711	protein_coding	1.00858e-89	-2.6563	6.53328e-88	down-regulated	reader	IGF2BP3	human	HepG2	knock down	RNA-seq	29476152	SRP094100	GSE90684
chr19	18374731	18389176	+	ENSG00000130513.6	GDF15	9518	protein_coding	1.0229e-42	-2.65355	2.93488e-41	down-regulated	reader	IGF2BP3	human	HepG2	knock down	RNA-seq	29476152	SRP094100	GSE90684
chr19	36054881	36105106	+	ENSG00000075702.16	WDR62	284403	protein_coding	3.39459e-12	-2.6468	2.69933e-11	down-regulated	reader	IGF2BP3	human	HepG2	knock down	RNA-seq	29476152	SRP094100	GSE90684
chr2	74532414	74555690	-	ENSG00000115318.11	LOXL3	84695	protein_coding	0.0124264	-2.64548	0.0307231	down-regulated	reader	IGF2BP3	human	HepG2	knock down	RNA-seq	29476152	SRP094100	GSE90684
chr10	124007666	124093607	-	ENSG00000182022.17	CHST15	51363	protein_coding	4.03951e-18	-2.64362	4.67584e-17	down-regulated	reader	IGF2BP3	human	HepG2	knock down	RNA-seq	29476152	SRP094100	GSE90684
chr1	107056679	107059294	+	ENSG00000198890.7	PRMT6	55170	protein_coding	7.3209e-25	-2.64089	1.1621e-23	down-regulated	reader	IGF2BP3	human	HepG2	knock down	RNA-seq	29476152	SRP094100	GSE90684
chr12	109448656	109477544	-	ENSG00000110906.12	KCTD10	83892	protein_coding	4.90631e-44	-2.64033	1.46251e-42	down-regulated	reader	IGF2BP3	human	HepG2	knock down	RNA-seq	29476152	SRP094100	GSE90684
chr16	57428169	57447528	-	ENSG00000005194.14	CIAPIN1	57019	protein_coding	2.33033e-54	-2.63808	8.58806e-53	down-regulated	reader	IGF2BP3	human	HepG2	knock down	RNA-seq	29476152	SRP094100	GSE90684
chr2	127048027	127107355	-	ENSG00000136717.14	BIN1	274	protein_coding	0.00213882	-2.63788	0.00632713	down-regulated	reader	IGF2BP3	human	HepG2	knock down	RNA-seq	29476152	SRP094100	GSE90684
chr14	103694516	103695050	-	ENSG00000269910.1	RP11-73M18.10	NA	antisense	0.000131998	-2.62761	0.000480983	down-regulated	reader	IGF2BP3	human	HepG2	knock down	RNA-seq	29476152	SRP094100	GSE90684
chr1	30732469	30757820	-	ENSG00000162511.7	LAPTM5	7805	protein_coding	0.000453701	-2.62595	0.00151462	down-regulated	reader	IGF2BP3	human	HepG2	knock down	RNA-seq	29476152	SRP094100	GSE90684
chr19	11538717	11550323	+	ENSG00000130176.7	CNN1	1264	protein_coding	0.0107105	-2.62439	0.0269193	down-regulated	reader	IGF2BP3	human	HepG2	knock down	RNA-seq	29476152	SRP094100	GSE90684
chr6	126340174	126348875	+	ENSG00000203760.8	CENPW	387103	protein_coding	7.70082e-07	-2.62269	3.84061e-06	down-regulated	reader	IGF2BP3	human	HepG2	knock down	RNA-seq	29476152	SRP094100	GSE90684
chr6	80003887	80042527	+	ENSG00000112742.9	TTK	7272	protein_coding	1.61723e-05	-2.61982	6.75361e-05	down-regulated	reader	IGF2BP3	human	HepG2	knock down	RNA-seq	29476152	SRP094100	GSE90684
chr17	4807096	4823434	+	ENSG00000129219.13	PLD2	5338	protein_coding	1.04234e-32	-2.6131	2.27104e-31	down-regulated	reader	IGF2BP3	human	HepG2	knock down	RNA-seq	29476152	SRP094100	GSE90684
chr19	18572220	18607741	-	ENSG00000006016.10	CRLF1	9244	protein_coding	2.43495e-111	-2.61272	1.92533e-109	down-regulated	reader	IGF2BP3	human	HepG2	knock down	RNA-seq	29476152	SRP094100	GSE90684
chr21	36385378	36419015	+	ENSG00000159259.7	CHAF1B	8208	protein_coding	4.24109e-13	-2.6091	3.58577e-12	down-regulated	reader	IGF2BP3	human	HepG2	knock down	RNA-seq	29476152	SRP094100	GSE90684
chr20	38601934	38651035	+	ENSG00000124143.10	ARHGAP40	343578	protein_coding	8.14993e-06	-2.60563	3.5606e-05	down-regulated	reader	IGF2BP3	human	HepG2	knock down	RNA-seq	29476152	SRP094100	GSE90684
chr19	45079288	45305283	+	ENSG00000007047.14	MARK4	57787	protein_coding	1.64877e-14	-2.60355	1.5291e-13	down-regulated	reader	IGF2BP3	human	HepG2	knock down	RNA-seq	29476152	SRP094100	GSE90684
chr11	1157953	1201138	+	ENSG00000215182.8	MUC5AC	4586	protein_coding	0.000218918	-2.59901	0.000771341	down-regulated	reader	IGF2BP3	human	HepG2	knock down	RNA-seq	29476152	SRP094100	GSE90684
chr2	12716889	12742734	+	ENSG00000071575.11	TRIB2	28951	protein_coding	0.00383606	-2.59834	0.0107285	down-regulated	reader	IGF2BP3	human	HepG2	knock down	RNA-seq	29476152	SRP094100	GSE90684
chr5	98768650	98798643	+	ENSG00000174136.11	RGMB	285704	protein_coding	0.000136562	-2.59813	0.000495897	down-regulated	reader	IGF2BP3	human	HepG2	knock down	RNA-seq	29476152	SRP094100	GSE90684
chr1	17406760	17439724	-	ENSG00000179051.13	RCC2	55920	protein_coding	4.18029e-80	-2.59608	2.30834e-78	down-regulated	reader	IGF2BP3	human	HepG2	knock down	RNA-seq	29476152	SRP094100	GSE90684
chr3	49828599	49856574	-	ENSG00000183763.8	TRAIP	10293	protein_coding	3.2225e-06	-2.59285	1.49226e-05	down-regulated	reader	IGF2BP3	human	HepG2	knock down	RNA-seq	29476152	SRP094100	GSE90684
chr9	136114581	136118863	-	ENSG00000238227.7	C9orf69	90120	protein_coding	2.98215e-19	-2.59017	3.65541e-18	down-regulated	reader	IGF2BP3	human	HepG2	knock down	RNA-seq	29476152	SRP094100	GSE90684
chr16	56608199	56609497	+	ENSG00000125148.6	MT2A	4502	protein_coding	5.50918e-49	-2.58135	1.83734e-47	down-regulated	reader	IGF2BP3	human	HepG2	knock down	RNA-seq	29476152	SRP094100	GSE90684
chr14	94026329	94048930	+	ENSG00000089723.9	OTUB2	78990	protein_coding	5.18601e-09	-2.57625	3.23852e-08	down-regulated	reader	IGF2BP3	human	HepG2	knock down	RNA-seq	29476152	SRP094100	GSE90684
chr1	212565334	212620777	+	ENSG00000162772.16	ATF3	467	protein_coding	3.37547e-09	-2.57459	2.14284e-08	down-regulated	reader	IGF2BP3	human	HepG2	knock down	RNA-seq	29476152	SRP094100	GSE90684
chr17	19737984	19748943	-	ENSG00000108602.17	ALDH3A1	218	protein_coding	0.00582672	-2.5667	0.015724	down-regulated	reader	IGF2BP3	human	HepG2	knock down	RNA-seq	29476152	SRP094100	GSE90684
chr1	16974502	16980835	-	ENSG00000117122.13	MFAP2	4237	protein_coding	0.00194936	-2.56389	0.00581082	down-regulated	reader	IGF2BP3	human	HepG2	knock down	RNA-seq	29476152	SRP094100	GSE90684
chr6	89095959	89118081	-	ENSG00000154548.8	SRSF12	135295	protein_coding	2.677e-06	-2.55428	1.2517e-05	down-regulated	reader	IGF2BP3	human	HepG2	knock down	RNA-seq	29476152	SRP094100	GSE90684
chr3	170864875	170870483	-	ENSG00000163584.17	RPL22L1	200916	protein_coding	2.90872e-16	-2.5512	3.02773e-15	down-regulated	reader	IGF2BP3	human	HepG2	knock down	RNA-seq	29476152	SRP094100	GSE90684
chr9	36572862	36677683	+	ENSG00000165304.7	MELK	9833	protein_coding	2.10515e-10	-2.54412	1.46751e-09	down-regulated	reader	IGF2BP3	human	HepG2	knock down	RNA-seq	29476152	SRP094100	GSE90684
chr2	231706895	231713541	+	ENSG00000187514.14	PTMA	5757	protein_coding	3.15787e-174	-2.54376	4.2891e-172	down-regulated	reader	IGF2BP3	human	HepG2	knock down	RNA-seq	29476152	SRP094100	GSE90684
chr12	69353493	69354225	-	ENSG00000257764.2	RP11-1143G9.4	NA	antisense	0.0102959	-2.54221	0.0260014	down-regulated	reader	IGF2BP3	human	HepG2	knock down	RNA-seq	29476152	SRP094100	GSE90684
chr7	7968794	8094272	+	ENSG00000106415.12	GLCCI1	113263	protein_coding	0.000313328	-2.53016	0.00107651	down-regulated	reader	IGF2BP3	human	HepG2	knock down	RNA-seq	29476152	SRP094100	GSE90684
chr5	69189548	69210357	+	ENSG00000153044.9	CENPH	64946	protein_coding	2.83372e-06	-2.52738	1.32277e-05	down-regulated	reader	IGF2BP3	human	HepG2	knock down	RNA-seq	29476152	SRP094100	GSE90684
chr19	50384204	50418018	+	ENSG00000062822.12	POLD1	5424	protein_coding	5.94086e-15	-2.5253	5.7077e-14	down-regulated	reader	IGF2BP3	human	HepG2	knock down	RNA-seq	29476152	SRP094100	GSE90684
chr9	19409059	19452020	+	ENSG00000177076.5	ACER2	340485	protein_coding	3.61318e-07	-2.52347	1.87876e-06	down-regulated	reader	IGF2BP3	human	HepG2	knock down	RNA-seq	29476152	SRP094100	GSE90684
chr4	6707701	6709880	-	ENSG00000178988.10	MRFAP1L1	114932	protein_coding	7.44281e-29	-2.51929	1.4164e-27	down-regulated	reader	IGF2BP3	human	HepG2	knock down	RNA-seq	29476152	SRP094100	GSE90684
chr16	31471585	31477960	+	ENSG00000140682.18	TGFB1I1	7041	protein_coding	2.29861e-09	-2.5073	1.48383e-08	down-regulated	reader	IGF2BP3	human	HepG2	knock down	RNA-seq	29476152	SRP094100	GSE90684
chr21	31671033	31732075	-	ENSG00000156304.14	SCAF4	57466	protein_coding	1.31992e-24	-2.50728	2.06024e-23	down-regulated	reader	IGF2BP3	human	HepG2	knock down	RNA-seq	29476152	SRP094100	GSE90684
chr19	52190039	52229533	+	ENSG00000105568.17	PPP2R1A	5518	protein_coding	8.19233e-88	-2.49496	5.12919e-86	down-regulated	reader	IGF2BP3	human	HepG2	knock down	RNA-seq	29476152	SRP094100	GSE90684
chr1	32936445	32964685	-	ENSG00000116514.16	RNF19B	127544	protein_coding	5.8992e-13	-2.49095	4.94318e-12	down-regulated	reader	IGF2BP3	human	HepG2	knock down	RNA-seq	29476152	SRP094100	GSE90684
chr19	1248553	1259140	+	ENSG00000167470.12	MIDN	90007	protein_coding	1.54941e-37	-2.48886	3.96582e-36	down-regulated	reader	IGF2BP3	human	HepG2	knock down	RNA-seq	29476152	SRP094100	GSE90684
chr19	39863323	39934626	-	ENSG00000275395.4	FCGBP	8857	protein_coding	1.01297e-09	-2.48802	6.72733e-09	down-regulated	reader	IGF2BP3	human	HepG2	knock down	RNA-seq	29476152	SRP094100	GSE90684
chr8	145052378	145056030	+	ENSG00000182307.12	C8orf33	65265	protein_coding	3.02429e-27	-2.48494	5.32237e-26	down-regulated	reader	IGF2BP3	human	HepG2	knock down	RNA-seq	29476152	SRP094100	GSE90684
chr11	124800450	124834487	+	ENSG00000245498.6	RP11-677M14.7	100507283	antisense	0.0291245	-2.48357	0.0650292	down-regulated	reader	IGF2BP3	human	HepG2	knock down	RNA-seq	29476152	SRP094100	GSE90684
chr12	49265156	49273306	-	ENSG00000258232.2	RP11-161H23.5	NA	antisense	4.59654e-51	-2.47825	1.58637e-49	down-regulated	reader	IGF2BP3	human	HepG2	knock down	RNA-seq	29476152	SRP094100	GSE90684
chr15	65327127	65378040	-	ENSG00000174498.13	IGDCC3	9543	protein_coding	9.94774e-114	-2.47721	8.09371e-112	down-regulated	reader	IGF2BP3	human	HepG2	knock down	RNA-seq	29476152	SRP094100	GSE90684
chr1	7771269	7781432	+	ENSG00000049245.12	VAMP3	9341	protein_coding	3.32591e-70	-2.4747	1.65725e-68	down-regulated	reader	IGF2BP3	human	HepG2	knock down	RNA-seq	29476152	SRP094100	GSE90684
chr1	160217464	160285130	-	ENSG00000258465.6	RP11-574F21.3	NA	protein_coding	0.0103472	-2.47121	0.0261154	down-regulated	reader	IGF2BP3	human	HepG2	knock down	RNA-seq	29476152	SRP094100	GSE90684
chr3	186046308	186110318	-	ENSG00000244405.7	ETV5	2119	protein_coding	3.8848e-27	-2.46207	6.79416e-26	down-regulated	reader	IGF2BP3	human	HepG2	knock down	RNA-seq	29476152	SRP094100	GSE90684
chr14	22836557	22849027	+	ENSG00000157227.12	MMP14	4323	protein_coding	3.98747e-20	-2.46006	5.11087e-19	down-regulated	reader	IGF2BP3	human	HepG2	knock down	RNA-seq	29476152	SRP094100	GSE90684
chr1	17406760	17407382	+	ENSG00000227751.1	RP1-20B21.4	NA	antisense	0.000219317	-2.45927	0.000772588	down-regulated	reader	IGF2BP3	human	HepG2	knock down	RNA-seq	29476152	SRP094100	GSE90684
chr11	45885651	45906465	+	ENSG00000121653.11	MAPK8IP1	9479	protein_coding	5.18591e-10	-2.45755	3.52324e-09	down-regulated	reader	IGF2BP3	human	HepG2	knock down	RNA-seq	29476152	SRP094100	GSE90684
chr12	109850943	109880488	-	ENSG00000139433.9	GLTP	51228	protein_coding	1.17266e-07	-2.45705	6.45847e-07	down-regulated	reader	IGF2BP3	human	HepG2	knock down	RNA-seq	29476152	SRP094100	GSE90684
chr16	57512178	57536599	-	ENSG00000135736.5	CCDC102A	92922	protein_coding	0.0266307	-2.45525	0.0602598	down-regulated	reader	IGF2BP3	human	HepG2	knock down	RNA-seq	29476152	SRP094100	GSE90684
chr1	197084128	197146694	-	ENSG00000066279.16	ASPM	259266	protein_coding	1.46859e-13	-2.45455	1.27891e-12	down-regulated	reader	IGF2BP3	human	HepG2	knock down	RNA-seq	29476152	SRP094100	GSE90684
chr19	48321509	48330553	+	ENSG00000142227.10	EMP3	2014	protein_coding	1.288e-08	-2.45311	7.76117e-08	down-regulated	reader	IGF2BP3	human	HepG2	knock down	RNA-seq	29476152	SRP094100	GSE90684
chr9	136006537	136095285	-	ENSG00000148411.7	NACC2	138151	protein_coding	1.14034e-41	-2.44413	3.17973e-40	down-regulated	reader	IGF2BP3	human	HepG2	knock down	RNA-seq	29476152	SRP094100	GSE90684
chr3	49724294	49786542	-	ENSG00000176095.11	IP6K1	9807	protein_coding	2.72389e-32	-2.44141	5.85898e-31	down-regulated	reader	IGF2BP3	human	HepG2	knock down	RNA-seq	29476152	SRP094100	GSE90684
chr1	160037467	160070248	-	ENSG00000177807.6	KCNJ10	3766	protein_coding	6.35067e-12	-2.44019	4.94947e-11	down-regulated	reader	IGF2BP3	human	HepG2	knock down	RNA-seq	29476152	SRP094100	GSE90684
chr2	160272151	160493794	-	ENSG00000153250.17	RBMS1	5937	protein_coding	2.25052e-38	-2.43866	5.87648e-37	down-regulated	reader	IGF2BP3	human	HepG2	knock down	RNA-seq	29476152	SRP094100	GSE90684
chr15	43826963	43868419	+	ENSG00000092470.11	WDR76	79968	protein_coding	0.000141575	-2.43525	0.000513216	down-regulated	reader	IGF2BP3	human	HepG2	knock down	RNA-seq	29476152	SRP094100	GSE90684
chr10	133362480	133373689	-	ENSG00000127884.4	ECHS1	1892	protein_coding	2.90261e-65	-2.43445	1.30711e-63	down-regulated	reader	IGF2BP3	human	HepG2	knock down	RNA-seq	29476152	SRP094100	GSE90684
chr20	6040778	6054049	-	ENSG00000125872.7	LRRN4	164312	protein_coding	0.034622	-2.43345	0.0757179	down-regulated	reader	IGF2BP3	human	HepG2	knock down	RNA-seq	29476152	SRP094100	GSE90684
chr15	64815632	64825668	-	ENSG00000140451.12	PIF1	80119	protein_coding	0.00262453	-2.43218	0.00762372	down-regulated	reader	IGF2BP3	human	HepG2	knock down	RNA-seq	29476152	SRP094100	GSE90684
chr4	15469865	15601557	+	ENSG00000048342.15	CC2D2A	57545	protein_coding	3.47126e-08	-2.43019	2.00559e-07	down-regulated	reader	IGF2BP3	human	HepG2	knock down	RNA-seq	29476152	SRP094100	GSE90684
chr15	48134631	48178517	-	ENSG00000104177.17	MYEF2	50804	protein_coding	3.75406e-17	-2.42551	4.11359e-16	down-regulated	reader	IGF2BP3	human	HepG2	knock down	RNA-seq	29476152	SRP094100	GSE90684
chr9	124777158	124814885	+	ENSG00000185585.19	OLFML2A	169611	protein_coding	0.00709354	-2.42264	0.01867	down-regulated	reader	IGF2BP3	human	HepG2	knock down	RNA-seq	29476152	SRP094100	GSE90684
chr20	14322988	14337616	-	ENSG00000125848.9	FLRT3	23767	protein_coding	0.000168617	-2.41743	0.000604351	down-regulated	reader	IGF2BP3	human	HepG2	knock down	RNA-seq	29476152	SRP094100	GSE90684
chr8	23678693	23682927	-	ENSG00000167034.9	NKX3-1	4824	protein_coding	0.000416283	-2.4122	0.00139745	down-regulated	reader	IGF2BP3	human	HepG2	knock down	RNA-seq	29476152	SRP094100	GSE90684
chr16	67277510	67289499	+	ENSG00000196155.12	PLEKHG4	25894	protein_coding	1.11041e-13	-2.41146	9.73022e-13	down-regulated	reader	IGF2BP3	human	HepG2	knock down	RNA-seq	29476152	SRP094100	GSE90684
chr15	48408306	48645849	-	ENSG00000166147.13	FBN1	2200	protein_coding	5.26127e-10	-2.41064	3.57155e-09	down-regulated	reader	IGF2BP3	human	HepG2	knock down	RNA-seq	29476152	SRP094100	GSE90684
chr9	135561756	135566955	+	ENSG00000122133.16	PAEP	5047	protein_coding	2.63992e-08	-2.40906	1.54541e-07	down-regulated	reader	IGF2BP3	human	HepG2	knock down	RNA-seq	29476152	SRP094100	GSE90684
chr20	41359966	41366827	-	ENSG00000183798.4	EMILIN3	90187	protein_coding	0.00878809	-2.40778	0.0226141	down-regulated	reader	IGF2BP3	human	HepG2	knock down	RNA-seq	29476152	SRP094100	GSE90684
chr8	129839593	130017129	-	ENSG00000153310.18	FAM49B	51571	protein_coding	4.02626e-22	-2.40524	5.64145e-21	down-regulated	reader	IGF2BP3	human	HepG2	knock down	RNA-seq	29476152	SRP094100	GSE90684
chr11	125063067	125090312	+	ENSG00000134955.11	SLC37A2	219855	protein_coding	0.00618722	-2.40016	0.0166117	down-regulated	reader	IGF2BP3	human	HepG2	knock down	RNA-seq	29476152	SRP094100	GSE90684
chr2	24819169	24919839	-	ENSG00000138031.14	ADCY3	109	protein_coding	0.0105429	-2.39735	0.0265417	down-regulated	reader	IGF2BP3	human	HepG2	knock down	RNA-seq	29476152	SRP094100	GSE90684
chr6	88610272	88963721	-	ENSG00000111880.15	RNGTT	8732	protein_coding	5.1069e-13	-2.39725	4.29623e-12	down-regulated	reader	IGF2BP3	human	HepG2	knock down	RNA-seq	29476152	SRP094100	GSE90684
chr15	42548810	42569994	+	ENSG00000137814.9	HAUS2	55142	protein_coding	1.50657e-18	-2.3966	1.7894e-17	down-regulated	reader	IGF2BP3	human	HepG2	knock down	RNA-seq	29476152	SRP094100	GSE90684
chr6	87675072	87702209	-	ENSG00000135334.8	AKIRIN2	55122	protein_coding	5.47597e-14	-2.39637	4.90826e-13	down-regulated	reader	IGF2BP3	human	HepG2	knock down	RNA-seq	29476152	SRP094100	GSE90684
chr2	202635188	202769757	+	ENSG00000138439.11	FAM117B	150864	protein_coding	2.09144e-11	-2.39447	1.57321e-10	down-regulated	reader	IGF2BP3	human	HepG2	knock down	RNA-seq	29476152	SRP094100	GSE90684
chr1	25884181	25906991	-	ENSG00000117632.20	STMN1	3925	protein_coding	4.03806e-58	-2.39078	1.59646e-56	down-regulated	reader	IGF2BP3	human	HepG2	knock down	RNA-seq	29476152	SRP094100	GSE90684
chr20	56369389	56392337	-	ENSG00000087586.17	AURKA	6790	protein_coding	3.48331e-28	-2.39018	6.41157e-27	down-regulated	reader	IGF2BP3	human	HepG2	knock down	RNA-seq	29476152	SRP094100	GSE90684
chr11	65261762	65305589	+	ENSG00000014138.8	POLA2	23649	protein_coding	4.58043e-07	-2.38927	2.34969e-06	down-regulated	reader	IGF2BP3	human	HepG2	knock down	RNA-seq	29476152	SRP094100	GSE90684
chr19	45001430	45038198	+	ENSG00000104856.13	RELB	5971	protein_coding	3.71812e-08	-2.38871	2.14161e-07	down-regulated	reader	IGF2BP3	human	HepG2	knock down	RNA-seq	29476152	SRP094100	GSE90684
chr7	28299321	28825894	+	ENSG00000146592.16	CREB5	9586	protein_coding	0.000211262	-2.3875	0.000746085	down-regulated	reader	IGF2BP3	human	HepG2	knock down	RNA-seq	29476152	SRP094100	GSE90684
chr7	137513832	137514238	+	ENSG00000279483.1	AC090498.1	NA	protein_coding	3.99161e-07	-2.38177	2.06091e-06	down-regulated	reader	IGF2BP3	human	HepG2	knock down	RNA-seq	29476152	SRP094100	GSE90684
chr16	46689643	46698394	+	ENSG00000091651.8	ORC6	23594	protein_coding	8.25691e-11	-2.38149	5.91505e-10	down-regulated	reader	IGF2BP3	human	HepG2	knock down	RNA-seq	29476152	SRP094100	GSE90684
chr5	132257671	132273454	+	ENSG00000131435.12	PDLIM4	8572	protein_coding	0.00523999	-2.37305	0.0142664	down-regulated	reader	IGF2BP3	human	HepG2	knock down	RNA-seq	29476152	SRP094100	GSE90684
chr22	38861450	38872314	-	ENSG00000183741.11	CBX6	23466	protein_coding	1.36536e-25	-2.37141	2.24126e-24	down-regulated	reader	IGF2BP3	human	HepG2	knock down	RNA-seq	29476152	SRP094100	GSE90684
chr19	46466491	46471563	-	ENSG00000182013.17	PNMAL1	55228	protein_coding	0.012375	-2.37122	0.0306095	down-regulated	reader	IGF2BP3	human	HepG2	knock down	RNA-seq	29476152	SRP094100	GSE90684
chr5	74627406	74641424	-	ENSG00000171617.13	ENC1	8507	protein_coding	2.38757e-56	-2.36914	9.13896e-55	down-regulated	reader	IGF2BP3	human	HepG2	knock down	RNA-seq	29476152	SRP094100	GSE90684
chr16	18791667	18801678	-	ENSG00000170540.14	ARL6IP1	23204	protein_coding	1.80279e-138	-2.36655	1.88587e-136	down-regulated	reader	IGF2BP3	human	HepG2	knock down	RNA-seq	29476152	SRP094100	GSE90684
chr2	87755955	87825952	-	ENSG00000185304.13	RGPD2	729857	protein_coding	0.00234652	-2.36587	0.00688623	down-regulated	reader	IGF2BP3	human	HepG2	knock down	RNA-seq	29476152	SRP094100	GSE90684
chr16	67846732	67872567	+	ENSG00000102898.11	NUTF2	10204	protein_coding	1.47527e-65	-2.36033	6.73349e-64	down-regulated	reader	IGF2BP3	human	HepG2	knock down	RNA-seq	29476152	SRP094100	GSE90684
chr16	3014712	3020071	-	ENSG00000184697.6	CLDN6	9074	protein_coding	6.64215e-37	-2.35707	1.65239e-35	down-regulated	reader	IGF2BP3	human	HepG2	knock down	RNA-seq	29476152	SRP094100	GSE90684
chr9	92711363	92764812	-	ENSG00000185963.13	BICD2	23299	protein_coding	1.97436e-37	-2.35695	5.01541e-36	down-regulated	reader	IGF2BP3	human	HepG2	knock down	RNA-seq	29476152	SRP094100	GSE90684
chr1	236142505	236221865	+	ENSG00000077585.13	GPR137B	7107	protein_coding	0.00747127	-2.35175	0.0195663	down-regulated	reader	IGF2BP3	human	HepG2	knock down	RNA-seq	29476152	SRP094100	GSE90684
chr17	50373220	50381483	+	ENSG00000154920.14	EME1	146956	protein_coding	2.14611e-05	-2.35035	8.80934e-05	down-regulated	reader	IGF2BP3	human	HepG2	knock down	RNA-seq	29476152	SRP094100	GSE90684
chr2	191834302	191847255	-	ENSG00000168497.4	SDPR	8436	protein_coding	9.01956e-07	-2.34708	4.46786e-06	down-regulated	reader	IGF2BP3	human	HepG2	knock down	RNA-seq	29476152	SRP094100	GSE90684
chr6	52264009	52284881	-	ENSG00000112118.17	MCM3	4172	protein_coding	2.92163e-73	-2.33845	1.5329e-71	down-regulated	reader	IGF2BP3	human	HepG2	knock down	RNA-seq	29476152	SRP094100	GSE90684
chr12	102120185	102197520	+	ENSG00000185480.11	PARPBP	55010	protein_coding	0.000259542	-2.33432	0.000904075	down-regulated	reader	IGF2BP3	human	HepG2	knock down	RNA-seq	29476152	SRP094100	GSE90684
chr11	74493851	74669117	+	ENSG00000077514.8	POLD3	10714	protein_coding	7.30582e-07	-2.33336	3.65769e-06	down-regulated	reader	IGF2BP3	human	HepG2	knock down	RNA-seq	29476152	SRP094100	GSE90684
chr9	136494444	136545862	-	ENSG00000148400.9	NOTCH1	4851	protein_coding	1.96912e-05	-2.33249	8.13639e-05	down-regulated	reader	IGF2BP3	human	HepG2	knock down	RNA-seq	29476152	SRP094100	GSE90684
chr5	175796310	175884020	+	ENSG00000145920.14	CPLX2	10814	protein_coding	1.00056e-68	-2.33203	4.82848e-67	down-regulated	reader	IGF2BP3	human	HepG2	knock down	RNA-seq	29476152	SRP094100	GSE90684
chr19	4402662	4445018	+	ENSG00000167670.15	CHAF1A	10036	protein_coding	1.43333e-13	-2.32784	1.24949e-12	down-regulated	reader	IGF2BP3	human	HepG2	knock down	RNA-seq	29476152	SRP094100	GSE90684
chr20	51596514	51768634	-	ENSG00000054793.13	ATP9A	10079	protein_coding	9.1954e-60	-2.32419	3.73178e-58	down-regulated	reader	IGF2BP3	human	HepG2	knock down	RNA-seq	29476152	SRP094100	GSE90684
chr12	31280422	31280895	-	ENSG00000275097.1	RP11-627K11.6	NA	3prime_overlapping_ncrna	0.0134923	-2.32318	0.0330528	down-regulated	reader	IGF2BP3	human	HepG2	knock down	RNA-seq	29476152	SRP094100	GSE90684
chr4	70688479	70690551	+	ENSG00000132467.3	UTP3	57050	protein_coding	3.01784e-18	-2.31888	3.52472e-17	down-regulated	reader	IGF2BP3	human	HepG2	knock down	RNA-seq	29476152	SRP094100	GSE90684
chr2	179441982	179861505	-	ENSG00000144331.18	ZNF385B	151126	protein_coding	0.001806	-2.3184	0.00541415	down-regulated	reader	IGF2BP3	human	HepG2	knock down	RNA-seq	29476152	SRP094100	GSE90684
chr3	23891660	23946591	-	ENSG00000197885.10	NKIRAS1	28512	protein_coding	1.24477e-06	-2.3176	6.06085e-06	down-regulated	reader	IGF2BP3	human	HepG2	knock down	RNA-seq	29476152	SRP094100	GSE90684
chr11	74330318	74398473	-	ENSG00000165434.7	PGM2L1	283209	protein_coding	4.91187e-19	-2.31647	5.97729e-18	down-regulated	reader	IGF2BP3	human	HepG2	knock down	RNA-seq	29476152	SRP094100	GSE90684
chr15	89575482	89631056	+	ENSG00000140534.13	TICRR	90381	protein_coding	3.54307e-05	-2.31557	0.000141303	down-regulated	reader	IGF2BP3	human	HepG2	knock down	RNA-seq	29476152	SRP094100	GSE90684
chr20	33675683	33686404	-	ENSG00000101412.12	E2F1	1869	protein_coding	2.42708e-16	-2.31446	2.5421e-15	down-regulated	reader	IGF2BP3	human	HepG2	knock down	RNA-seq	29476152	SRP094100	GSE90684
chr3	47282917	47346816	+	ENSG00000114648.11	KLHL18	23276	protein_coding	4.00279e-21	-2.31352	5.37171e-20	down-regulated	reader	IGF2BP3	human	HepG2	knock down	RNA-seq	29476152	SRP094100	GSE90684
chr2	38814	46870	-	ENSG00000184731.5	FAM110C	642273	protein_coding	0.00214963	-2.31063	0.00635495	down-regulated	reader	IGF2BP3	human	HepG2	knock down	RNA-seq	29476152	SRP094100	GSE90684
chr22	30425530	30429053	+	ENSG00000242114.5	MTFP1	51537	protein_coding	2.3593e-06	-2.30813	1.11055e-05	down-regulated	reader	IGF2BP3	human	HepG2	knock down	RNA-seq	29476152	SRP094100	GSE90684
chr11	1274371	1309654	-	ENSG00000078902.15	TOLLIP	54472	protein_coding	1.69754e-26	-2.30663	2.89373e-25	down-regulated	reader	IGF2BP3	human	HepG2	knock down	RNA-seq	29476152	SRP094100	GSE90684
chr2	27427790	27442259	+	ENSG00000115216.13	NRBP1	29959	protein_coding	2.91584e-90	-2.30583	1.90343e-88	down-regulated	reader	IGF2BP3	human	HepG2	knock down	RNA-seq	29476152	SRP094100	GSE90684
chr16	71637835	71724701	-	ENSG00000040199.18	PHLPP2	23035	protein_coding	2.18198e-27	-2.30536	3.87647e-26	down-regulated	reader	IGF2BP3	human	HepG2	knock down	RNA-seq	29476152	SRP094100	GSE90684
chr17	7686071	7703502	+	ENSG00000141499.16	WRAP53	55135	protein_coding	4.18643e-08	-2.30393	2.40231e-07	down-regulated	reader	IGF2BP3	human	HepG2	knock down	RNA-seq	29476152	SRP094100	GSE90684
chr2	178413939	178440243	+	ENSG00000223960.6	AC009948.5	101927027	antisense	0.00970446	-2.30165	0.0246817	down-regulated	reader	IGF2BP3	human	HepG2	knock down	RNA-seq	29476152	SRP094100	GSE90684
chr6	41934933	42050357	-	ENSG00000112576.12	CCND3	896	protein_coding	1.7188e-07	-2.29987	9.27824e-07	down-regulated	reader	IGF2BP3	human	HepG2	knock down	RNA-seq	29476152	SRP094100	GSE90684
chr5	157743695	157760709	+	ENSG00000155858.5	LSM11	134353	protein_coding	4.13449e-06	-2.29709	1.88605e-05	down-regulated	reader	IGF2BP3	human	HepG2	knock down	RNA-seq	29476152	SRP094100	GSE90684
chr3	126988594	127037392	+	ENSG00000114554.11	PLXNA1	5361	protein_coding	5.90305e-70	-2.2883	2.91552e-68	down-regulated	reader	IGF2BP3	human	HepG2	knock down	RNA-seq	29476152	SRP094100	GSE90684
chr8	143366631	143368548	-	ENSG00000254389.3	RHPN1-AS1	78998	antisense	0.0125915	-2.28691	0.0310811	down-regulated	reader	IGF2BP3	human	HepG2	knock down	RNA-seq	29476152	SRP094100	GSE90684
chr3	30606502	30694142	+	ENSG00000163513.17	TGFBR2	7048	protein_coding	3.31233e-153	-2.28652	3.92861e-151	down-regulated	reader	IGF2BP3	human	HepG2	knock down	RNA-seq	29476152	SRP094100	GSE90684
chr3	170418865	170860380	+	ENSG00000013297.10	CLDN11	5010	protein_coding	0.000880696	-2.28409	0.00280922	down-regulated	reader	IGF2BP3	human	HepG2	knock down	RNA-seq	29476152	SRP094100	GSE90684
chr20	57391407	57409333	+	ENSG00000132819.16	RBM38	55544	protein_coding	6.77977e-38	-2.28344	1.74862e-36	down-regulated	reader	IGF2BP3	human	HepG2	knock down	RNA-seq	29476152	SRP094100	GSE90684
chr13	33846190	33850825	+	ENSG00000276672.1	RP11-142E9.1	NA	sense_intronic	0.0285443	-2.27993	0.0639542	down-regulated	reader	IGF2BP3	human	HepG2	knock down	RNA-seq	29476152	SRP094100	GSE90684
chr12	2959330	3040673	+	ENSG00000197905.8	TEAD4	7004	protein_coding	1.09852e-13	-2.2753	9.6311e-13	down-regulated	reader	IGF2BP3	human	HepG2	knock down	RNA-seq	29476152	SRP094100	GSE90684
chr17	81539885	81553961	-	ENSG00000185504.16	FAAP100	80233	protein_coding	7.61188e-21	-2.27352	1.01024e-19	down-regulated	reader	IGF2BP3	human	HepG2	knock down	RNA-seq	29476152	SRP094100	GSE90684
chr2	10042849	10054836	+	ENSG00000172059.10	KLF11	8462	protein_coding	3.00409e-08	-2.27295	1.74827e-07	down-regulated	reader	IGF2BP3	human	HepG2	knock down	RNA-seq	29476152	SRP094100	GSE90684
chr1	160027673	160031991	-	ENSG00000143315.6	PIGM	93183	protein_coding	2.91901e-15	-2.26996	2.85659e-14	down-regulated	reader	IGF2BP3	human	HepG2	knock down	RNA-seq	29476152	SRP094100	GSE90684
chr16	56625475	56627112	+	ENSG00000169715.14	MT1E	4493	protein_coding	2.99906e-07	-2.26585	1.58339e-06	down-regulated	reader	IGF2BP3	human	HepG2	knock down	RNA-seq	29476152	SRP094100	GSE90684
chr2	216632828	216664436	+	ENSG00000115457.9	IGFBP2	3485	protein_coding	0.0105098	-2.26576	0.0264622	down-regulated	reader	IGF2BP3	human	HepG2	knock down	RNA-seq	29476152	SRP094100	GSE90684
chr12	48935723	48957551	-	ENSG00000134287.9	ARF3	377	protein_coding	7.90312e-98	-2.2649	5.56922e-96	down-regulated	reader	IGF2BP3	human	HepG2	knock down	RNA-seq	29476152	SRP094100	GSE90684
chr13	78598362	78603560	-	ENSG00000152192.7	POU4F1	5457	protein_coding	0.000224695	-2.26462	0.000789386	down-regulated	reader	IGF2BP3	human	HepG2	knock down	RNA-seq	29476152	SRP094100	GSE90684
chr5	177483394	177497606	-	ENSG00000196923.13	PDLIM7	9260	protein_coding	1.06292e-40	-2.26306	2.91559e-39	down-regulated	reader	IGF2BP3	human	HepG2	knock down	RNA-seq	29476152	SRP094100	GSE90684
chr2	28392448	28417312	+	ENSG00000075426.11	FOSL2	2355	protein_coding	3.22104e-15	-2.25754	3.14668e-14	down-regulated	reader	IGF2BP3	human	HepG2	knock down	RNA-seq	29476152	SRP094100	GSE90684
chr12	69348341	69354234	+	ENSG00000090382.6	LYZ	4069	protein_coding	1.15723e-292	-2.25744	2.99847e-290	down-regulated	reader	IGF2BP3	human	HepG2	knock down	RNA-seq	29476152	SRP094100	GSE90684
chr12	25959029	26079892	+	ENSG00000123094.15	RASSF8	11228	protein_coding	3.83674e-06	-2.25674	1.7588e-05	down-regulated	reader	IGF2BP3	human	HepG2	knock down	RNA-seq	29476152	SRP094100	GSE90684
chr7	73302517	73308867	-	ENSG00000130305.16	NSUN5	55695	protein_coding	2.81493e-14	-2.25165	2.57518e-13	down-regulated	reader	IGF2BP3	human	HepG2	knock down	RNA-seq	29476152	SRP094100	GSE90684
chr3	98981058	98983096	+	ENSG00000240476.1	LINC00973	NA	lincRNA	0.0154605	-2.24888	0.0373527	down-regulated	reader	IGF2BP3	human	HepG2	knock down	RNA-seq	29476152	SRP094100	GSE90684
chr7	497258	520296	-	ENSG00000197461.13	PDGFA	5154	protein_coding	8.10909e-09	-2.24738	4.97897e-08	down-regulated	reader	IGF2BP3	human	HepG2	knock down	RNA-seq	29476152	SRP094100	GSE90684
chr22	20917426	20953749	+	ENSG00000099942.12	CRKL	1399	protein_coding	4.49321e-38	-2.24518	1.16244e-36	down-regulated	reader	IGF2BP3	human	HepG2	knock down	RNA-seq	29476152	SRP094100	GSE90684
chr16	3012456	3014505	+	ENSG00000213937.3	CLDN9	9080	protein_coding	0.0436393	-2.24436	0.0927645	down-regulated	reader	IGF2BP3	human	HepG2	knock down	RNA-seq	29476152	SRP094100	GSE90684
chr17	35243036	35273655	+	ENSG00000166750.9	SLFN5	162394	protein_coding	0.000362083	-2.24389	0.00123072	down-regulated	reader	IGF2BP3	human	HepG2	knock down	RNA-seq	29476152	SRP094100	GSE90684
chr14	70641787	70675360	+	ENSG00000133985.2	TTC9	23508	protein_coding	0.0480874	-2.24194	0.100744	down-regulated	reader	IGF2BP3	human	HepG2	knock down	RNA-seq	29476152	SRP094100	GSE90684
chr14	96797304	96931722	+	ENSG00000100749.7	VRK1	7443	protein_coding	1.46829e-07	-2.24155	8.01587e-07	down-regulated	reader	IGF2BP3	human	HepG2	knock down	RNA-seq	29476152	SRP094100	GSE90684
chr16	71845991	71885268	+	ENSG00000224470.7	ATXN1L	342371	protein_coding	1.71031e-50	-2.23971	5.83097e-49	down-regulated	reader	IGF2BP3	human	HepG2	knock down	RNA-seq	29476152	SRP094100	GSE90684
chr7	2631951	2664802	+	ENSG00000136295.14	TTYH3	80727	protein_coding	1.69754e-143	-2.2361	1.8565e-141	down-regulated	reader	IGF2BP3	human	HepG2	knock down	RNA-seq	29476152	SRP094100	GSE90684
chr7	6161776	6272644	-	ENSG00000008256.15	CYTH3	9265	protein_coding	1.56222e-10	-2.2356	1.10042e-09	down-regulated	reader	IGF2BP3	human	HepG2	knock down	RNA-seq	29476152	SRP094100	GSE90684
chr9	38620474	38624990	+	ENSG00000204860.4	FAM201A	NA	antisense	0.00218941	-2.23493	0.0064612	down-regulated	reader	IGF2BP3	human	HepG2	knock down	RNA-seq	29476152	SRP094100	GSE90684
chr1	16006160	16006671	-	ENSG00000233078.1	RP11-5P18.5	NA	antisense	0.0183635	-2.23397	0.0434563	down-regulated	reader	IGF2BP3	human	HepG2	knock down	RNA-seq	29476152	SRP094100	GSE90684
chr16	55655604	55706192	+	ENSG00000103546.18	SLC6A2	6530	protein_coding	0.00331809	-2.2293	0.00942542	down-regulated	reader	IGF2BP3	human	HepG2	knock down	RNA-seq	29476152	SRP094100	GSE90684
chr6	136231024	136250335	-	ENSG00000146410.11	MTFR2	113115	protein_coding	0.00877664	-2.22877	0.0225905	down-regulated	reader	IGF2BP3	human	HepG2	knock down	RNA-seq	29476152	SRP094100	GSE90684
chr2	64631621	64751005	-	ENSG00000179833.4	SERTAD2	9792	protein_coding	1.69389e-13	-2.22786	1.4713e-12	down-regulated	reader	IGF2BP3	human	HepG2	knock down	RNA-seq	29476152	SRP094100	GSE90684
chr12	51817899	51820150	+	ENSG00000261586.2	RP11-923I11.6	NA	lincRNA	7.25002e-05	-2.22602	0.000276255	down-regulated	reader	IGF2BP3	human	HepG2	knock down	RNA-seq	29476152	SRP094100	GSE90684
chr4	103105806	103198409	-	ENSG00000138778.11	CENPE	1062	protein_coding	1.27968e-07	-2.2236	7.0203e-07	down-regulated	reader	IGF2BP3	human	HepG2	knock down	RNA-seq	29476152	SRP094100	GSE90684
chr16	30182827	30189076	+	ENSG00000102879.15	CORO1A	11151	protein_coding	2.91983e-06	-2.22224	1.35845e-05	down-regulated	reader	IGF2BP3	human	HepG2	knock down	RNA-seq	29476152	SRP094100	GSE90684
chr10	92593286	92655395	+	ENSG00000138160.5	KIF11	3832	protein_coding	1.22331e-10	-2.22215	8.68594e-10	down-regulated	reader	IGF2BP3	human	HepG2	knock down	RNA-seq	29476152	SRP094100	GSE90684
chr5	65517766	65563171	-	ENSG00000123219.12	CENPK	64105	protein_coding	5.15554e-05	-2.22183	0.000200206	down-regulated	reader	IGF2BP3	human	HepG2	knock down	RNA-seq	29476152	SRP094100	GSE90684
chr1	6785324	7769706	+	ENSG00000171735.18	CAMTA1	23261	protein_coding	3.69286e-14	-2.21439	3.35827e-13	down-regulated	reader	IGF2BP3	human	HepG2	knock down	RNA-seq	29476152	SRP094100	GSE90684
chr3	112086335	112131004	+	ENSG00000114529.12	C3orf52	79669	protein_coding	0.00334961	-2.21357	0.00950052	down-regulated	reader	IGF2BP3	human	HepG2	knock down	RNA-seq	29476152	SRP094100	GSE90684
chr15	78759203	78811431	-	ENSG00000136378.14	ADAMTS7	11173	protein_coding	0.0127096	-2.2134	0.0313405	down-regulated	reader	IGF2BP3	human	HepG2	knock down	RNA-seq	29476152	SRP094100	GSE90684
chr17	82023302	82031151	+	ENSG00000169683.7	LRRC45	201255	protein_coding	1.61345e-16	-2.21051	1.70583e-15	down-regulated	reader	IGF2BP3	human	HepG2	knock down	RNA-seq	29476152	SRP094100	GSE90684
chr9	128720869	128724127	-	ENSG00000160446.18	ZDHHC12	84885	protein_coding	6.55642e-11	-2.2102	4.73716e-10	down-regulated	reader	IGF2BP3	human	HepG2	knock down	RNA-seq	29476152	SRP094100	GSE90684
chr1	206186179	206204414	-	ENSG00000196550.10	FAM72A	554282	protein_coding	0.00285115	-2.20943	0.00822525	down-regulated	reader	IGF2BP3	human	HepG2	knock down	RNA-seq	29476152	SRP094100	GSE90684
chr1	109466628	109482137	+	ENSG00000143028.8	SYPL2	284612	protein_coding	0.0126374	-2.20895	0.0311851	down-regulated	reader	IGF2BP3	human	HepG2	knock down	RNA-seq	29476152	SRP094100	GSE90684
chr1	156641666	156644887	-	ENSG00000272405.1	RP11-284F21.10	NA	antisense	1.01168e-37	-2.20855	2.60133e-36	down-regulated	reader	IGF2BP3	human	HepG2	knock down	RNA-seq	29476152	SRP094100	GSE90684
chr1	77888513	77943895	+	ENSG00000162614.18	NEXN	91624	protein_coding	1.59584e-05	-2.2075	6.67185e-05	down-regulated	reader	IGF2BP3	human	HepG2	knock down	RNA-seq	29476152	SRP094100	GSE90684
chr17	35731649	35743521	+	ENSG00000270885.1	RASL10B	91608	protein_coding	6.02807e-08	-2.20702	3.40002e-07	down-regulated	reader	IGF2BP3	human	HepG2	knock down	RNA-seq	29476152	SRP094100	GSE90684
chr13	23570370	23676104	+	ENSG00000127863.15	TNFRSF19	55504	protein_coding	2.68563e-52	-2.20698	9.48246e-51	down-regulated	reader	IGF2BP3	human	HepG2	knock down	RNA-seq	29476152	SRP094100	GSE90684
chr9	128340646	128361470	+	ENSG00000167114.12	SLC27A4	10999	protein_coding	1.30882e-20	-2.20568	1.71543e-19	down-regulated	reader	IGF2BP3	human	HepG2	knock down	RNA-seq	29476152	SRP094100	GSE90684
chr20	31605283	31606515	+	ENSG00000125968.8	ID1	3397	protein_coding	8.66455e-14	-2.20475	7.68044e-13	down-regulated	reader	IGF2BP3	human	HepG2	knock down	RNA-seq	29476152	SRP094100	GSE90684
chr19	41425359	41428730	-	ENSG00000177191.2	B3GNT8	374907	protein_coding	0.0243804	-2.20358	0.0557977	down-regulated	reader	IGF2BP3	human	HepG2	knock down	RNA-seq	29476152	SRP094100	GSE90684
chr11	45921621	45929096	+	ENSG00000165905.16	GYLTL1B	120071	protein_coding	1.48945e-09	-2.20333	9.77221e-09	down-regulated	reader	IGF2BP3	human	HepG2	knock down	RNA-seq	29476152	SRP094100	GSE90684
chr17	35574795	35578863	-	ENSG00000108733.9	PEX12	5193	protein_coding	0.00287719	-2.20273	0.00829469	down-regulated	reader	IGF2BP3	human	HepG2	knock down	RNA-seq	29476152	SRP094100	GSE90684
chr12	121429097	121581015	-	ENSG00000089094.16	KDM2B	84678	protein_coding	1.71829e-24	-2.20176	2.65987e-23	down-regulated	reader	IGF2BP3	human	HepG2	knock down	RNA-seq	29476152	SRP094100	GSE90684
chr14	30874514	30895065	+	ENSG00000100473.15	COCH	1690	protein_coding	6.16944e-54	-2.1996	2.25392e-52	down-regulated	reader	IGF2BP3	human	HepG2	knock down	RNA-seq	29476152	SRP094100	GSE90684
chr4	108620566	108630412	+	ENSG00000109475.16	RPL34	6164	protein_coding	3.55046e-100	-2.19951	2.56639e-98	down-regulated	reader	IGF2BP3	human	HepG2	knock down	RNA-seq	29476152	SRP094100	GSE90684
chr2	240435671	240468078	+	ENSG00000063660.8	GPC1	2817	protein_coding	9.45082e-20	-2.19936	1.18431e-18	down-regulated	reader	IGF2BP3	human	HepG2	knock down	RNA-seq	29476152	SRP094100	GSE90684
chr17	63695902	63701172	-	ENSG00000136490.8	LIMD2	80774	protein_coding	2.79752e-21	-2.19711	3.76926e-20	down-regulated	reader	IGF2BP3	human	HepG2	knock down	RNA-seq	29476152	SRP094100	GSE90684
chr20	35201745	35278131	-	ENSG00000126005.16	MMP24-AS1	NA	protein_coding	0.00173337	-2.19699	0.00522152	down-regulated	reader	IGF2BP3	human	HepG2	knock down	RNA-seq	29476152	SRP094100	GSE90684
chr17	439978	445939	-	ENSG00000183688.4	FAM101B	359845	protein_coding	5.37055e-16	-2.19534	5.47855e-15	down-regulated	reader	IGF2BP3	human	HepG2	knock down	RNA-seq	29476152	SRP094100	GSE90684
chrX	103376340	103378077	+	ENSG00000166681.13	NGFRAP1	27018	protein_coding	6.06042e-30	-2.19419	1.20082e-28	down-regulated	reader	IGF2BP3	human	HepG2	knock down	RNA-seq	29476152	SRP094100	GSE90684
chr19	29811898	29824308	+	ENSG00000105173.13	CCNE1	898	protein_coding	1.32027e-16	-2.1932	1.40379e-15	down-regulated	reader	IGF2BP3	human	HepG2	knock down	RNA-seq	29476152	SRP094100	GSE90684
chr16	788046	800737	+	ENSG00000127586.16	CHTF18	63922	protein_coding	1.07532e-09	-2.19146	7.13015e-09	down-regulated	reader	IGF2BP3	human	HepG2	knock down	RNA-seq	29476152	SRP094100	GSE90684
chr15	75195643	75212169	+	ENSG00000167173.18	C15orf39	56905	protein_coding	1.15325e-11	-2.18865	8.85279e-11	down-regulated	reader	IGF2BP3	human	HepG2	knock down	RNA-seq	29476152	SRP094100	GSE90684
chr17	75135248	75168281	-	ENSG00000189159.15	HN1	51155	protein_coding	1.43888e-52	-2.18856	5.12337e-51	down-regulated	reader	IGF2BP3	human	HepG2	knock down	RNA-seq	29476152	SRP094100	GSE90684
chr1	9100305	9129170	-	ENSG00000180758.11	GPR157	80045	protein_coding	3.24745e-09	-2.18813	2.06469e-08	down-regulated	reader	IGF2BP3	human	HepG2	knock down	RNA-seq	29476152	SRP094100	GSE90684
chr15	73567012	73569294	-	ENSG00000281183.1	NPTN-IT1	101241892	sense_intronic	0.0358856	-2.18658	0.0781464	down-regulated	reader	IGF2BP3	human	HepG2	knock down	RNA-seq	29476152	SRP094100	GSE90684
chr1	169662007	169854080	+	ENSG00000000460.16	C1orf112	55732	protein_coding	6.4825e-07	-2.18584	3.26003e-06	down-regulated	reader	IGF2BP3	human	HepG2	knock down	RNA-seq	29476152	SRP094100	GSE90684
chr13	97953658	98024297	+	ENSG00000065150.18	IPO5	3843	protein_coding	2.19485e-111	-2.18304	1.74366e-109	down-regulated	reader	IGF2BP3	human	HepG2	knock down	RNA-seq	29476152	SRP094100	GSE90684
chr7	130486171	130506296	+	ENSG00000106484.14	MEST	4232	protein_coding	7.34025e-20	-2.18241	9.27416e-19	down-regulated	reader	IGF2BP3	human	HepG2	knock down	RNA-seq	29476152	SRP094100	GSE90684
chr3	120742637	120783069	+	ENSG00000153767.9	GTF2E1	2960	protein_coding	4.29986e-11	-2.18086	3.15685e-10	down-regulated	reader	IGF2BP3	human	HepG2	knock down	RNA-seq	29476152	SRP094100	GSE90684
chrX	40626921	40647554	-	ENSG00000185753.12	CXorf38	159013	protein_coding	2.16136e-06	-2.1807	1.02166e-05	down-regulated	reader	IGF2BP3	human	HepG2	knock down	RNA-seq	29476152	SRP094100	GSE90684
chr7	150368790	150410597	+	ENSG00000196456.9	ZNF775	285971	protein_coding	0.0173665	-2.17942	0.0413702	down-regulated	reader	IGF2BP3	human	HepG2	knock down	RNA-seq	29476152	SRP094100	GSE90684
chr15	48712928	48811146	-	ENSG00000103995.13	CEP152	22995	protein_coding	0.000145349	-2.17849	0.000525766	down-regulated	reader	IGF2BP3	human	HepG2	knock down	RNA-seq	29476152	SRP094100	GSE90684
chr6	75252924	75284968	-	ENSG00000112697.15	TMEM30A	55754	protein_coding	1.06783e-62	-2.17717	4.58786e-61	down-regulated	reader	IGF2BP3	human	HepG2	knock down	RNA-seq	29476152	SRP094100	GSE90684
chr5	54517759	54546585	+	ENSG00000178996.12	SNX18	112574	protein_coding	4.50459e-06	-2.17697	2.04712e-05	down-regulated	reader	IGF2BP3	human	HepG2	knock down	RNA-seq	29476152	SRP094100	GSE90684
chr22	38982347	38992804	+	ENSG00000179750.15	APOBEC3B	9582	protein_coding	1.15008e-05	-2.1766	4.91614e-05	down-regulated	reader	IGF2BP3	human	HepG2	knock down	RNA-seq	29476152	SRP094100	GSE90684
chr20	49632945	49713878	-	ENSG00000158470.5	B4GALT5	9334	protein_coding	2.37222e-65	-2.1711	1.074e-63	down-regulated	reader	IGF2BP3	human	HepG2	knock down	RNA-seq	29476152	SRP094100	GSE90684
chr1	45493866	45500079	-	ENSG00000280670.2	CCDC163P	126661	protein_coding	0.00748948	-2.17068	0.0196049	down-regulated	reader	IGF2BP3	human	HepG2	knock down	RNA-seq	29476152	SRP094100	GSE90684
chr10	42782801	42834937	+	ENSG00000165733.7	BMS1	9790	protein_coding	3.58741e-47	-2.16926	1.15084e-45	down-regulated	reader	IGF2BP3	human	HepG2	knock down	RNA-seq	29476152	SRP094100	GSE90684
chr17	18260534	18266552	+	ENSG00000177427.12	MIEF2	125170	protein_coding	9.33836e-05	-2.16846	0.00034941	down-regulated	reader	IGF2BP3	human	HepG2	knock down	RNA-seq	29476152	SRP094100	GSE90684
chr1	1598012	1600096	-	ENSG00000228594.3	C1orf233	643988	protein_coding	1.59606e-05	-2.16845	6.67185e-05	down-regulated	reader	IGF2BP3	human	HepG2	knock down	RNA-seq	29476152	SRP094100	GSE90684
chr19	12668071	12671356	-	ENSG00000105583.9	WDR83OS	51398	protein_coding	7.06646e-21	-2.16761	9.39332e-20	down-regulated	reader	IGF2BP3	human	HepG2	knock down	RNA-seq	29476152	SRP094100	GSE90684
chr7	139340359	139423457	+	ENSG00000146963.17	LUC7L2	51631	protein_coding	2.02035e-27	-2.16578	3.60453e-26	down-regulated	reader	IGF2BP3	human	HepG2	knock down	RNA-seq	29476152	SRP094100	GSE90684
chr6	32190766	32195523	-	ENSG00000213654.9	GPSM3	63940	protein_coding	0.0329427	-2.1636	0.0724498	down-regulated	reader	IGF2BP3	human	HepG2	knock down	RNA-seq	29476152	SRP094100	GSE90684
chr7	150990995	151014588	+	ENSG00000164867.10	NOS3	4846	protein_coding	3.89355e-12	-2.1621	3.07576e-11	down-regulated	reader	IGF2BP3	human	HepG2	knock down	RNA-seq	29476152	SRP094100	GSE90684
chr11	62123973	62153163	+	ENSG00000149503.12	INCENP	3619	protein_coding	2.04358e-12	-2.16043	1.646e-11	down-regulated	reader	IGF2BP3	human	HepG2	knock down	RNA-seq	29476152	SRP094100	GSE90684
chr1	966497	975865	+	ENSG00000187583.10	PLEKHN1	84069	protein_coding	9.52821e-05	-2.15581	0.000356213	down-regulated	reader	IGF2BP3	human	HepG2	knock down	RNA-seq	29476152	SRP094100	GSE90684
chr18	22169443	22202528	+	ENSG00000141448.8	GATA6	2627	protein_coding	0.00049526	-2.14937	0.0016439	down-regulated	reader	IGF2BP3	human	HepG2	knock down	RNA-seq	29476152	SRP094100	GSE90684
chr4	121816444	121823933	-	ENSG00000145386.9	CCNA2	890	protein_coding	2.09207e-17	-2.14906	2.32725e-16	down-regulated	reader	IGF2BP3	human	HepG2	knock down	RNA-seq	29476152	SRP094100	GSE90684
chr11	2928273	2929455	-	ENSG00000181649.5	PHLDA2	7262	protein_coding	0.00372108	-2.14804	0.0104329	down-regulated	reader	IGF2BP3	human	HepG2	knock down	RNA-seq	29476152	SRP094100	GSE90684
chr2	72887360	72892158	+	ENSG00000116096.5	SPR	6697	protein_coding	3.07001e-23	-2.1462	4.48051e-22	down-regulated	reader	IGF2BP3	human	HepG2	knock down	RNA-seq	29476152	SRP094100	GSE90684
chr1	145917714	145927678	-	ENSG00000265241.6	RBM8A	9939	protein_coding	1.73881e-35	-2.14471	4.13629e-34	down-regulated	reader	IGF2BP3	human	HepG2	knock down	RNA-seq	29476152	SRP094100	GSE90684
chr8	8317736	8386498	-	ENSG00000275342.4	SGK223	157285	protein_coding	9.90882e-24	-2.1418	1.47816e-22	down-regulated	reader	IGF2BP3	human	HepG2	knock down	RNA-seq	29476152	SRP094100	GSE90684
chr4	139495941	139606699	-	ENSG00000145391.13	SETD7	80854	protein_coding	6.71736e-08	-2.14042	3.77419e-07	down-regulated	reader	IGF2BP3	human	HepG2	knock down	RNA-seq	29476152	SRP094100	GSE90684
chr12	93405673	93442262	-	ENSG00000177889.9	UBE2N	7334	protein_coding	1.61875e-40	-2.13753	4.4258e-39	down-regulated	reader	IGF2BP3	human	HepG2	knock down	RNA-seq	29476152	SRP094100	GSE90684
chr1	153543613	153550136	-	ENSG00000196154.11	S100A4	6275	protein_coding	0.00204338	-2.1316	0.00606637	down-regulated	reader	IGF2BP3	human	HepG2	knock down	RNA-seq	29476152	SRP094100	GSE90684
chr1	150149183	150164720	+	ENSG00000023902.13	PLEKHO1	51177	protein_coding	2.72919e-08	-2.12781	1.59601e-07	down-regulated	reader	IGF2BP3	human	HepG2	knock down	RNA-seq	29476152	SRP094100	GSE90684
chr10	50655967	50660472	+	ENSG00000231345.3	BEND3P1	NA	transcribed_processed_pseudogene	0.0421944	-2.12683	0.0900608	down-regulated	reader	IGF2BP3	human	HepG2	knock down	RNA-seq	29476152	SRP094100	GSE90684
chr16	74621394	74666881	-	ENSG00000168411.13	RFWD3	55159	protein_coding	3.39304e-31	-2.1235	7.00314e-30	down-regulated	reader	IGF2BP3	human	HepG2	knock down	RNA-seq	29476152	SRP094100	GSE90684
chr6	36594353	36605600	+	ENSG00000112081.16	SRSF3	6428	protein_coding	2.96174e-80	-2.12279	1.65171e-78	down-regulated	reader	IGF2BP3	human	HepG2	knock down	RNA-seq	29476152	SRP094100	GSE90684
chr17	44353215	44363875	-	ENSG00000161682.14	FAM171A2	284069	protein_coding	4.35014e-05	-2.12193	0.000170901	down-regulated	reader	IGF2BP3	human	HepG2	knock down	RNA-seq	29476152	SRP094100	GSE90684
chr17	78991717	79009867	-	ENSG00000171302.16	CANT1	124583	protein_coding	8.2216e-37	-2.12011	2.0423e-35	down-regulated	reader	IGF2BP3	human	HepG2	knock down	RNA-seq	29476152	SRP094100	GSE90684
chr10	94501434	94613905	+	ENSG00000119969.14	HELLS	3070	protein_coding	1.67334e-21	-2.11792	2.28198e-20	down-regulated	reader	IGF2BP3	human	HepG2	knock down	RNA-seq	29476152	SRP094100	GSE90684
chr7	127588345	127591705	+	ENSG00000004059.10	ARF5	381	protein_coding	7.56566e-24	-2.11628	1.13263e-22	down-regulated	reader	IGF2BP3	human	HepG2	knock down	RNA-seq	29476152	SRP094100	GSE90684
chr12	49976923	50033136	-	ENSG00000161800.12	RACGAP1	29127	protein_coding	9.23947e-11	-2.11586	6.60769e-10	down-regulated	reader	IGF2BP3	human	HepG2	knock down	RNA-seq	29476152	SRP094100	GSE90684
chr5	160251652	160345396	-	ENSG00000135083.14	CCNJL	79616	protein_coding	2.21503e-05	-2.11117	9.07455e-05	down-regulated	reader	IGF2BP3	human	HepG2	knock down	RNA-seq	29476152	SRP094100	GSE90684
chr3	128479427	128493185	-	ENSG00000179348.11	GATA2	2624	protein_coding	3.32816e-07	-2.11014	1.74294e-06	down-regulated	reader	IGF2BP3	human	HepG2	knock down	RNA-seq	29476152	SRP094100	GSE90684
chr19	35867899	35879791	+	ENSG00000105290.11	APLP1	333	protein_coding	6.89972e-09	-2.10844	4.26597e-08	down-regulated	reader	IGF2BP3	human	HepG2	knock down	RNA-seq	29476152	SRP094100	GSE90684
chr12	56237807	56258391	-	ENSG00000139645.9	ANKRD52	283373	protein_coding	8.94151e-67	-2.10669	4.14856e-65	down-regulated	reader	IGF2BP3	human	HepG2	knock down	RNA-seq	29476152	SRP094100	GSE90684
chr6	138692548	138697288	+	ENSG00000225177.5	RP11-390P2.4	NA	antisense	0.0452333	-2.10572	0.09567	down-regulated	reader	IGF2BP3	human	HepG2	knock down	RNA-seq	29476152	SRP094100	GSE90684
chr9	137039470	137046203	-	ENSG00000107281.9	NPDC1	56654	protein_coding	3.10706e-08	-2.10502	1.80632e-07	down-regulated	reader	IGF2BP3	human	HepG2	knock down	RNA-seq	29476152	SRP094100	GSE90684
chr17	30831970	30895869	+	ENSG00000176208.8	ATAD5	79915	protein_coding	7.40975e-07	-2.10297	3.70312e-06	down-regulated	reader	IGF2BP3	human	HepG2	knock down	RNA-seq	29476152	SRP094100	GSE90684
chr1	149923317	149928344	-	ENSG00000143368.9	SF3B4	10262	protein_coding	6.07524e-28	-2.10064	1.11217e-26	down-regulated	reader	IGF2BP3	human	HepG2	knock down	RNA-seq	29476152	SRP094100	GSE90684
chr8	123226189	123274284	-	ENSG00000259305.6	ZHX1-C8orf76	100533106	protein_coding	0.0323623	-2.09887	0.0713225	down-regulated	reader	IGF2BP3	human	HepG2	knock down	RNA-seq	29476152	SRP094100	GSE90684
chr21	36699133	36749917	+	ENSG00000159263.15	SIM2	6493	protein_coding	0.00323455	-2.09634	0.00921141	down-regulated	reader	IGF2BP3	human	HepG2	knock down	RNA-seq	29476152	SRP094100	GSE90684
chr2	152717893	152761253	+	ENSG00000177917.10	ARL6IP6	151188	protein_coding	3.85751e-13	-2.09517	3.27296e-12	down-regulated	reader	IGF2BP3	human	HepG2	knock down	RNA-seq	29476152	SRP094100	GSE90684
chr20	64073181	64079988	-	ENSG00000171700.13	RGS19	10287	protein_coding	3.74937e-06	-2.09477	1.72016e-05	down-regulated	reader	IGF2BP3	human	HepG2	knock down	RNA-seq	29476152	SRP094100	GSE90684
chr17	42572315	42577831	-	ENSG00000131470.14	PSMC3IP	29893	protein_coding	0.000119946	-2.0937	0.0004405	down-regulated	reader	IGF2BP3	human	HepG2	knock down	RNA-seq	29476152	SRP094100	GSE90684
chr6	25279078	25620530	+	ENSG00000079691.17	LRRC16A	55604	protein_coding	6.37061e-05	-2.09275	0.000244461	down-regulated	reader	IGF2BP3	human	HepG2	knock down	RNA-seq	29476152	SRP094100	GSE90684
chr15	41408408	41483563	+	ENSG00000137815.14	RTF1	23168	protein_coding	6.53205e-28	-2.09056	1.19449e-26	down-regulated	reader	IGF2BP3	human	HepG2	knock down	RNA-seq	29476152	SRP094100	GSE90684
chr2	37344574	37373322	+	ENSG00000115828.15	QPCT	25797	protein_coding	0.000553682	-2.09019	0.00182452	down-regulated	reader	IGF2BP3	human	HepG2	knock down	RNA-seq	29476152	SRP094100	GSE90684
chr5	892643	919357	+	ENSG00000071539.13	TRIP13	9319	protein_coding	1.03867e-05	-2.08046	4.46828e-05	down-regulated	reader	IGF2BP3	human	HepG2	knock down	RNA-seq	29476152	SRP094100	GSE90684
chr2	27042364	27070622	+	ENSG00000084693.15	AGBL5	60509	protein_coding	6.02047e-20	-2.08035	7.64681e-19	down-regulated	reader	IGF2BP3	human	HepG2	knock down	RNA-seq	29476152	SRP094100	GSE90684
chr19	2230084	2237704	-	ENSG00000104886.9	PLEKHJ1	55111	protein_coding	5.50027e-32	-2.07706	1.16669e-30	down-regulated	reader	IGF2BP3	human	HepG2	knock down	RNA-seq	29476152	SRP094100	GSE90684
chr19	3506273	3538330	+	ENSG00000105325.13	FZR1	51343	protein_coding	9.84868e-18	-2.07622	1.11698e-16	down-regulated	reader	IGF2BP3	human	HepG2	knock down	RNA-seq	29476152	SRP094100	GSE90684
chr14	102080738	102139699	-	ENSG00000080824.18	HSP90AA1	3320	protein_coding	0	-2.07539	0	down-regulated	reader	IGF2BP3	human	HepG2	knock down	RNA-seq	29476152	SRP094100	GSE90684
chr5	103258702	103278660	+	ENSG00000181751.9	C5orf30	90355	protein_coding	0.00429445	-2.07371	0.0118998	down-regulated	reader	IGF2BP3	human	HepG2	knock down	RNA-seq	29476152	SRP094100	GSE90684
chr6	96889313	96897881	-	ENSG00000123545.5	NDUFAF4	29078	protein_coding	4.45693e-05	-2.06971	0.000174851	down-regulated	reader	IGF2BP3	human	HepG2	knock down	RNA-seq	29476152	SRP094100	GSE90684
chr5	159157409	159210053	-	ENSG00000145860.11	RNF145	153830	protein_coding	3.03234e-17	-2.06955	3.34014e-16	down-regulated	reader	IGF2BP3	human	HepG2	knock down	RNA-seq	29476152	SRP094100	GSE90684
chr16	88803213	88809258	+	ENSG00000167513.8	CDT1	81620	protein_coding	3.0959e-13	-2.06871	2.64945e-12	down-regulated	reader	IGF2BP3	human	HepG2	knock down	RNA-seq	29476152	SRP094100	GSE90684
chr8	120445400	120542133	+	ENSG00000172167.7	MTBP	27085	protein_coding	0.0075554	-2.06651	0.0197621	down-regulated	reader	IGF2BP3	human	HepG2	knock down	RNA-seq	29476152	SRP094100	GSE90684
chr19	751126	764318	+	ENSG00000099812.8	MISP	126353	protein_coding	3.53284e-07	-2.06524	1.84312e-06	down-regulated	reader	IGF2BP3	human	HepG2	knock down	RNA-seq	29476152	SRP094100	GSE90684
chr11	120111275	120185529	-	ENSG00000137699.16	TRIM29	23650	protein_coding	0.0416019	-2.06388	0.0889725	down-regulated	reader	IGF2BP3	human	HepG2	knock down	RNA-seq	29476152	SRP094100	GSE90684
chr11	66856647	66860475	+	ENSG00000173621.8	LRFN4	78999	protein_coding	8.42081e-07	-2.06183	4.18481e-06	down-regulated	reader	IGF2BP3	human	HepG2	knock down	RNA-seq	29476152	SRP094100	GSE90684
chr18	45983536	46072272	-	ENSG00000152229.18	PSTPIP2	9050	protein_coding	0.00488914	-2.06155	0.0133956	down-regulated	reader	IGF2BP3	human	HepG2	knock down	RNA-seq	29476152	SRP094100	GSE90684
chr1	159918107	159925732	-	ENSG00000158710.14	TAGLN2	8407	protein_coding	3.61327e-13	-2.06098	3.07814e-12	down-regulated	reader	IGF2BP3	human	HepG2	knock down	RNA-seq	29476152	SRP094100	GSE90684
chr20	13221771	13300651	+	ENSG00000101230.5	ISM1	140862	protein_coding	0.00107756	-2.06021	0.00338524	down-regulated	reader	IGF2BP3	human	HepG2	knock down	RNA-seq	29476152	SRP094100	GSE90684
chr19	13795460	13832230	+	ENSG00000132003.9	ZSWIM4	65249	protein_coding	0.00163055	-2.05897	0.00494896	down-regulated	reader	IGF2BP3	human	HepG2	knock down	RNA-seq	29476152	SRP094100	GSE90684
chr15	41828085	41837581	+	ENSG00000243789.10	JMJD7	100137047	protein_coding	0.0191603	-2.05857	0.0450758	down-regulated	reader	IGF2BP3	human	HepG2	knock down	RNA-seq	29476152	SRP094100	GSE90684
chr1	183555563	183590876	-	ENSG00000116701.14	NCF2	4688	protein_coding	0.00449713	-2.0555	0.0124084	down-regulated	reader	IGF2BP3	human	HepG2	knock down	RNA-seq	29476152	SRP094100	GSE90684
chr10	60869438	61001440	-	ENSG00000072422.16	RHOBTB1	9886	protein_coding	1.89854e-28	-2.05248	3.54101e-27	down-regulated	reader	IGF2BP3	human	HepG2	knock down	RNA-seq	29476152	SRP094100	GSE90684
chr17	81509971	81523847	-	ENSG00000184009.9	ACTG1	71	protein_coding	0	-2.05139	0	down-regulated	reader	IGF2BP3	human	HepG2	knock down	RNA-seq	29476152	SRP094100	GSE90684
chr12	103965804	103988874	+	ENSG00000139372.14	TDG	6996	protein_coding	1.38293e-13	-2.04818	1.20618e-12	down-regulated	reader	IGF2BP3	human	HepG2	knock down	RNA-seq	29476152	SRP094100	GSE90684
chr8	38225218	38275558	+	ENSG00000085788.13	DDHD2	23259	protein_coding	6.40434e-25	-2.04521	1.02239e-23	down-regulated	reader	IGF2BP3	human	HepG2	knock down	RNA-seq	29476152	SRP094100	GSE90684
chr15	80679684	80755621	+	ENSG00000136379.11	ABHD17C	58489	protein_coding	0.00024617	-2.04409	0.000860342	down-regulated	reader	IGF2BP3	human	HepG2	knock down	RNA-seq	29476152	SRP094100	GSE90684
chr9	92325484	92620533	+	ENSG00000188312.13	CENPP	401541	protein_coding	0.00550954	-2.0438	0.0149423	down-regulated	reader	IGF2BP3	human	HepG2	knock down	RNA-seq	29476152	SRP094100	GSE90684
chr7	30424527	30478784	-	ENSG00000106100.10	NOD1	10392	protein_coding	0.00815907	-2.0434	0.0211636	down-regulated	reader	IGF2BP3	human	HepG2	knock down	RNA-seq	29476152	SRP094100	GSE90684
chr12	54292111	54301121	-	ENSG00000123405.13	NFE2	4778	protein_coding	0.0367851	-2.04311	0.0798576	down-regulated	reader	IGF2BP3	human	HepG2	knock down	RNA-seq	29476152	SRP094100	GSE90684
chr1	91500893	91525764	+	ENSG00000097046.12	CDC7	8317	protein_coding	0.000376917	-2.04292	0.00127676	down-regulated	reader	IGF2BP3	human	HepG2	knock down	RNA-seq	29476152	SRP094100	GSE90684
chr17	61681266	61863521	-	ENSG00000136492.8	BRIP1	83990	protein_coding	1.40648e-07	-2.04144	7.69337e-07	down-regulated	reader	IGF2BP3	human	HepG2	knock down	RNA-seq	29476152	SRP094100	GSE90684
chr1	43363397	43368074	-	ENSG00000066322.12	ELOVL1	64834	protein_coding	7.01544e-27	-2.04114	1.21683e-25	down-regulated	reader	IGF2BP3	human	HepG2	knock down	RNA-seq	29476152	SRP094100	GSE90684
chr3	146515180	146544864	-	ENSG00000188313.12	PLSCR1	5359	protein_coding	1.31022e-05	-2.04075	5.56116e-05	down-regulated	reader	IGF2BP3	human	HepG2	knock down	RNA-seq	29476152	SRP094100	GSE90684
chrX	76427724	76431353	+	ENSG00000198934.4	MAGEE1	57692	protein_coding	0.000342651	-2.04061	0.00116986	down-regulated	reader	IGF2BP3	human	HepG2	knock down	RNA-seq	29476152	SRP094100	GSE90684
chr6	158609706	158621636	-	ENSG00000218226.1	TATDN2P2	NA	processed_pseudogene	8.16853e-08	-2.0352	4.55544e-07	down-regulated	reader	IGF2BP3	human	HepG2	knock down	RNA-seq	29476152	SRP094100	GSE90684
chr12	31280584	31327058	-	ENSG00000139146.13	FAM60A	58516	protein_coding	4.63851e-44	-2.03415	1.38514e-42	down-regulated	reader	IGF2BP3	human	HepG2	knock down	RNA-seq	29476152	SRP094100	GSE90684
chr9	136673143	136687423	-	ENSG00000169692.12	AGPAT2	10555	protein_coding	0.000564414	-2.03026	0.00185915	down-regulated	reader	IGF2BP3	human	HepG2	knock down	RNA-seq	29476152	SRP094100	GSE90684
chr1	160343272	160358952	+	ENSG00000162736.15	NCSTN	23385	protein_coding	1.91669e-60	-2.02905	7.89266e-59	down-regulated	reader	IGF2BP3	human	HepG2	knock down	RNA-seq	29476152	SRP094100	GSE90684
chr9	112683926	112718236	-	ENSG00000148153.13	INIP	58493	protein_coding	2.40801e-09	-2.02763	1.55148e-08	down-regulated	reader	IGF2BP3	human	HepG2	knock down	RNA-seq	29476152	SRP094100	GSE90684
chr6	117453817	117569858	+	ENSG00000164465.18	DCBLD1	285761	protein_coding	6.00131e-29	-2.02733	1.14727e-27	down-regulated	reader	IGF2BP3	human	HepG2	knock down	RNA-seq	29476152	SRP094100	GSE90684
chr1	91680343	91906335	-	ENSG00000069702.10	TGFBR3	7049	protein_coding	2.321e-44	-2.02702	6.96795e-43	down-regulated	reader	IGF2BP3	human	HepG2	knock down	RNA-seq	29476152	SRP094100	GSE90684
chr1	156806243	156816862	-	ENSG00000027869.11	SH2D2A	9047	protein_coding	0.019307	-2.02684	0.0453575	down-regulated	reader	IGF2BP3	human	HepG2	knock down	RNA-seq	29476152	SRP094100	GSE90684
chr6	130013699	130141451	+	ENSG00000198945.7	L3MBTL3	84456	protein_coding	0.00129638	-2.02329	0.00400911	down-regulated	reader	IGF2BP3	human	HepG2	knock down	RNA-seq	29476152	SRP094100	GSE90684
chr19	4969113	5153595	+	ENSG00000127663.14	KDM4B	23030	protein_coding	2.56322e-14	-2.01909	2.35129e-13	down-regulated	reader	IGF2BP3	human	HepG2	knock down	RNA-seq	29476152	SRP094100	GSE90684
chr14	55271303	55361918	+	ENSG00000178974.9	FBXO34	55030	protein_coding	7.10754e-06	-2.01867	3.13693e-05	down-regulated	reader	IGF2BP3	human	HepG2	knock down	RNA-seq	29476152	SRP094100	GSE90684
chr18	54357917	54385218	+	ENSG00000166845.13	C18orf54	162681	protein_coding	0.0469099	-2.01857	0.0987201	down-regulated	reader	IGF2BP3	human	HepG2	knock down	RNA-seq	29476152	SRP094100	GSE90684
chr11	369796	382116	+	ENSG00000182272.11	B4GALNT4	338707	protein_coding	3.87135e-22	-2.01762	5.42892e-21	down-regulated	reader	IGF2BP3	human	HepG2	knock down	RNA-seq	29476152	SRP094100	GSE90684
chr10	29457338	29736781	-	ENSG00000197321.14	SVIL	6840	protein_coding	3.76287e-24	-2.01488	5.68889e-23	down-regulated	reader	IGF2BP3	human	HepG2	knock down	RNA-seq	29476152	SRP094100	GSE90684
chr6	30720201	30725426	+	ENSG00000196230.12	TUBB	203068	protein_coding	0	-2.01468	0	down-regulated	reader	IGF2BP3	human	HepG2	knock down	RNA-seq	29476152	SRP094100	GSE90684
chr3	8775402	8963773	-	ENSG00000070950.9	RAD18	56852	protein_coding	3.62769e-06	-2.0141	1.66751e-05	down-regulated	reader	IGF2BP3	human	HepG2	knock down	RNA-seq	29476152	SRP094100	GSE90684
chr5	80960672	81230156	+	ENSG00000113319.11	RASGRF2	5924	protein_coding	2.35862e-26	-2.01232	4.00038e-25	down-regulated	reader	IGF2BP3	human	HepG2	knock down	RNA-seq	29476152	SRP094100	GSE90684
chr10	132186900	132205776	+	ENSG00000151640.12	DPYSL4	10570	protein_coding	0.000228036	-2.0119	0.000800539	down-regulated	reader	IGF2BP3	human	HepG2	knock down	RNA-seq	29476152	SRP094100	GSE90684
chr9	100578079	100587906	+	ENSG00000170681.6	MURC	347273	protein_coding	0.00283413	-2.01189	0.00818036	down-regulated	reader	IGF2BP3	human	HepG2	knock down	RNA-seq	29476152	SRP094100	GSE90684
chr16	1064093	1078731	-	ENSG00000261713.6	SSTR5-AS1	146336	processed_transcript	0.00227483	-2.01162	0.00669803	down-regulated	reader	IGF2BP3	human	HepG2	knock down	RNA-seq	29476152	SRP094100	GSE90684
chr16	1308880	1327018	+	ENSG00000103275.18	UBE2I	7329	protein_coding	3.14121e-38	-2.01097	8.15166e-37	down-regulated	reader	IGF2BP3	human	HepG2	knock down	RNA-seq	29476152	SRP094100	GSE90684
chr10	116671192	116742574	-	ENSG00000165868.12	HSPA12A	259217	protein_coding	1.22468e-12	-2.00913	1.0037e-11	down-regulated	reader	IGF2BP3	human	HepG2	knock down	RNA-seq	29476152	SRP094100	GSE90684
chr7	37683843	37951941	+	ENSG00000086289.11	EPDR1	54749	protein_coding	3.23002e-38	-2.00744	8.36924e-37	down-regulated	reader	IGF2BP3	human	HepG2	knock down	RNA-seq	29476152	SRP094100	GSE90684
chr1	111439890	111449376	-	ENSG00000116455.13	WDR77	79084	protein_coding	9.40792e-35	-2.00743	2.18248e-33	down-regulated	reader	IGF2BP3	human	HepG2	knock down	RNA-seq	29476152	SRP094100	GSE90684
chr12	49188736	49274603	+	ENSG00000167553.14	TUBA1C	84790	protein_coding	2.32738e-124	-2.00599	2.18982e-122	down-regulated	reader	IGF2BP3	human	HepG2	knock down	RNA-seq	29476152	SRP094100	GSE90684
chr7	12686856	12690934	+	ENSG00000122644.12	ARL4A	10124	protein_coding	5.79082e-07	-2.00451	2.93585e-06	down-regulated	reader	IGF2BP3	human	HepG2	knock down	RNA-seq	29476152	SRP094100	GSE90684
chr14	51489100	51730727	+	ENSG00000139926.15	FRMD6	122786	protein_coding	3.16602e-05	-2.00426	0.000127321	down-regulated	reader	IGF2BP3	human	HepG2	knock down	RNA-seq	29476152	SRP094100	GSE90684
chr2	120346143	120351808	+	ENSG00000163083.5	INHBB	3625	protein_coding	7.85106e-05	-2.00347	0.000297286	down-regulated	reader	IGF2BP3	human	HepG2	knock down	RNA-seq	29476152	SRP094100	GSE90684
chr13	77697854	77764242	+	ENSG00000139737.21	SLAIN1	122060	protein_coding	0.00958124	-2.00212	0.0244003	down-regulated	reader	IGF2BP3	human	HepG2	knock down	RNA-seq	29476152	SRP094100	GSE90684
chr19	45485289	45497061	-	ENSG00000125744.11	RTN2	6253	protein_coding	1.507e-06	-1.99999	7.25584e-06	down-regulated	reader	IGF2BP3	human	HepG2	knock down	RNA-seq	29476152	SRP094100	GSE90684
chr3	110888384	110893476	-	ENSG00000206532.2	RP11-553A10.1	NA	lincRNA	0.0142885	-1.99988	0.0347606	down-regulated	reader	IGF2BP3	human	HepG2	knock down	RNA-seq	29476152	SRP094100	GSE90684
chr1	47250139	47314147	-	ENSG00000123473.15	STIL	6491	protein_coding	6.85762e-05	-1.99853	0.000262432	down-regulated	reader	IGF2BP3	human	HepG2	knock down	RNA-seq	29476152	SRP094100	GSE90684
chr11	66685248	66729226	-	ENSG00000173898.11	SPTBN2	6712	protein_coding	1.97832e-10	-1.99736	1.38195e-09	down-regulated	reader	IGF2BP3	human	HepG2	knock down	RNA-seq	29476152	SRP094100	GSE90684
chr14	77505997	77616773	-	ENSG00000100596.6	SPTLC2	9517	protein_coding	3.43854e-20	-1.99589	4.41402e-19	down-regulated	reader	IGF2BP3	human	HepG2	knock down	RNA-seq	29476152	SRP094100	GSE90684
chr6	17281346	17293875	+	ENSG00000112183.14	RBM24	221662	protein_coding	0.005784	-1.99497	0.0156188	down-regulated	reader	IGF2BP3	human	HepG2	knock down	RNA-seq	29476152	SRP094100	GSE90684
chr15	78589123	78591276	-	ENSG00000261762.1	RP11-650L12.2	NA	antisense	0.0370697	-1.9939	0.0804028	down-regulated	reader	IGF2BP3	human	HepG2	knock down	RNA-seq	29476152	SRP094100	GSE90684
chr1	113905141	113914086	+	ENSG00000118655.4	DCLRE1B	64858	protein_coding	2.7937e-05	-1.99372	0.000113241	down-regulated	reader	IGF2BP3	human	HepG2	knock down	RNA-seq	29476152	SRP094100	GSE90684
chr5	132996985	133026604	-	ENSG00000155329.11	ZCCHC10	54819	protein_coding	5.79389e-08	-1.99077	3.27452e-07	down-regulated	reader	IGF2BP3	human	HepG2	knock down	RNA-seq	29476152	SRP094100	GSE90684
chr12	6844793	6852066	-	ENSG00000111665.11	CDCA3	83461	protein_coding	7.78982e-06	-1.98974	3.4139e-05	down-regulated	reader	IGF2BP3	human	HepG2	knock down	RNA-seq	29476152	SRP094100	GSE90684
chr17	40922696	40937634	-	ENSG00000108244.16	KRT23	25984	protein_coding	1.02199e-34	-1.98929	2.36759e-33	down-regulated	reader	IGF2BP3	human	HepG2	knock down	RNA-seq	29476152	SRP094100	GSE90684
chr16	29992321	29996436	-	ENSG00000149929.15	HIRIP3	8479	protein_coding	3.36743e-08	-1.98598	1.94894e-07	down-regulated	reader	IGF2BP3	human	HepG2	knock down	RNA-seq	29476152	SRP094100	GSE90684
chr16	11249619	11351762	+	ENSG00000175643.8	RMI2	116028	protein_coding	1.70694e-10	-1.984	1.19834e-09	down-regulated	reader	IGF2BP3	human	HepG2	knock down	RNA-seq	29476152	SRP094100	GSE90684
chr12	124946825	124989122	-	ENSG00000150990.7	DHX37	57647	protein_coding	2.70522e-23	-1.98331	3.96876e-22	down-regulated	reader	IGF2BP3	human	HepG2	knock down	RNA-seq	29476152	SRP094100	GSE90684
chr22	43132206	43143394	-	ENSG00000100294.12	MCAT	27349	protein_coding	7.63005e-07	-1.98254	3.80644e-06	down-regulated	reader	IGF2BP3	human	HepG2	knock down	RNA-seq	29476152	SRP094100	GSE90684
chr5	139274102	139283244	+	ENSG00000281398.2	SNHG4	NA	processed_transcript	1.20374e-05	-1.98163	5.12729e-05	down-regulated	reader	IGF2BP3	human	HepG2	knock down	RNA-seq	29476152	SRP094100	GSE90684
chr6	133952170	133990432	+	ENSG00000028839.9	TBPL1	9519	protein_coding	0.0017845	-1.98135	0.00535733	down-regulated	reader	IGF2BP3	human	HepG2	knock down	RNA-seq	29476152	SRP094100	GSE90684
chr14	23520855	23556192	-	ENSG00000136367.13	ZFHX2	85446	protein_coding	0.0201658	-1.97867	0.0471712	down-regulated	reader	IGF2BP3	human	HepG2	knock down	RNA-seq	29476152	SRP094100	GSE90684
chr14	73490964	73493392	+	ENSG00000170468.7	C14orf169	79697	protein_coding	1.58335e-06	-1.97704	7.61255e-06	down-regulated	reader	IGF2BP3	human	HepG2	knock down	RNA-seq	29476152	SRP094100	GSE90684
chr1	28578538	28582983	-	ENSG00000197989.13	SNHG12	85028	antisense	0.000115245	-1.9761	0.000424996	down-regulated	reader	IGF2BP3	human	HepG2	knock down	RNA-seq	29476152	SRP094100	GSE90684
chr2	130342225	130347810	+	ENSG00000136718.9	IMP4	92856	protein_coding	1.95151e-27	-1.97464	3.49281e-26	down-regulated	reader	IGF2BP3	human	HepG2	knock down	RNA-seq	29476152	SRP094100	GSE90684
chr14	99397746	99480889	-	ENSG00000183576.12	SETD3	84193	protein_coding	9.28714e-20	-1.97307	1.1664e-18	down-regulated	reader	IGF2BP3	human	HepG2	knock down	RNA-seq	29476152	SRP094100	GSE90684
chr1	156641390	156659532	+	ENSG00000132692.18	BCAN	63827	protein_coding	0.0375944	-1.97237	0.0813892	down-regulated	reader	IGF2BP3	human	HepG2	knock down	RNA-seq	29476152	SRP094100	GSE90684
chr1	33323623	33431052	-	ENSG00000134686.16	PHC2	1912	protein_coding	2.52776e-28	-1.97175	4.68345e-27	down-regulated	reader	IGF2BP3	human	HepG2	knock down	RNA-seq	29476152	SRP094100	GSE90684
chr2	63050057	63057836	+	ENSG00000115507.9	OTX1	5013	protein_coding	0.00252064	-1.97175	0.00735491	down-regulated	reader	IGF2BP3	human	HepG2	knock down	RNA-seq	29476152	SRP094100	GSE90684
chr10	96992450	96995959	+	ENSG00000231025.1	RP11-175O19.4	NA	antisense	7.33579e-05	-1.97026	0.000279397	down-regulated	reader	IGF2BP3	human	HepG2	knock down	RNA-seq	29476152	SRP094100	GSE90684
chr5	271621	353856	+	ENSG00000249915.7	PDCD6	10016	protein_coding	1.85328e-26	-1.96744	3.14965e-25	down-regulated	reader	IGF2BP3	human	HepG2	knock down	RNA-seq	29476152	SRP094100	GSE90684
chr16	56730105	56850286	+	ENSG00000102900.12	NUP93	9688	protein_coding	2.4148e-29	-1.96656	4.68548e-28	down-regulated	reader	IGF2BP3	human	HepG2	knock down	RNA-seq	29476152	SRP094100	GSE90684
chr2	26173091	26189663	+	ENSG00000157833.12	GAREML	150946	protein_coding	0.00647067	-1.96633	0.0172738	down-regulated	reader	IGF2BP3	human	HepG2	knock down	RNA-seq	29476152	SRP094100	GSE90684
chr22	19783224	19854939	-	ENSG00000185838.13	GNB1L	54584	protein_coding	0.0215063	-1.96383	0.0499393	down-regulated	reader	IGF2BP3	human	HepG2	knock down	RNA-seq	29476152	SRP094100	GSE90684
chr12	120341330	120369180	-	ENSG00000135097.6	MSI1	4440	protein_coding	0.0180938	-1.96314	0.0428904	down-regulated	reader	IGF2BP3	human	HepG2	knock down	RNA-seq	29476152	SRP094100	GSE90684
chr19	11164267	11197791	-	ENSG00000197256.10	KANK2	25959	protein_coding	3.16436e-12	-1.96309	2.52101e-11	down-regulated	reader	IGF2BP3	human	HepG2	knock down	RNA-seq	29476152	SRP094100	GSE90684
chr19	10270835	10286615	+	ENSG00000090339.8	ICAM1	3383	protein_coding	1.67893e-47	-1.9616	5.41697e-46	down-regulated	reader	IGF2BP3	human	HepG2	knock down	RNA-seq	29476152	SRP094100	GSE90684
chrX	72204657	72239047	-	ENSG00000186871.6	ERCC6L	54821	protein_coding	0.00191685	-1.95986	0.00571898	down-regulated	reader	IGF2BP3	human	HepG2	knock down	RNA-seq	29476152	SRP094100	GSE90684
chr17	7012417	7014532	+	ENSG00000219200.11	RNASEK	440400	protein_coding	1.09033e-27	-1.95869	1.97032e-26	down-regulated	reader	IGF2BP3	human	HepG2	knock down	RNA-seq	29476152	SRP094100	GSE90684
chr2	200510008	200583782	+	ENSG00000163535.17	SGOL2	151246	protein_coding	1.03563e-05	-1.9561	4.45747e-05	down-regulated	reader	IGF2BP3	human	HepG2	knock down	RNA-seq	29476152	SRP094100	GSE90684
chr3	23203020	23591793	+	ENSG00000182247.9	UBE2E2	7325	protein_coding	0.0474766	-1.95542	0.0997256	down-regulated	reader	IGF2BP3	human	HepG2	knock down	RNA-seq	29476152	SRP094100	GSE90684
chr11	10308313	10507579	+	ENSG00000133805.15	AMPD3	272	protein_coding	0.00119721	-1.9543	0.00372775	down-regulated	reader	IGF2BP3	human	HepG2	knock down	RNA-seq	29476152	SRP094100	GSE90684
chr1	116910057	116990358	+	ENSG00000134247.9	PTGFRN	5738	protein_coding	7.03865e-15	-1.95324	6.72024e-14	down-regulated	reader	IGF2BP3	human	HepG2	knock down	RNA-seq	29476152	SRP094100	GSE90684
chr22	17787652	17811497	-	ENSG00000093100.13	XXbac-B461K10.4	NA	processed_transcript	0.00014874	-1.95104	0.000537108	down-regulated	reader	IGF2BP3	human	HepG2	knock down	RNA-seq	29476152	SRP094100	GSE90684
chr12	118013588	118033130	+	ENSG00000111445.13	RFC5	5985	protein_coding	1.84202e-08	-1.95051	1.09468e-07	down-regulated	reader	IGF2BP3	human	HepG2	knock down	RNA-seq	29476152	SRP094100	GSE90684
chr6	82363206	82370828	+	ENSG00000146242.8	TPBG	7162	protein_coding	0.0382323	-1.94998	0.0825841	down-regulated	reader	IGF2BP3	human	HepG2	knock down	RNA-seq	29476152	SRP094100	GSE90684
chr1	151759643	151763564	-	ENSG00000143436.10	MRPL9	65005	protein_coding	2.04842e-19	-1.94648	2.53301e-18	down-regulated	reader	IGF2BP3	human	HepG2	knock down	RNA-seq	29476152	SRP094100	GSE90684
chr10	62183035	62268707	-	ENSG00000182010.10	RTKN2	219790	protein_coding	0.00141068	-1.94635	0.00433393	down-regulated	reader	IGF2BP3	human	HepG2	knock down	RNA-seq	29476152	SRP094100	GSE90684
chr1	200404940	200410056	-	ENSG00000162702.7	ZNF281	23528	protein_coding	4.98413e-14	-1.94313	4.48412e-13	down-regulated	reader	IGF2BP3	human	HepG2	knock down	RNA-seq	29476152	SRP094100	GSE90684
chr1	37996770	38005606	-	ENSG00000183386.9	FHL3	2275	protein_coding	5.96794e-08	-1.94273	3.36724e-07	down-regulated	reader	IGF2BP3	human	HepG2	knock down	RNA-seq	29476152	SRP094100	GSE90684
chr3	52075253	52154690	-	ENSG00000164087.7	POC1A	25886	protein_coding	0.00013457	-1.94111	0.000489192	down-regulated	reader	IGF2BP3	human	HepG2	knock down	RNA-seq	29476152	SRP094100	GSE90684
chr11	134150119	134225454	-	ENSG00000151503.12	NCAPD3	23310	protein_coding	5.18144e-13	-1.93707	4.35675e-12	down-regulated	reader	IGF2BP3	human	HepG2	knock down	RNA-seq	29476152	SRP094100	GSE90684
chr1	26911489	26913966	-	ENSG00000131910.4	NR0B2	8431	protein_coding	1.29888e-05	-1.93636	5.51444e-05	down-regulated	reader	IGF2BP3	human	HepG2	knock down	RNA-seq	29476152	SRP094100	GSE90684
chr19	12806580	12813638	+	ENSG00000104889.4	RNASEH2A	10535	protein_coding	1.68256e-07	-1.93603	9.09719e-07	down-regulated	reader	IGF2BP3	human	HepG2	knock down	RNA-seq	29476152	SRP094100	GSE90684
chr19	676365	683399	+	ENSG00000070404.9	FSTL3	10272	protein_coding	1.92041e-50	-1.934	6.53405e-49	down-regulated	reader	IGF2BP3	human	HepG2	knock down	RNA-seq	29476152	SRP094100	GSE90684
chr17	45023340	45061109	-	ENSG00000172992.11	DCAKD	79877	protein_coding	3.3523e-08	-1.93252	1.94152e-07	down-regulated	reader	IGF2BP3	human	HepG2	knock down	RNA-seq	29476152	SRP094100	GSE90684
chr5	122063195	122078285	-	ENSG00000113083.12	LOX	4015	protein_coding	0.0124578	-1.93203	0.0307961	down-regulated	reader	IGF2BP3	human	HepG2	knock down	RNA-seq	29476152	SRP094100	GSE90684
chr16	15701237	15702118	+	ENSG00000280206.1	CTB-193M12.5	NA	lincRNA	0.0136004	-1.92844	0.033274	down-regulated	reader	IGF2BP3	human	HepG2	knock down	RNA-seq	29476152	SRP094100	GSE90684
chr14	23047062	23057538	-	ENSG00000139880.19	CDH24	64403	protein_coding	0.0045232	-1.92752	0.0124742	down-regulated	reader	IGF2BP3	human	HepG2	knock down	RNA-seq	29476152	SRP094100	GSE90684
chr12	111360651	111369121	-	ENSG00000198324.13	FAM109A	144717	protein_coding	1.63641e-19	-1.92739	2.02949e-18	down-regulated	reader	IGF2BP3	human	HepG2	knock down	RNA-seq	29476152	SRP094100	GSE90684
chr5	16661914	16936276	-	ENSG00000145555.14	MYO10	4651	protein_coding	7.03074e-09	-1.92693	4.34379e-08	down-regulated	reader	IGF2BP3	human	HepG2	knock down	RNA-seq	29476152	SRP094100	GSE90684
chr7	1815793	2233243	-	ENSG00000002822.15	MAD1L1	8379	protein_coding	8.3129e-18	-1.92657	9.46625e-17	down-regulated	reader	IGF2BP3	human	HepG2	knock down	RNA-seq	29476152	SRP094100	GSE90684
chr17	58982638	59106921	-	ENSG00000108395.13	TRIM37	4591	protein_coding	1.44696e-18	-1.92587	1.72102e-17	down-regulated	reader	IGF2BP3	human	HepG2	knock down	RNA-seq	29476152	SRP094100	GSE90684
chr22	37905657	37942822	+	ENSG00000100139.13	MICALL1	85377	protein_coding	1.25486e-33	-1.92538	2.81371e-32	down-regulated	reader	IGF2BP3	human	HepG2	knock down	RNA-seq	29476152	SRP094100	GSE90684
chr7	74082933	74122525	+	ENSG00000106683.14	LIMK1	3984	protein_coding	2.77492e-20	-1.92524	3.58399e-19	down-regulated	reader	IGF2BP3	human	HepG2	knock down	RNA-seq	29476152	SRP094100	GSE90684
chr7	2242222	2251146	+	ENSG00000106268.15	NUDT1	4521	protein_coding	0.00137308	-1.92491	0.00422458	down-regulated	reader	IGF2BP3	human	HepG2	knock down	RNA-seq	29476152	SRP094100	GSE90684
chr4	70196496	70204576	+	ENSG00000109205.16	ODAM	54959	protein_coding	0.0184324	-1.92292	0.0435765	down-regulated	reader	IGF2BP3	human	HepG2	knock down	RNA-seq	29476152	SRP094100	GSE90684
chr12	49127782	49147869	+	ENSG00000258017.1	RP11-386G11.10	NA	antisense	5.70321e-69	-1.92256	2.76016e-67	down-regulated	reader	IGF2BP3	human	HepG2	knock down	RNA-seq	29476152	SRP094100	GSE90684
chr17	65528563	65561647	-	ENSG00000168646.12	AXIN2	8313	protein_coding	2.7331e-22	-1.92068	3.85518e-21	down-regulated	reader	IGF2BP3	human	HepG2	knock down	RNA-seq	29476152	SRP094100	GSE90684
chr5	141177790	141180529	+	ENSG00000120322.3	PCDHB8	56128	protein_coding	0.0196391	-1.92059	0.0460671	down-regulated	reader	IGF2BP3	human	HepG2	knock down	RNA-seq	29476152	SRP094100	GSE90684
chrX	2828788	2882818	+	ENSG00000056998.18	GYG2	8908	protein_coding	2.73504e-20	-1.91946	3.53519e-19	down-regulated	reader	IGF2BP3	human	HepG2	knock down	RNA-seq	29476152	SRP094100	GSE90684
chr7	50444128	50542535	-	ENSG00000132436.11	FIGNL1	63979	protein_coding	0.000357785	-1.91922	0.00121733	down-regulated	reader	IGF2BP3	human	HepG2	knock down	RNA-seq	29476152	SRP094100	GSE90684
chr16	1363205	1414751	-	ENSG00000059145.18	UNKL	64718	protein_coding	1.26602e-07	-1.91823	6.95217e-07	down-regulated	reader	IGF2BP3	human	HepG2	knock down	RNA-seq	29476152	SRP094100	GSE90684
chr5	172325181	172454523	-	ENSG00000174705.11	SH3PXD2B	285590	protein_coding	1.82987e-12	-1.91789	1.47953e-11	down-regulated	reader	IGF2BP3	human	HepG2	knock down	RNA-seq	29476152	SRP094100	GSE90684
chr19	3052910	3053724	+	ENSG00000267469.1	AC005944.2	NA	antisense	7.6163e-05	-1.91767	0.000289231	down-regulated	reader	IGF2BP3	human	HepG2	knock down	RNA-seq	29476152	SRP094100	GSE90684
chr14	19300177	19302924	-	ENSG00000279508.1	AL589743.1	NA	protein_coding	6.86042e-26	-1.91403	1.13724e-24	down-regulated	reader	IGF2BP3	human	HepG2	knock down	RNA-seq	29476152	SRP094100	GSE90684
chr16	29858357	29863736	-	ENSG00000103502.13	CDIPT	10423	protein_coding	4.87212e-15	-1.91316	4.71046e-14	down-regulated	reader	IGF2BP3	human	HepG2	knock down	RNA-seq	29476152	SRP094100	GSE90684
chr6	41905354	41921139	-	ENSG00000124641.14	MED20	9477	protein_coding	1.96451e-12	-1.90966	1.58535e-11	down-regulated	reader	IGF2BP3	human	HepG2	knock down	RNA-seq	29476152	SRP094100	GSE90684
chr2	214725646	214809711	-	ENSG00000138376.10	BARD1	580	protein_coding	0.00143136	-1.90912	0.00438868	down-regulated	reader	IGF2BP3	human	HepG2	knock down	RNA-seq	29476152	SRP094100	GSE90684
chr12	49636499	49708165	-	ENSG00000161791.13	FMNL3	91010	protein_coding	4.74403e-05	-1.90896	0.000185338	down-regulated	reader	IGF2BP3	human	HepG2	knock down	RNA-seq	29476152	SRP094100	GSE90684
chr9	35073835	35080016	-	ENSG00000221829.9	FANCG	2189	protein_coding	9.23924e-07	-1.90869	4.56997e-06	down-regulated	reader	IGF2BP3	human	HepG2	knock down	RNA-seq	29476152	SRP094100	GSE90684
chr17	45894382	46028334	+	ENSG00000186868.15	MAPT	4137	protein_coding	0.000268279	-1.90496	0.000931429	down-regulated	reader	IGF2BP3	human	HepG2	knock down	RNA-seq	29476152	SRP094100	GSE90684
chr8	144511288	144517845	-	ENSG00000160957.12	RECQL4	9401	protein_coding	6.06323e-12	-1.90299	4.72983e-11	down-regulated	reader	IGF2BP3	human	HepG2	knock down	RNA-seq	29476152	SRP094100	GSE90684
chr16	84648525	84667686	+	ENSG00000135686.12	KLHL36	79786	protein_coding	2.84523e-28	-1.90251	5.24857e-27	down-regulated	reader	IGF2BP3	human	HepG2	knock down	RNA-seq	29476152	SRP094100	GSE90684
chr8	41490396	41510980	+	ENSG00000147533.16	GOLGA7	51125	protein_coding	1.70396e-14	-1.90226	1.57855e-13	down-regulated	reader	IGF2BP3	human	HepG2	knock down	RNA-seq	29476152	SRP094100	GSE90684
chr19	32978593	33064888	-	ENSG00000131941.7	RHPN2	85415	protein_coding	2.70697e-14	-1.90049	2.48046e-13	down-regulated	reader	IGF2BP3	human	HepG2	knock down	RNA-seq	29476152	SRP094100	GSE90684
chr17	45108967	45133354	-	ENSG00000161714.11	PLCD3	113026	protein_coding	1.2835e-34	-1.90005	2.96119e-33	down-regulated	reader	IGF2BP3	human	HepG2	knock down	RNA-seq	29476152	SRP094100	GSE90684
chr4	1721490	1745176	+	ENSG00000013810.18	TACC3	10460	protein_coding	1.97706e-15	-1.90003	1.94951e-14	down-regulated	reader	IGF2BP3	human	HepG2	knock down	RNA-seq	29476152	SRP094100	GSE90684
chr8	120812219	120813359	+	ENSG00000272502.1	RP11-713M15.2	NA	antisense	1.26895e-05	-1.89742	5.39554e-05	down-regulated	reader	IGF2BP3	human	HepG2	knock down	RNA-seq	29476152	SRP094100	GSE90684
chr20	1180561	1185415	-	ENSG00000125895.5	TMEM74B	55321	protein_coding	0.000268954	-1.89257	0.000933558	down-regulated	reader	IGF2BP3	human	HepG2	knock down	RNA-seq	29476152	SRP094100	GSE90684
chr18	51174550	51218304	-	ENSG00000176624.10	MEX3C	51320	protein_coding	1.34291e-13	-1.89093	1.17249e-12	down-regulated	reader	IGF2BP3	human	HepG2	knock down	RNA-seq	29476152	SRP094100	GSE90684
chr8	61500556	61714640	-	ENSG00000198363.15	ASPH	444	protein_coding	2.08763e-161	-1.88515	2.6436e-159	down-regulated	reader	IGF2BP3	human	HepG2	knock down	RNA-seq	29476152	SRP094100	GSE90684
chr2	167954020	168248141	-	ENSG00000198648.10	STK39	27347	protein_coding	1.5687e-35	-1.88396	3.74223e-34	down-regulated	reader	IGF2BP3	human	HepG2	knock down	RNA-seq	29476152	SRP094100	GSE90684
chr14	103556544	103562831	-	ENSG00000166170.9	BAG5	9529	protein_coding	6.61624e-13	-1.88091	5.51637e-12	down-regulated	reader	IGF2BP3	human	HepG2	knock down	RNA-seq	29476152	SRP094100	GSE90684
chr6	97142161	97283217	-	ENSG00000146263.11	MMS22L	253714	protein_coding	5.64477e-06	-1.87955	2.52575e-05	down-regulated	reader	IGF2BP3	human	HepG2	knock down	RNA-seq	29476152	SRP094100	GSE90684
chr17	80544819	80966371	+	ENSG00000141564.13	RPTOR	57521	protein_coding	1.23793e-31	-1.87709	2.59966e-30	down-regulated	reader	IGF2BP3	human	HepG2	knock down	RNA-seq	29476152	SRP094100	GSE90684
chr7	75416787	75486271	-	ENSG00000272391.5	POM121C	100101267	protein_coding	1.63652e-30	-1.87426	3.30879e-29	down-regulated	reader	IGF2BP3	human	HepG2	knock down	RNA-seq	29476152	SRP094100	GSE90684
chr15	65578753	65611289	-	ENSG00000138614.14	VWA9	81556	protein_coding	7.01568e-16	-1.87319	7.08807e-15	down-regulated	reader	IGF2BP3	human	HepG2	knock down	RNA-seq	29476152	SRP094100	GSE90684
chr11	57742163	57793243	+	ENSG00000254732.1	RP11-691N7.6	NA	protein_coding	0.013772	-1.87306	0.0336455	down-regulated	reader	IGF2BP3	human	HepG2	knock down	RNA-seq	29476152	SRP094100	GSE90684
chr3	98521132	98593723	-	ENSG00000080819.6	CPOX	1371	protein_coding	5.08175e-14	-1.87289	4.56951e-13	down-regulated	reader	IGF2BP3	human	HepG2	knock down	RNA-seq	29476152	SRP094100	GSE90684
chr18	21612267	21633524	+	ENSG00000167088.10	SNRPD1	6632	protein_coding	3.19882e-25	-1.87249	5.16535e-24	down-regulated	reader	IGF2BP3	human	HepG2	knock down	RNA-seq	29476152	SRP094100	GSE90684
chr19	32875925	32971991	-	ENSG00000121289.17	CEP89	84902	protein_coding	7.88972e-10	-1.8689	5.28134e-09	down-regulated	reader	IGF2BP3	human	HepG2	knock down	RNA-seq	29476152	SRP094100	GSE90684
chr11	72685069	72793599	-	ENSG00000186635.14	ARAP1	116985	protein_coding	1.11393e-46	-1.86819	3.53312e-45	down-regulated	reader	IGF2BP3	human	HepG2	knock down	RNA-seq	29476152	SRP094100	GSE90684
chr5	126776623	126837020	+	ENSG00000113368.11	LMNB1	4001	protein_coding	3.91983e-26	-1.86679	6.57548e-25	down-regulated	reader	IGF2BP3	human	HepG2	knock down	RNA-seq	29476152	SRP094100	GSE90684
chr11	64244480	64246941	-	ENSG00000173457.10	PPP1R14B	26472	protein_coding	8.81603e-17	-1.86453	9.45128e-16	down-regulated	reader	IGF2BP3	human	HepG2	knock down	RNA-seq	29476152	SRP094100	GSE90684
chr9	137241213	137243707	+	ENSG00000188229.5	TUBB4B	10383	protein_coding	4.01341e-119	-1.8643	3.50227e-117	down-regulated	reader	IGF2BP3	human	HepG2	knock down	RNA-seq	29476152	SRP094100	GSE90684
chr10	15211643	15371062	-	ENSG00000148468.16	FAM171A1	221061	protein_coding	4.18998e-29	-1.8588	8.07411e-28	down-regulated	reader	IGF2BP3	human	HepG2	knock down	RNA-seq	29476152	SRP094100	GSE90684
chr14	103697609	103715504	-	ENSG00000126215.13	XRCC3	7517	protein_coding	1.46299e-06	-1.85835	7.06211e-06	down-regulated	reader	IGF2BP3	human	HepG2	knock down	RNA-seq	29476152	SRP094100	GSE90684
chr14	105370418	105372918	+	ENSG00000279495.1	RP11-521B24.4	NA	TEC	0.000358873	-1.85601	0.00122054	down-regulated	reader	IGF2BP3	human	HepG2	knock down	RNA-seq	29476152	SRP094100	GSE90684
chr17	75874161	75878575	-	ENSG00000132481.6	TRIM47	91107	protein_coding	4.60105e-14	-1.84908	4.14833e-13	down-regulated	reader	IGF2BP3	human	HepG2	knock down	RNA-seq	29476152	SRP094100	GSE90684
chr6	30723105	30723877	-	ENSG00000272540.1	XXbac-BPG252P9.9	NA	antisense	0.00018271	-1.84868	0.000651259	down-regulated	reader	IGF2BP3	human	HepG2	knock down	RNA-seq	29476152	SRP094100	GSE90684
chr16	90004865	90020128	-	ENSG00000003249.13	DBNDD1	79007	protein_coding	9.65898e-33	-1.8485	2.10994e-31	down-regulated	reader	IGF2BP3	human	HepG2	knock down	RNA-seq	29476152	SRP094100	GSE90684
chr17	81867721	81868552	+	ENSG00000262413.1	RP11-498C9.3	NA	antisense	4.33211e-14	-1.84551	3.91424e-13	down-regulated	reader	IGF2BP3	human	HepG2	knock down	RNA-seq	29476152	SRP094100	GSE90684
chr1	162497251	162529629	+	ENSG00000152332.15	UHMK1	127933	protein_coding	5.63634e-44	-1.84439	1.6742e-42	down-regulated	reader	IGF2BP3	human	HepG2	knock down	RNA-seq	29476152	SRP094100	GSE90684
chr1	16004236	16008807	+	ENSG00000183888.4	C1orf64	149563	protein_coding	0.00703384	-1.84364	0.0185418	down-regulated	reader	IGF2BP3	human	HepG2	knock down	RNA-seq	29476152	SRP094100	GSE90684
chr1	85580761	85583962	+	ENSG00000142871.15	CYR61	3491	protein_coding	1.57336e-07	-1.84337	8.56172e-07	down-regulated	reader	IGF2BP3	human	HepG2	knock down	RNA-seq	29476152	SRP094100	GSE90684
chr2	96760902	96811891	+	ENSG00000158158.11	CNNM4	26504	protein_coding	3.65413e-09	-1.84278	2.3093e-08	down-regulated	reader	IGF2BP3	human	HepG2	knock down	RNA-seq	29476152	SRP094100	GSE90684
chr11	832843	839831	+	ENSG00000177697.17	CD151	977	protein_coding	6.39441e-57	-1.84248	2.47006e-55	down-regulated	reader	IGF2BP3	human	HepG2	knock down	RNA-seq	29476152	SRP094100	GSE90684
chr20	32856621	32858751	+	ENSG00000260257.2	RP5-1085F17.3	NA	lincRNA	6.46896e-06	-1.84173	2.87164e-05	down-regulated	reader	IGF2BP3	human	HepG2	knock down	RNA-seq	29476152	SRP094100	GSE90684
chr6	33299694	33314387	-	ENSG00000231925.11	TAPBP	6892	protein_coding	3.36688e-47	-1.83877	1.08216e-45	down-regulated	reader	IGF2BP3	human	HepG2	knock down	RNA-seq	29476152	SRP094100	GSE90684
chr6	158109515	158168270	-	ENSG00000122335.13	SERAC1	84947	protein_coding	4.22679e-08	-1.83867	2.42217e-07	down-regulated	reader	IGF2BP3	human	HepG2	knock down	RNA-seq	29476152	SRP094100	GSE90684
chr7	149262171	149297302	+	ENSG00000204946.9	ZNF783	100289678	protein_coding	4.96767e-06	-1.83701	2.23705e-05	down-regulated	reader	IGF2BP3	human	HepG2	knock down	RNA-seq	29476152	SRP094100	GSE90684
chr1	160024953	160026794	-	ENSG00000260766.1	RP11-226L15.5	NA	sense_overlapping	0.0445585	-1.83563	0.0944562	down-regulated	reader	IGF2BP3	human	HepG2	knock down	RNA-seq	29476152	SRP094100	GSE90684
chr4	99948086	99950388	-	ENSG00000164032.11	H2AFZ	3015	protein_coding	7.22449e-46	-1.83553	2.25742e-44	down-regulated	reader	IGF2BP3	human	HepG2	knock down	RNA-seq	29476152	SRP094100	GSE90684
chr19	54415219	54436900	+	ENSG00000167614.13	TTYH1	57348	protein_coding	7.04397e-06	-1.83262	3.11132e-05	down-regulated	reader	IGF2BP3	human	HepG2	knock down	RNA-seq	29476152	SRP094100	GSE90684
chr3	194136145	194138732	+	ENSG00000114315.3	HES1	3280	protein_coding	0.00899177	-1.83224	0.0230677	down-regulated	reader	IGF2BP3	human	HepG2	knock down	RNA-seq	29476152	SRP094100	GSE90684
chr5	119268692	119399688	+	ENSG00000145779.7	TNFAIP8	25816	protein_coding	3.15489e-05	-1.82961	0.000126904	down-regulated	reader	IGF2BP3	human	HepG2	knock down	RNA-seq	29476152	SRP094100	GSE90684
chr11	119355215	119381726	-	ENSG00000036672.15	USP2	9099	protein_coding	3.35045e-06	-1.82953	1.5481e-05	down-regulated	reader	IGF2BP3	human	HepG2	knock down	RNA-seq	29476152	SRP094100	GSE90684
chr8	144428775	144444444	-	ENSG00000160949.16	TONSL	4796	protein_coding	6.59274e-13	-1.82792	5.49951e-12	down-regulated	reader	IGF2BP3	human	HepG2	knock down	RNA-seq	29476152	SRP094100	GSE90684
chr11	28020620	28108308	-	ENSG00000121621.6	KIF18A	81930	protein_coding	0.0426254	-1.8278	0.0908845	down-regulated	reader	IGF2BP3	human	HepG2	knock down	RNA-seq	29476152	SRP094100	GSE90684
chr17	3723903	3726699	+	ENSG00000177602.5	GSG2	83903	protein_coding	0.0360522	-1.8263	0.0784992	down-regulated	reader	IGF2BP3	human	HepG2	knock down	RNA-seq	29476152	SRP094100	GSE90684
chr9	136327476	136359605	+	ENSG00000160360.11	GPSM1	26086	protein_coding	4.92625e-05	-1.82609	0.000191922	down-regulated	reader	IGF2BP3	human	HepG2	knock down	RNA-seq	29476152	SRP094100	GSE90684
chr16	1153241	1221771	+	ENSG00000196557.10	CACNA1H	8912	protein_coding	3.5169e-09	-1.82565	2.23095e-08	down-regulated	reader	IGF2BP3	human	HepG2	knock down	RNA-seq	29476152	SRP094100	GSE90684
chr2	190964358	191020960	-	ENSG00000115415.18	STAT1	6772	protein_coding	1.87604e-46	-1.82448	5.90584e-45	down-regulated	reader	IGF2BP3	human	HepG2	knock down	RNA-seq	29476152	SRP094100	GSE90684
chr21	29055805	29073797	-	ENSG00000156261.12	CCT8	10694	protein_coding	4.92741e-55	-1.82347	1.84008e-53	down-regulated	reader	IGF2BP3	human	HepG2	knock down	RNA-seq	29476152	SRP094100	GSE90684
chr9	104094260	104141417	+	ENSG00000136824.18	SMC2	10592	protein_coding	4.01134e-13	-1.82312	3.39834e-12	down-regulated	reader	IGF2BP3	human	HepG2	knock down	RNA-seq	29476152	SRP094100	GSE90684
chr14	75649791	75661189	-	ENSG00000133935.6	C14orf1	11161	protein_coding	3.26337e-19	-1.82204	3.99141e-18	down-regulated	reader	IGF2BP3	human	HepG2	knock down	RNA-seq	29476152	SRP094100	GSE90684
chr5	142310427	142326455	-	ENSG00000187678.8	SPRY4	81848	protein_coding	5.68122e-08	-1.82183	3.21408e-07	down-regulated	reader	IGF2BP3	human	HepG2	knock down	RNA-seq	29476152	SRP094100	GSE90684
chr15	55355248	55498360	-	ENSG00000261771.5	DYX1C1-CCPG1	100533483	processed_transcript	0.0107239	-1.82111	0.0269449	down-regulated	reader	IGF2BP3	human	HepG2	knock down	RNA-seq	29476152	SRP094100	GSE90684
chr22	40410281	40636702	-	ENSG00000196588.14	MKL1	57591	protein_coding	7.07438e-15	-1.82017	6.7467e-14	down-regulated	reader	IGF2BP3	human	HepG2	knock down	RNA-seq	29476152	SRP094100	GSE90684
chr14	67359997	67386516	+	ENSG00000134001.12	EIF2S1	1965	protein_coding	1.15465e-29	-1.8198	2.26388e-28	down-regulated	reader	IGF2BP3	human	HepG2	knock down	RNA-seq	29476152	SRP094100	GSE90684
chr16	29790719	29805385	+	ENSG00000079616.12	KIF22	3835	protein_coding	2.3876e-17	-1.81927	2.64553e-16	down-regulated	reader	IGF2BP3	human	HepG2	knock down	RNA-seq	29476152	SRP094100	GSE90684
chr1	152032506	152047907	-	ENSG00000163191.5	S100A11	6282	protein_coding	4.19917e-09	-1.81493	2.64581e-08	down-regulated	reader	IGF2BP3	human	HepG2	knock down	RNA-seq	29476152	SRP094100	GSE90684
chr1	202007945	202017188	+	ENSG00000163435.15	ELF3	1999	protein_coding	3.20448e-05	-1.81493	0.000128675	down-regulated	reader	IGF2BP3	human	HepG2	knock down	RNA-seq	29476152	SRP094100	GSE90684
chr5	134845680	134859737	+	ENSG00000181904.8	C5orf24	134553	protein_coding	2.87353e-26	-1.81198	4.85903e-25	down-regulated	reader	IGF2BP3	human	HepG2	knock down	RNA-seq	29476152	SRP094100	GSE90684
chr20	5114953	5126626	-	ENSG00000132646.10	PCNA	5111	protein_coding	6.22257e-72	-1.81128	3.17577e-70	down-regulated	reader	IGF2BP3	human	HepG2	knock down	RNA-seq	29476152	SRP094100	GSE90684
chr18	14179097	14234797	+	ENSG00000186481.15	ANKRD20A5P	NA	transcribed_unprocessed_pseudogene	3.18781e-08	-1.81033	1.85071e-07	down-regulated	reader	IGF2BP3	human	HepG2	knock down	RNA-seq	29476152	SRP094100	GSE90684
chr16	566995	584136	+	ENSG00000007541.15	PIGQ	9091	protein_coding	1.38138e-11	-1.80917	1.05559e-10	down-regulated	reader	IGF2BP3	human	HepG2	knock down	RNA-seq	29476152	SRP094100	GSE90684
chr17	56938187	56961054	-	ENSG00000121058.4	COIL	8161	protein_coding	3.51613e-10	-1.80828	2.41315e-09	down-regulated	reader	IGF2BP3	human	HepG2	knock down	RNA-seq	29476152	SRP094100	GSE90684
chr14	22829879	22835037	+	ENSG00000172590.18	MRPL52	122704	protein_coding	1.44149e-22	-1.80544	2.04701e-21	down-regulated	reader	IGF2BP3	human	HepG2	knock down	RNA-seq	29476152	SRP094100	GSE90684
chr22	19130279	19144684	-	ENSG00000100056.11	DGCR14	8220	protein_coding	6.94324e-05	-1.80276	0.000265346	down-regulated	reader	IGF2BP3	human	HepG2	knock down	RNA-seq	29476152	SRP094100	GSE90684
chr11	72685075	72693808	+	ENSG00000256007.1	ARAP1-AS1	NA	antisense	0.00186448	-1.80138	0.00557755	down-regulated	reader	IGF2BP3	human	HepG2	knock down	RNA-seq	29476152	SRP094100	GSE90684
chr5	138347027	138349641	-	ENSG00000249971.1	RP11-256P1.1	NA	antisense	0.03279	-1.80101	0.0721705	down-regulated	reader	IGF2BP3	human	HepG2	knock down	RNA-seq	29476152	SRP094100	GSE90684
chr14	54396849	54420218	+	ENSG00000100526.19	CDKN3	1033	protein_coding	5.60546e-05	-1.80037	0.000217078	down-regulated	reader	IGF2BP3	human	HepG2	knock down	RNA-seq	29476152	SRP094100	GSE90684
chr12	49791146	49828750	-	ENSG00000167566.16	NCKAP5L	57701	protein_coding	6.46685e-17	-1.79987	7.00867e-16	down-regulated	reader	IGF2BP3	human	HepG2	knock down	RNA-seq	29476152	SRP094100	GSE90684
chr13	110712736	110723339	+	ENSG00000153487.12	ING1	3621	protein_coding	0.0284365	-1.79888	0.063755	down-regulated	reader	IGF2BP3	human	HepG2	knock down	RNA-seq	29476152	SRP094100	GSE90684
chr12	76858715	76879060	-	ENSG00000175183.9	CSRP2	1466	protein_coding	0.0452173	-1.79869	0.0956601	down-regulated	reader	IGF2BP3	human	HepG2	knock down	RNA-seq	29476152	SRP094100	GSE90684
chr1	8004404	8026308	-	ENSG00000116285.12	ERRFI1	54206	protein_coding	3.85939e-31	-1.79826	7.94618e-30	down-regulated	reader	IGF2BP3	human	HepG2	knock down	RNA-seq	29476152	SRP094100	GSE90684
chr7	90383721	90513402	+	ENSG00000157224.15	CLDN12	9069	protein_coding	3.55744e-13	-1.79804	3.03364e-12	down-regulated	reader	IGF2BP3	human	HepG2	knock down	RNA-seq	29476152	SRP094100	GSE90684
chr5	1456480	1523977	-	ENSG00000153395.9	LPCAT1	79888	protein_coding	4.06271e-43	-1.79342	1.18586e-41	down-regulated	reader	IGF2BP3	human	HepG2	knock down	RNA-seq	29476152	SRP094100	GSE90684
chr5	78485215	78770021	-	ENSG00000145685.13	LHFPL2	10184	protein_coding	1.52502e-15	-1.79091	1.5162e-14	down-regulated	reader	IGF2BP3	human	HepG2	knock down	RNA-seq	29476152	SRP094100	GSE90684
chr22	50245450	50261825	-	ENSG00000188130.13	MAPK12	6300	protein_coding	2.40583e-11	-1.79032	1.79844e-10	down-regulated	reader	IGF2BP3	human	HepG2	knock down	RNA-seq	29476152	SRP094100	GSE90684
chr22	19969896	20016808	-	ENSG00000099889.13	ARVCF	421	protein_coding	1.21821e-22	-1.78867	1.73286e-21	down-regulated	reader	IGF2BP3	human	HepG2	knock down	RNA-seq	29476152	SRP094100	GSE90684
chr11	64185272	64204543	+	ENSG00000168439.16	STIP1	10963	protein_coding	1.16213e-62	-1.78611	4.9803e-61	down-regulated	reader	IGF2BP3	human	HepG2	knock down	RNA-seq	29476152	SRP094100	GSE90684
chr17	4163910	4164713	+	ENSG00000263165.1	RP11-810M2.2	NA	antisense	0.0107588	-1.78545	0.0270246	down-regulated	reader	IGF2BP3	human	HepG2	knock down	RNA-seq	29476152	SRP094100	GSE90684
chr2	74832655	74833987	-	ENSG00000272711.1	RP11-259N19.1	NA	lincRNA	0.00971823	-1.78525	0.0247056	down-regulated	reader	IGF2BP3	human	HepG2	knock down	RNA-seq	29476152	SRP094100	GSE90684
chr17	63432304	63446378	-	ENSG00000008283.15	CYB561	1534	protein_coding	0.000992625	-1.78252	0.00313949	down-regulated	reader	IGF2BP3	human	HepG2	knock down	RNA-seq	29476152	SRP094100	GSE90684
chr7	102456238	102464876	-	ENSG00000160993.3	ALKBH4	54784	protein_coding	0.000305809	-1.78079	0.00105218	down-regulated	reader	IGF2BP3	human	HepG2	knock down	RNA-seq	29476152	SRP094100	GSE90684
chr16	4354542	4425705	-	ENSG00000262246.5	CORO7	79585	protein_coding	1.23929e-12	-1.77911	1.01518e-11	down-regulated	reader	IGF2BP3	human	HepG2	knock down	RNA-seq	29476152	SRP094100	GSE90684
chr8	89901859	89927888	+	ENSG00000164823.9	OSGIN2	734	protein_coding	7.59288e-05	-1.77849	0.000288406	down-regulated	reader	IGF2BP3	human	HepG2	knock down	RNA-seq	29476152	SRP094100	GSE90684
chr17	2042900	2043425	-	ENSG00000262533.1	RP11-667K14.4	NA	antisense	0.00667179	-1.77794	0.0177318	down-regulated	reader	IGF2BP3	human	HepG2	knock down	RNA-seq	29476152	SRP094100	GSE90684
chr12	130789600	130839266	-	ENSG00000111450.13	STX2	2054	protein_coding	2.27697e-08	-1.77721	1.33993e-07	down-regulated	reader	IGF2BP3	human	HepG2	knock down	RNA-seq	29476152	SRP094100	GSE90684
chr12	6970921	6997428	+	ENSG00000268439.5	RP3-461F17.3	10436	protein_coding	4.002e-06	-1.77659	1.82859e-05	down-regulated	reader	IGF2BP3	human	HepG2	knock down	RNA-seq	29476152	SRP094100	GSE90684
chr19	14031748	14053216	+	ENSG00000104998.3	IL27RA	9466	protein_coding	1.91397e-05	-1.77643	7.92017e-05	down-regulated	reader	IGF2BP3	human	HepG2	knock down	RNA-seq	29476152	SRP094100	GSE90684
chr11	124673798	124697518	+	ENSG00000064199.6	SPA17	53340	protein_coding	0.01301	-1.77522	0.0320156	down-regulated	reader	IGF2BP3	human	HepG2	knock down	RNA-seq	29476152	SRP094100	GSE90684
chr6	11094033	11138733	+	ENSG00000224531.5	SMIM13	221710	protein_coding	5.57076e-08	-1.77402	3.15689e-07	down-regulated	reader	IGF2BP3	human	HepG2	knock down	RNA-seq	29476152	SRP094100	GSE90684
chr11	1580492	1585989	+	ENSG00000278919.1	AP006285.2	NA	protein_coding	0.0146569	-1.774	0.0355796	down-regulated	reader	IGF2BP3	human	HepG2	knock down	RNA-seq	29476152	SRP094100	GSE90684
chr14	100291111	100306547	-	ENSG00000197119.12	SLC25A29	123096	protein_coding	1.44504e-10	-1.77398	1.02044e-09	down-regulated	reader	IGF2BP3	human	HepG2	knock down	RNA-seq	29476152	SRP094100	GSE90684
chr17	75012670	75021261	+	ENSG00000167862.9	ICT1	3396	protein_coding	2.16004e-07	-1.77374	1.15747e-06	down-regulated	reader	IGF2BP3	human	HepG2	knock down	RNA-seq	29476152	SRP094100	GSE90684
chr19	10543895	10553418	+	ENSG00000130734.9	ATG4D	84971	protein_coding	5.93029e-05	-1.77155	0.000228644	down-regulated	reader	IGF2BP3	human	HepG2	knock down	RNA-seq	29476152	SRP094100	GSE90684
chrX	101408295	101414133	+	ENSG00000126945.8	HNRNPH2	3188	protein_coding	2.15555e-37	-1.77058	5.46744e-36	down-regulated	reader	IGF2BP3	human	HepG2	knock down	RNA-seq	29476152	SRP094100	GSE90684
chrX	110002631	110182734	+	ENSG00000157600.11	TMEM164	84187	protein_coding	3.93852e-11	-1.76971	2.89662e-10	down-regulated	reader	IGF2BP3	human	HepG2	knock down	RNA-seq	29476152	SRP094100	GSE90684
chrX	120594010	120621074	+	ENSG00000232119.7	MCTS1	28985	protein_coding	8.96501e-08	-1.76756	4.98477e-07	down-regulated	reader	IGF2BP3	human	HepG2	knock down	RNA-seq	29476152	SRP094100	GSE90684
chr14	54938950	55027105	-	ENSG00000198554.11	WDHD1	11169	protein_coding	4.95238e-07	-1.76747	2.52981e-06	down-regulated	reader	IGF2BP3	human	HepG2	knock down	RNA-seq	29476152	SRP094100	GSE90684
chrX	129906121	129929761	+	ENSG00000156697.12	UTP14A	10813	protein_coding	7.3461e-10	-1.76664	4.92724e-09	down-regulated	reader	IGF2BP3	human	HepG2	knock down	RNA-seq	29476152	SRP094100	GSE90684
chr6	3153669	3157526	-	ENSG00000137267.5	TUBB2A	7280	protein_coding	3.50635e-35	-1.76481	8.22479e-34	down-regulated	reader	IGF2BP3	human	HepG2	knock down	RNA-seq	29476152	SRP094100	GSE90684
chr1	111755245	111768016	+	ENSG00000064703.11	DDX20	11218	protein_coding	6.88082e-05	-1.76129	0.0002632	down-regulated	reader	IGF2BP3	human	HepG2	knock down	RNA-seq	29476152	SRP094100	GSE90684
chr9	133061978	133087355	+	ENSG00000170835.13	CEL	1056	protein_coding	5.91918e-05	-1.76052	0.000228335	down-regulated	reader	IGF2BP3	human	HepG2	knock down	RNA-seq	29476152	SRP094100	GSE90684
chr19	301444	344807	-	ENSG00000105556.10	MIER2	54531	protein_coding	2.63065e-06	-1.76034	1.23173e-05	down-regulated	reader	IGF2BP3	human	HepG2	knock down	RNA-seq	29476152	SRP094100	GSE90684
chr9	135808487	135907228	-	ENSG00000130559.18	CAMSAP1	157922	protein_coding	3.01294e-17	-1.76001	3.32094e-16	down-regulated	reader	IGF2BP3	human	HepG2	knock down	RNA-seq	29476152	SRP094100	GSE90684
chr10	5638867	5666595	-	ENSG00000196372.12	ASB13	79754	protein_coding	3.63897e-05	-1.75831	0.000144853	down-regulated	reader	IGF2BP3	human	HepG2	knock down	RNA-seq	29476152	SRP094100	GSE90684
chr9	21329671	21335380	-	ENSG00000198642.6	KLHL9	55958	protein_coding	3.3165e-14	-1.75814	3.01764e-13	down-regulated	reader	IGF2BP3	human	HepG2	knock down	RNA-seq	29476152	SRP094100	GSE90684
chr19	52650437	52653284	-	ENSG00000269825.1	CTD-3099C6.9	NA	sense_intronic	0.0438684	-1.75629	0.093181	down-regulated	reader	IGF2BP3	human	HepG2	knock down	RNA-seq	29476152	SRP094100	GSE90684
chr21	42362282	42366594	-	ENSG00000160182.2	TFF1	7031	protein_coding	0.0147064	-1.75546	0.0356896	down-regulated	reader	IGF2BP3	human	HepG2	knock down	RNA-seq	29476152	SRP094100	GSE90684
chr16	50024410	50037088	+	ENSG00000205423.11	CNEP1R1	255919	protein_coding	3.09595e-07	-1.75298	1.63148e-06	down-regulated	reader	IGF2BP3	human	HepG2	knock down	RNA-seq	29476152	SRP094100	GSE90684
chr16	15865720	15888625	-	ENSG00000133393.12	FOPNL	123811	protein_coding	5.19723e-14	-1.75178	4.66338e-13	down-regulated	reader	IGF2BP3	human	HepG2	knock down	RNA-seq	29476152	SRP094100	GSE90684
chr15	66504959	66550128	+	ENSG00000174442.11	ZWILCH	55055	protein_coding	1.12674e-08	-1.75171	6.83593e-08	down-regulated	reader	IGF2BP3	human	HepG2	knock down	RNA-seq	29476152	SRP094100	GSE90684
chr12	57726271	57728356	+	ENSG00000255737.2	AGAP2-AS1	100130776	antisense	0.0131417	-1.75163	0.0323113	down-regulated	reader	IGF2BP3	human	HepG2	knock down	RNA-seq	29476152	SRP094100	GSE90684
chr8	103298433	103332866	+	ENSG00000164930.11	FZD6	8323	protein_coding	4.43195e-09	-1.75127	2.78726e-08	down-regulated	reader	IGF2BP3	human	HepG2	knock down	RNA-seq	29476152	SRP094100	GSE90684
chr16	84122146	84145192	-	ENSG00000103160.11	HSDL1	83693	protein_coding	5.64234e-24	-1.74941	8.48466e-23	down-regulated	reader	IGF2BP3	human	HepG2	knock down	RNA-seq	29476152	SRP094100	GSE90684
chr15	66336206	66386746	-	ENSG00000075131.9	TIPIN	54962	protein_coding	0.000872437	-1.7461	0.00278763	down-regulated	reader	IGF2BP3	human	HepG2	knock down	RNA-seq	29476152	SRP094100	GSE90684
chr16	30378106	30400108	+	ENSG00000180035.10	ZNF48	197407	protein_coding	1.285e-05	-1.74548	5.45959e-05	down-regulated	reader	IGF2BP3	human	HepG2	knock down	RNA-seq	29476152	SRP094100	GSE90684
chr11	125625136	125676255	+	ENSG00000149554.12	CHEK1	1111	protein_coding	2.36744e-09	-1.74535	1.52651e-08	down-regulated	reader	IGF2BP3	human	HepG2	knock down	RNA-seq	29476152	SRP094100	GSE90684
chr21	32268219	32279069	-	ENSG00000159055.3	MIS18A	54069	protein_coding	5.61823e-05	-1.74507	0.000217523	down-regulated	reader	IGF2BP3	human	HepG2	knock down	RNA-seq	29476152	SRP094100	GSE90684
chr12	112938352	112973249	+	ENSG00000111331.12	OAS3	4940	protein_coding	1.06716e-17	-1.74503	1.20706e-16	down-regulated	reader	IGF2BP3	human	HepG2	knock down	RNA-seq	29476152	SRP094100	GSE90684
chr8	144262102	144291370	-	ENSG00000261236.5	BOP1	23246	protein_coding	3.58282e-19	-1.74246	4.37577e-18	down-regulated	reader	IGF2BP3	human	HepG2	knock down	RNA-seq	29476152	SRP094100	GSE90684
chr1	231337104	231355023	+	ENSG00000010072.15	SPRTN	83932	protein_coding	4.19574e-05	-1.7383	0.000165104	down-regulated	reader	IGF2BP3	human	HepG2	knock down	RNA-seq	29476152	SRP094100	GSE90684
chr22	49853842	49890078	+	ENSG00000100426.6	ZBED4	9889	protein_coding	3.4278e-12	-1.73571	2.72316e-11	down-regulated	reader	IGF2BP3	human	HepG2	knock down	RNA-seq	29476152	SRP094100	GSE90684
chr20	3107573	3160196	-	ENSG00000185019.16	UBOX5	22888	protein_coding	1.50293e-06	-1.73543	7.23829e-06	down-regulated	reader	IGF2BP3	human	HepG2	knock down	RNA-seq	29476152	SRP094100	GSE90684
chr2	120464335	120466218	-	ENSG00000280409.1	LINC01101	84931	TEC	0.0143405	-1.73508	0.0348768	down-regulated	reader	IGF2BP3	human	HepG2	knock down	RNA-seq	29476152	SRP094100	GSE90684
chr15	55611546	55743090	-	ENSG00000166450.12	PRTG	283659	protein_coding	7.54652e-38	-1.735	1.9434e-36	down-regulated	reader	IGF2BP3	human	HepG2	knock down	RNA-seq	29476152	SRP094100	GSE90684
chr19	54200742	54249003	+	ENSG00000170889.13	RPS9	6203	protein_coding	8.99726e-106	-1.73449	6.76481e-104	down-regulated	reader	IGF2BP3	human	HepG2	knock down	RNA-seq	29476152	SRP094100	GSE90684
chr8	143574785	143578649	-	ENSG00000147813.15	NAPRT	93100	protein_coding	0.045437	-1.73218	0.0960405	down-regulated	reader	IGF2BP3	human	HepG2	knock down	RNA-seq	29476152	SRP094100	GSE90684
chr1	109483479	109492804	+	ENSG00000162650.15	ATXN7L2	127002	protein_coding	0.012546	-1.73201	0.030987	down-regulated	reader	IGF2BP3	human	HepG2	knock down	RNA-seq	29476152	SRP094100	GSE90684
chr13	52132639	52159861	-	ENSG00000136098.16	NEK3	4752	protein_coding	1.07585e-12	-1.73009	8.84736e-12	down-regulated	reader	IGF2BP3	human	HepG2	knock down	RNA-seq	29476152	SRP094100	GSE90684
chr17	67377281	67697261	+	ENSG00000154217.14	PITPNC1	26207	protein_coding	0.00533948	-1.72688	0.0145115	down-regulated	reader	IGF2BP3	human	HepG2	knock down	RNA-seq	29476152	SRP094100	GSE90684
chr16	51135975	51151367	-	ENSG00000103449.11	SALL1	6299	protein_coding	1.85879e-07	-1.72588	1.00146e-06	down-regulated	reader	IGF2BP3	human	HepG2	knock down	RNA-seq	29476152	SRP094100	GSE90684
chr11	3826978	3840983	-	ENSG00000177105.9	RHOG	391	protein_coding	3.61643e-06	-1.72321	1.66279e-05	down-regulated	reader	IGF2BP3	human	HepG2	knock down	RNA-seq	29476152	SRP094100	GSE90684
chr10	73812501	73874591	-	ENSG00000148660.20	CAMK2G	818	protein_coding	6.72881e-11	-1.72315	4.85131e-10	down-regulated	reader	IGF2BP3	human	HepG2	knock down	RNA-seq	29476152	SRP094100	GSE90684
chr3	22381819	22382929	+	ENSG00000132967.9	HMGB1P5	NA	transcribed_processed_pseudogene	6.10992e-17	-1.72289	6.63464e-16	down-regulated	reader	IGF2BP3	human	HepG2	knock down	RNA-seq	29476152	SRP094100	GSE90684
chr20	63639705	63657682	-	ENSG00000197457.9	STMN3	50861	protein_coding	2.83675e-22	-1.71632	3.99804e-21	down-regulated	reader	IGF2BP3	human	HepG2	knock down	RNA-seq	29476152	SRP094100	GSE90684
chr17	20999593	21043760	-	ENSG00000124422.11	USP22	23326	protein_coding	1.67464e-85	-1.71627	1.01454e-83	down-regulated	reader	IGF2BP3	human	HepG2	knock down	RNA-seq	29476152	SRP094100	GSE90684
chr6	149658153	149718256	-	ENSG00000131023.12	LATS1	9113	protein_coding	7.57875e-14	-1.71529	6.74281e-13	down-regulated	reader	IGF2BP3	human	HepG2	knock down	RNA-seq	29476152	SRP094100	GSE90684
chr22	37943050	37944898	+	ENSG00000278948.1	RP5-1039K5.12	NA	TEC	0.00258115	-1.71398	0.00751344	down-regulated	reader	IGF2BP3	human	HepG2	knock down	RNA-seq	29476152	SRP094100	GSE90684
chr3	46979683	47009703	+	ENSG00000160796.16	NBEAL2	23218	protein_coding	8.09574e-25	-1.71372	1.27787e-23	down-regulated	reader	IGF2BP3	human	HepG2	knock down	RNA-seq	29476152	SRP094100	GSE90684
chr12	122752774	122771064	+	ENSG00000139726.10	DENR	8562	protein_coding	1.43523e-21	-1.71203	1.96522e-20	down-regulated	reader	IGF2BP3	human	HepG2	knock down	RNA-seq	29476152	SRP094100	GSE90684
chr16	726936	735525	+	ENSG00000103253.17	HAGHL	84264	protein_coding	0.00159342	-1.71092	0.00484412	down-regulated	reader	IGF2BP3	human	HepG2	knock down	RNA-seq	29476152	SRP094100	GSE90684
chr1	5862811	5992473	-	ENSG00000131697.17	NPHP4	261734	protein_coding	2.56665e-07	-1.71003	1.3658e-06	down-regulated	reader	IGF2BP3	human	HepG2	knock down	RNA-seq	29476152	SRP094100	GSE90684
chr15	40894430	40903975	+	ENSG00000104142.10	VPS18	57617	protein_coding	4.01108e-13	-1.7061	3.39834e-12	down-regulated	reader	IGF2BP3	human	HepG2	knock down	RNA-seq	29476152	SRP094100	GSE90684
chr14	104985775	105010482	+	ENSG00000140104.13	C14orf79	122616	protein_coding	0.00798776	-1.70474	0.0207608	down-regulated	reader	IGF2BP3	human	HepG2	knock down	RNA-seq	29476152	SRP094100	GSE90684
chr3	50354749	50359610	-	ENSG00000126062.3	TMEM115	11070	protein_coding	4.51228e-10	-1.70254	3.07676e-09	down-regulated	reader	IGF2BP3	human	HepG2	knock down	RNA-seq	29476152	SRP094100	GSE90684
chr3	50155045	50189075	+	ENSG00000001617.11	SEMA3F	6405	protein_coding	4.5875e-14	-1.70173	4.13833e-13	down-regulated	reader	IGF2BP3	human	HepG2	knock down	RNA-seq	29476152	SRP094100	GSE90684
chr1	156646507	156661424	-	ENSG00000229953.1	RP11-284F21.7	NA	antisense	1.59583e-05	-1.70111	6.67185e-05	down-regulated	reader	IGF2BP3	human	HepG2	knock down	RNA-seq	29476152	SRP094100	GSE90684
chr6	34236873	34246231	+	ENSG00000137309.19	HMGA1	3159	protein_coding	3.99198e-73	-1.70097	2.08151e-71	down-regulated	reader	IGF2BP3	human	HepG2	knock down	RNA-seq	29476152	SRP094100	GSE90684
chr12	52022832	52059507	+	ENSG00000123358.19	NR4A1	3164	protein_coding	0.0155912	-1.70061	0.0376146	down-regulated	reader	IGF2BP3	human	HepG2	knock down	RNA-seq	29476152	SRP094100	GSE90684
chr6	41921188	41933046	+	ENSG00000112578.9	BYSL	705	protein_coding	9.64058e-14	-1.70022	8.49643e-13	down-regulated	reader	IGF2BP3	human	HepG2	knock down	RNA-seq	29476152	SRP094100	GSE90684
chr3	183919934	184018015	-	ENSG00000114770.16	ABCC5	10057	protein_coding	2.39587e-19	-1.69908	2.95182e-18	down-regulated	reader	IGF2BP3	human	HepG2	knock down	RNA-seq	29476152	SRP094100	GSE90684
chr1	154155304	154194648	-	ENSG00000143549.19	TPM3	7170	protein_coding	9.07266e-87	-1.69836	5.5767e-85	down-regulated	reader	IGF2BP3	human	HepG2	knock down	RNA-seq	29476152	SRP094100	GSE90684
chr2	135839626	135876426	-	ENSG00000076003.4	MCM6	4175	protein_coding	5.52698e-09	-1.69824	3.44505e-08	down-regulated	reader	IGF2BP3	human	HepG2	knock down	RNA-seq	29476152	SRP094100	GSE90684
chr3	160399274	160434962	+	ENSG00000113810.15	SMC4	10051	protein_coding	1.19808e-15	-1.69664	1.19751e-14	down-regulated	reader	IGF2BP3	human	HepG2	knock down	RNA-seq	29476152	SRP094100	GSE90684
chr10	96981284	96986212	+	ENSG00000155640.6	C10orf12	NA	protein_coding	4.01962e-06	-1.69575	1.83614e-05	down-regulated	reader	IGF2BP3	human	HepG2	knock down	RNA-seq	29476152	SRP094100	GSE90684
chrX	55000357	55009057	+	ENSG00000169188.4	APEX2	27301	protein_coding	8.57046e-13	-1.69532	7.08609e-12	down-regulated	reader	IGF2BP3	human	HepG2	knock down	RNA-seq	29476152	SRP094100	GSE90684
chr12	123671113	123708403	+	ENSG00000168778.11	TCTN2	79867	protein_coding	2.98316e-05	-1.69466	0.00012035	down-regulated	reader	IGF2BP3	human	HepG2	knock down	RNA-seq	29476152	SRP094100	GSE90684
chr1	25543580	25568886	+	ENSG00000157978.11	LDLRAP1	26119	protein_coding	7.7378e-05	-1.69365	0.000293315	down-regulated	reader	IGF2BP3	human	HepG2	knock down	RNA-seq	29476152	SRP094100	GSE90684
chr1	109910242	109930992	+	ENSG00000184371.13	CSF1	1435	protein_coding	6.61759e-09	-1.69264	4.10208e-08	down-regulated	reader	IGF2BP3	human	HepG2	knock down	RNA-seq	29476152	SRP094100	GSE90684
chr16	2476558	2482173	+	ENSG00000260293.2	RP11-715J22.6	NA	sense_intronic	0.00942977	-1.69233	0.0240667	down-regulated	reader	IGF2BP3	human	HepG2	knock down	RNA-seq	29476152	SRP094100	GSE90684
chr9	79571773	79726882	+	ENSG00000106829.18	TLE4	7091	protein_coding	0.00269917	-1.69195	0.00781357	down-regulated	reader	IGF2BP3	human	HepG2	knock down	RNA-seq	29476152	SRP094100	GSE90684
chr3	146192339	146251179	-	ENSG00000114698.14	PLSCR4	57088	protein_coding	0.0328376	-1.69079	0.0722564	down-regulated	reader	IGF2BP3	human	HepG2	knock down	RNA-seq	29476152	SRP094100	GSE90684
chr5	138331935	138349729	+	ENSG00000120709.10	FAM53C	51307	protein_coding	9.18633e-21	-1.69014	1.21346e-19	down-regulated	reader	IGF2BP3	human	HepG2	knock down	RNA-seq	29476152	SRP094100	GSE90684
chr2	240565804	240581372	+	ENSG00000142327.11	RNPEPL1	57140	protein_coding	1.58024e-24	-1.687	2.45294e-23	down-regulated	reader	IGF2BP3	human	HepG2	knock down	RNA-seq	29476152	SRP094100	GSE90684
chr20	25226448	25226735	-	ENSG00000279322.1	RP4-738P15.6	NA	TEC	0.000158817	-1.68608	0.000571049	down-regulated	reader	IGF2BP3	human	HepG2	knock down	RNA-seq	29476152	SRP094100	GSE90684
chr19	49906825	49929763	-	ENSG00000213024.11	NUP62	23636	protein_coding	8.21075e-19	-1.68498	9.88459e-18	down-regulated	reader	IGF2BP3	human	HepG2	knock down	RNA-seq	29476152	SRP094100	GSE90684
chr3	141228726	141294906	+	ENSG00000155893.11	PXYLP1	92370	protein_coding	8.48382e-06	-1.6849	3.69592e-05	down-regulated	reader	IGF2BP3	human	HepG2	knock down	RNA-seq	29476152	SRP094100	GSE90684
chr10	67884669	67918390	+	ENSG00000096717.11	SIRT1	23411	protein_coding	1.78558e-05	-1.68437	7.41255e-05	down-regulated	reader	IGF2BP3	human	HepG2	knock down	RNA-seq	29476152	SRP094100	GSE90684
chr10	73995193	74121363	+	ENSG00000035403.16	VCL	7414	protein_coding	2.77309e-37	-1.68077	7.01267e-36	down-regulated	reader	IGF2BP3	human	HepG2	knock down	RNA-seq	29476152	SRP094100	GSE90684
chr12	2797136	2803938	-	ENSG00000258092.1	RP4-816N1.7	NA	antisense	0.0175081	-1.68029	0.0416427	down-regulated	reader	IGF2BP3	human	HepG2	knock down	RNA-seq	29476152	SRP094100	GSE90684
chr16	66921679	66925644	-	ENSG00000166592.11	RRAD	6236	protein_coding	0.00866429	-1.67894	0.0223399	down-regulated	reader	IGF2BP3	human	HepG2	knock down	RNA-seq	29476152	SRP094100	GSE90684
chr10	110497838	110511544	+	ENSG00000138166.5	DUSP5	1847	protein_coding	0.00166302	-1.67882	0.00503117	down-regulated	reader	IGF2BP3	human	HepG2	knock down	RNA-seq	29476152	SRP094100	GSE90684
chr1	157121191	157138474	-	ENSG00000117036.11	ETV3	2117	protein_coding	1.36782e-05	-1.67758	5.7834e-05	down-regulated	reader	IGF2BP3	human	HepG2	knock down	RNA-seq	29476152	SRP094100	GSE90684
chr19	57681969	57717301	+	ENSG00000204519.10	ZNF551	90233	protein_coding	0.0358323	-1.67641	0.0780641	down-regulated	reader	IGF2BP3	human	HepG2	knock down	RNA-seq	29476152	SRP094100	GSE90684
chr15	29268149	29269829	-	ENSG00000185115.4	NDNL2	56160	protein_coding	5.54769e-05	-1.67594	0.00021494	down-regulated	reader	IGF2BP3	human	HepG2	knock down	RNA-seq	29476152	SRP094100	GSE90684
chr12	108778192	108857590	-	ENSG00000084112.14	SSH1	54434	protein_coding	6.42968e-07	-1.67484	3.23443e-06	down-regulated	reader	IGF2BP3	human	HepG2	knock down	RNA-seq	29476152	SRP094100	GSE90684
chr4	186587783	186726722	-	ENSG00000083857.13	FAT1	2195	protein_coding	5.63846e-137	-1.67388	5.82595e-135	down-regulated	reader	IGF2BP3	human	HepG2	knock down	RNA-seq	29476152	SRP094100	GSE90684
chr16	89919165	89936092	+	ENSG00000198211.8	RP11-566K11.2	NA	protein_coding	7.82946e-05	-1.67314	0.00029659	down-regulated	reader	IGF2BP3	human	HepG2	knock down	RNA-seq	29476152	SRP094100	GSE90684
chr17	35578046	35726409	+	ENSG00000006125.16	AP2B1	163	protein_coding	3.55181e-69	-1.67125	1.7339e-67	down-regulated	reader	IGF2BP3	human	HepG2	knock down	RNA-seq	29476152	SRP094100	GSE90684
chr3	196568611	196589059	+	ENSG00000174013.7	FBXO45	200933	protein_coding	1.89499e-07	-1.67057	1.02064e-06	down-regulated	reader	IGF2BP3	human	HepG2	knock down	RNA-seq	29476152	SRP094100	GSE90684
chr9	64637845	64652556	+	ENSG00000176134.5	RP11-574E24.3	NA	transcribed_unprocessed_pseudogene	0.0288822	-1.66999	0.0646081	down-regulated	reader	IGF2BP3	human	HepG2	knock down	RNA-seq	29476152	SRP094100	GSE90684
chr12	51820459	51822415	-	ENSG00000261308.1	FIGNL2	401720	processed_pseudogene	0.0411322	-1.66971	0.0880652	down-regulated	reader	IGF2BP3	human	HepG2	knock down	RNA-seq	29476152	SRP094100	GSE90684
chr5	146203550	146339251	+	ENSG00000275740.1	RP11-449H3.3	54439	protein_coding	0.00706519	-1.6678	0.0186099	down-regulated	reader	IGF2BP3	human	HepG2	knock down	RNA-seq	29476152	SRP094100	GSE90684
chr1	145911350	145918837	-	ENSG00000131779.10	PEX11B	8799	protein_coding	4.80652e-09	-1.66523	3.01047e-08	down-regulated	reader	IGF2BP3	human	HepG2	knock down	RNA-seq	29476152	SRP094100	GSE90684
chr14	103519659	103523111	-	ENSG00000166165.12	CKB	1152	protein_coding	1.21618e-28	-1.66485	2.28859e-27	down-regulated	reader	IGF2BP3	human	HepG2	knock down	RNA-seq	29476152	SRP094100	GSE90684
chr11	119093854	119095467	-	ENSG00000188486.3	H2AFX	3014	protein_coding	8.55957e-13	-1.6628	7.08056e-12	down-regulated	reader	IGF2BP3	human	HepG2	knock down	RNA-seq	29476152	SRP094100	GSE90684
chr11	837356	842545	-	ENSG00000177700.5	POLR2L	5441	protein_coding	1.12735e-15	-1.66258	1.12882e-14	down-regulated	reader	IGF2BP3	human	HepG2	knock down	RNA-seq	29476152	SRP094100	GSE90684
chr13	112690329	112887168	+	ENSG00000068650.18	ATP11A	23250	protein_coding	3.43419e-49	-1.66132	1.14759e-47	down-regulated	reader	IGF2BP3	human	HepG2	knock down	RNA-seq	29476152	SRP094100	GSE90684
chr9	128787204	128810432	+	ENSG00000107021.15	TBC1D13	54662	protein_coding	1.38534e-18	-1.66075	1.65006e-17	down-regulated	reader	IGF2BP3	human	HepG2	knock down	RNA-seq	29476152	SRP094100	GSE90684
chr10	102394110	102402529	+	ENSG00000077150.17	NFKB2	4791	protein_coding	1.64685e-12	-1.66073	1.33604e-11	down-regulated	reader	IGF2BP3	human	HepG2	knock down	RNA-seq	29476152	SRP094100	GSE90684
chr16	67430652	67437553	+	ENSG00000176387.6	HSD11B2	3291	protein_coding	0.000320274	-1.66062	0.00109814	down-regulated	reader	IGF2BP3	human	HepG2	knock down	RNA-seq	29476152	SRP094100	GSE90684
chr16	2460080	2464963	+	ENSG00000162062.14	C16orf59	80178	protein_coding	0.00055525	-1.66011	0.00182933	down-regulated	reader	IGF2BP3	human	HepG2	knock down	RNA-seq	29476152	SRP094100	GSE90684
chr17	40309192	40357643	+	ENSG00000131759.17	RARA	5914	protein_coding	6.24965e-07	-1.65942	3.15045e-06	down-regulated	reader	IGF2BP3	human	HepG2	knock down	RNA-seq	29476152	SRP094100	GSE90684
chr19	47778572	47784686	+	ENSG00000178980.14	SEPW1	6415	protein_coding	2.45877e-14	-1.65923	2.25671e-13	down-regulated	reader	IGF2BP3	human	HepG2	knock down	RNA-seq	29476152	SRP094100	GSE90684
chr6	158765741	158819412	-	ENSG00000092820.17	EZR	7430	protein_coding	5.97415e-56	-1.6588	2.26105e-54	down-regulated	reader	IGF2BP3	human	HepG2	knock down	RNA-seq	29476152	SRP094100	GSE90684
chr18	21242242	21525417	+	ENSG00000141449.14	GREB1L	80000	protein_coding	0.0318165	-1.65815	0.0703219	down-regulated	reader	IGF2BP3	human	HepG2	knock down	RNA-seq	29476152	SRP094100	GSE90684
chr5	58453982	58460260	-	ENSG00000145632.14	PLK2	10769	protein_coding	0.00072532	-1.65748	0.00235237	down-regulated	reader	IGF2BP3	human	HepG2	knock down	RNA-seq	29476152	SRP094100	GSE90684
chr1	1401908	1407313	-	ENSG00000242485.5	MRPL20	55052	protein_coding	4.20873e-14	-1.65696	3.80889e-13	down-regulated	reader	IGF2BP3	human	HepG2	knock down	RNA-seq	29476152	SRP094100	GSE90684
chr7	143598040	143604839	+	ENSG00000223459.5	TCAF1P1	NA	unprocessed_pseudogene	1.18539e-06	-1.65651	5.78176e-06	down-regulated	reader	IGF2BP3	human	HepG2	knock down	RNA-seq	29476152	SRP094100	GSE90684
chr11	57648992	57661868	+	ENSG00000172409.5	CLP1	10978	protein_coding	1.00874e-05	-1.65439	4.34951e-05	down-regulated	reader	IGF2BP3	human	HepG2	knock down	RNA-seq	29476152	SRP094100	GSE90684
chr8	127735434	127741434	+	ENSG00000136997.15	MYC	4609	protein_coding	8.34961e-08	-1.65416	4.65335e-07	down-regulated	reader	IGF2BP3	human	HepG2	knock down	RNA-seq	29476152	SRP094100	GSE90684
chr11	65040901	65044828	+	ENSG00000168061.13	SAC3D1	29901	protein_coding	1.58897e-06	-1.65347	7.6374e-06	down-regulated	reader	IGF2BP3	human	HepG2	knock down	RNA-seq	29476152	SRP094100	GSE90684
chr7	43875894	43926411	-	ENSG00000106608.16	URGCP	55665	protein_coding	2.37307e-11	-1.65203	1.77632e-10	down-regulated	reader	IGF2BP3	human	HepG2	knock down	RNA-seq	29476152	SRP094100	GSE90684
chr10	72273920	72276036	+	ENSG00000168209.4	DDIT4	54541	protein_coding	0.00371773	-1.6508	0.0104252	down-regulated	reader	IGF2BP3	human	HepG2	knock down	RNA-seq	29476152	SRP094100	GSE90684
chr6	15246296	15522040	+	ENSG00000008083.13	JARID2	3720	protein_coding	1.792e-12	-1.65006	1.451e-11	down-regulated	reader	IGF2BP3	human	HepG2	knock down	RNA-seq	29476152	SRP094100	GSE90684
chr4	3758748	3763390	-	ENSG00000250986.1	AC141928.1	NA	lincRNA	0.0201654	-1.64961	0.0471712	down-regulated	reader	IGF2BP3	human	HepG2	knock down	RNA-seq	29476152	SRP094100	GSE90684
chr17	81712236	81721016	+	ENSG00000183048.11	SLC25A10	1468	protein_coding	5.7158e-37	-1.64947	1.42616e-35	down-regulated	reader	IGF2BP3	human	HepG2	knock down	RNA-seq	29476152	SRP094100	GSE90684
chr9	136206333	136245841	-	ENSG00000165661.15	QSOX2	169714	protein_coding	7.3336e-23	-1.64945	1.05386e-21	down-regulated	reader	IGF2BP3	human	HepG2	knock down	RNA-seq	29476152	SRP094100	GSE90684
chr17	8247618	8270491	+	ENSG00000178921.13	PFAS	5198	protein_coding	1.83327e-28	-1.64943	3.42306e-27	down-regulated	reader	IGF2BP3	human	HepG2	knock down	RNA-seq	29476152	SRP094100	GSE90684
chr2	38743599	38751494	-	ENSG00000115875.18	SRSF7	6432	protein_coding	1.70144e-28	-1.6485	3.18396e-27	down-regulated	reader	IGF2BP3	human	HepG2	knock down	RNA-seq	29476152	SRP094100	GSE90684
chr17	18677261	18677757	+	ENSG00000224126.2	UBE2SP2	NA	processed_pseudogene	0.0342762	-1.64766	0.0750103	down-regulated	reader	IGF2BP3	human	HepG2	knock down	RNA-seq	29476152	SRP094100	GSE90684
chr16	58462846	58513628	+	ENSG00000103034.14	NDRG4	65009	protein_coding	7.98243e-10	-1.64623	5.33281e-09	down-regulated	reader	IGF2BP3	human	HepG2	knock down	RNA-seq	29476152	SRP094100	GSE90684
chr16	15643267	15726353	+	ENSG00000072864.12	NDE1	54820	protein_coding	8.12475e-12	-1.64517	6.29425e-11	down-regulated	reader	IGF2BP3	human	HepG2	knock down	RNA-seq	29476152	SRP094100	GSE90684
chr2	9843354	9934416	+	ENSG00000115750.16	TAF1B	9014	protein_coding	9.66865e-09	-1.64494	5.89357e-08	down-regulated	reader	IGF2BP3	human	HepG2	knock down	RNA-seq	29476152	SRP094100	GSE90684
chr22	36281281	36388018	-	ENSG00000100345.20	MYH9	4627	protein_coding	5.19588e-199	-1.64466	8.33419e-197	down-regulated	reader	IGF2BP3	human	HepG2	knock down	RNA-seq	29476152	SRP094100	GSE90684
chr13	78614291	78659179	-	ENSG00000152193.7	RNF219	79596	protein_coding	2.36457e-05	-1.64443	9.66603e-05	down-regulated	reader	IGF2BP3	human	HepG2	knock down	RNA-seq	29476152	SRP094100	GSE90684
chr1	19312326	19329300	+	ENSG00000040487.12	PQLC2	54896	protein_coding	2.51296e-08	-1.64326	1.47365e-07	down-regulated	reader	IGF2BP3	human	HepG2	knock down	RNA-seq	29476152	SRP094100	GSE90684
chr6	147660703	147953937	+	ENSG00000227681.5	RP11-307P5.1	NA	lincRNA	0.00870415	-1.64256	0.0224306	down-regulated	reader	IGF2BP3	human	HepG2	knock down	RNA-seq	29476152	SRP094100	GSE90684
chr17	4538897	4555631	-	ENSG00000132382.14	MYBBP1A	10514	protein_coding	4.38935e-36	-1.63802	1.06675e-34	down-regulated	reader	IGF2BP3	human	HepG2	knock down	RNA-seq	29476152	SRP094100	GSE90684
chr17	7389727	7394843	-	ENSG00000187838.16	TMEM256-PLSCR3	57048	protein_coding	3.46305e-07	-1.6365	1.8102e-06	down-regulated	reader	IGF2BP3	human	HepG2	knock down	RNA-seq	29476152	SRP094100	GSE90684
chr2	234951973	235055714	+	ENSG00000130147.15	SH3BP4	23677	protein_coding	2.65834e-35	-1.63581	6.27934e-34	down-regulated	reader	IGF2BP3	human	HepG2	knock down	RNA-seq	29476152	SRP094100	GSE90684
chr4	1692800	1712555	-	ENSG00000163950.12	SLBP	7884	protein_coding	3.61087e-15	-1.63528	3.51528e-14	down-regulated	reader	IGF2BP3	human	HepG2	knock down	RNA-seq	29476152	SRP094100	GSE90684
chr12	48829764	48852842	-	ENSG00000174243.9	DDX23	9416	protein_coding	6.24223e-26	-1.63504	1.03782e-24	down-regulated	reader	IGF2BP3	human	HepG2	knock down	RNA-seq	29476152	SRP094100	GSE90684
chr7	149472794	149497817	-	ENSG00000181220.15	ZNF746	155061	protein_coding	1.41902e-05	-1.63495	5.98677e-05	down-regulated	reader	IGF2BP3	human	HepG2	knock down	RNA-seq	29476152	SRP094100	GSE90684
chr19	10133345	10231286	-	ENSG00000130816.14	DNMT1	1786	protein_coding	4.2627e-25	-1.63422	6.84389e-24	down-regulated	reader	IGF2BP3	human	HepG2	knock down	RNA-seq	29476152	SRP094100	GSE90684
chr16	23463542	23521995	-	ENSG00000103365.15	GGA2	23062	protein_coding	1.38288e-45	-1.63421	4.30508e-44	down-regulated	reader	IGF2BP3	human	HepG2	knock down	RNA-seq	29476152	SRP094100	GSE90684
chr6	44258166	44265788	-	ENSG00000146232.14	NFKBIE	4794	protein_coding	0.00023515	-1.63398	0.00082388	down-regulated	reader	IGF2BP3	human	HepG2	knock down	RNA-seq	29476152	SRP094100	GSE90684
chr10	25016658	25026664	+	ENSG00000185875.12	THNSL1	79896	protein_coding	0.00112997	-1.63375	0.00353801	down-regulated	reader	IGF2BP3	human	HepG2	knock down	RNA-seq	29476152	SRP094100	GSE90684
chr19	11551147	11559236	-	ENSG00000130165.10	ELOF1	84337	protein_coding	4.50687e-11	-1.63216	3.30308e-10	down-regulated	reader	IGF2BP3	human	HepG2	knock down	RNA-seq	29476152	SRP094100	GSE90684
chr17	81887844	81891586	-	ENSG00000183684.7	ALYREF	10189	protein_coding	7.83055e-24	-1.63144	1.17124e-22	down-regulated	reader	IGF2BP3	human	HepG2	knock down	RNA-seq	29476152	SRP094100	GSE90684
chr22	31944461	31957603	+	ENSG00000128245.14	YWHAH	7533	protein_coding	3.10685e-26	-1.62955	5.23779e-25	down-regulated	reader	IGF2BP3	human	HepG2	knock down	RNA-seq	29476152	SRP094100	GSE90684
chr11	61792637	61797244	+	ENSG00000168496.3	FEN1	2237	protein_coding	1.47132e-15	-1.62752	1.46367e-14	down-regulated	reader	IGF2BP3	human	HepG2	knock down	RNA-seq	29476152	SRP094100	GSE90684
chr15	32615144	32639949	+	ENSG00000198826.10	ARHGAP11A	9824	protein_coding	7.14073e-08	-1.62648	3.99947e-07	down-regulated	reader	IGF2BP3	human	HepG2	knock down	RNA-seq	29476152	SRP094100	GSE90684
chr5	83052846	83077863	-	ENSG00000174695.9	TMEM167A	153339	protein_coding	3.70316e-34	-1.62629	8.43961e-33	down-regulated	reader	IGF2BP3	human	HepG2	knock down	RNA-seq	29476152	SRP094100	GSE90684
chr22	31618491	31662432	-	ENSG00000241878.9	PISD	23761	protein_coding	1.04296e-21	-1.62358	1.43861e-20	down-regulated	reader	IGF2BP3	human	HepG2	knock down	RNA-seq	29476152	SRP094100	GSE90684
chr21	33503931	33543491	-	ENSG00000159131.16	GART	2618	protein_coding	1.09139e-31	-1.62183	2.30052e-30	down-regulated	reader	IGF2BP3	human	HepG2	knock down	RNA-seq	29476152	SRP094100	GSE90684
chr11	61873519	61892051	-	ENSG00000221968.8	FADS3	3995	protein_coding	1.64536e-11	-1.62145	1.24713e-10	down-regulated	reader	IGF2BP3	human	HepG2	knock down	RNA-seq	29476152	SRP094100	GSE90684
chr21	42843094	42879568	-	ENSG00000160193.11	WDR4	10785	protein_coding	1.14779e-09	-1.62093	7.59272e-09	down-regulated	reader	IGF2BP3	human	HepG2	knock down	RNA-seq	29476152	SRP094100	GSE90684
chr4	2741648	2756376	-	ENSG00000168884.14	TNIP2	79155	protein_coding	4.47523e-12	-1.62089	3.5122e-11	down-regulated	reader	IGF2BP3	human	HepG2	knock down	RNA-seq	29476152	SRP094100	GSE90684
chr11	34150988	34358008	-	ENSG00000166016.5	ABTB2	25841	protein_coding	3.02601e-11	-1.61983	2.24709e-10	down-regulated	reader	IGF2BP3	human	HepG2	knock down	RNA-seq	29476152	SRP094100	GSE90684
chr3	129278828	129306186	+	ENSG00000183624.13	HMCES	56941	protein_coding	1.43267e-14	-1.61904	1.33457e-13	down-regulated	reader	IGF2BP3	human	HepG2	knock down	RNA-seq	29476152	SRP094100	GSE90684
chr19	49675786	49689029	+	ENSG00000126457.21	PRMT1	3276	protein_coding	7.39747e-33	-1.6161	1.62648e-31	down-regulated	reader	IGF2BP3	human	HepG2	knock down	RNA-seq	29476152	SRP094100	GSE90684
chr6	43588230	43591362	-	ENSG00000203362.2	RP3-337H4.8	111216283	antisense	0.0272633	-1.61586	0.0614931	down-regulated	reader	IGF2BP3	human	HepG2	knock down	RNA-seq	29476152	SRP094100	GSE90684
chr16	51645756	51647132	+	ENSG00000224578.4	HNRNPA1P48	NA	transcribed_processed_pseudogene	2.8e-09	-1.61491	1.79102e-08	down-regulated	reader	IGF2BP3	human	HepG2	knock down	RNA-seq	29476152	SRP094100	GSE90684
chr16	56466836	56520283	-	ENSG00000125124.11	BBS2	583	protein_coding	5.09091e-11	-1.61397	3.70852e-10	down-regulated	reader	IGF2BP3	human	HepG2	knock down	RNA-seq	29476152	SRP094100	GSE90684
chr6	150865549	151101887	+	ENSG00000120254.15	MTHFD1L	25902	protein_coding	1.25382e-18	-1.61283	1.49765e-17	down-regulated	reader	IGF2BP3	human	HepG2	knock down	RNA-seq	29476152	SRP094100	GSE90684
chr6	70566917	70589569	+	ENSG00000154079.5	SDHAF4	135154	protein_coding	0.012836	-1.61132	0.031629	down-regulated	reader	IGF2BP3	human	HepG2	knock down	RNA-seq	29476152	SRP094100	GSE90684
chr8	102648779	102655902	-	ENSG00000155090.14	KLF10	7071	protein_coding	0.000118007	-1.61105	0.000433852	down-regulated	reader	IGF2BP3	human	HepG2	knock down	RNA-seq	29476152	SRP094100	GSE90684
chr7	100169606	100177372	-	ENSG00000213420.7	GPC2	221914	protein_coding	0.00196505	-1.61102	0.00585242	down-regulated	reader	IGF2BP3	human	HepG2	knock down	RNA-seq	29476152	SRP094100	GSE90684
chr5	150357639	150400308	+	ENSG00000070814.17	TCOF1	6949	protein_coding	6.84601e-31	-1.61072	1.40268e-29	down-regulated	reader	IGF2BP3	human	HepG2	knock down	RNA-seq	29476152	SRP094100	GSE90684
chr15	48877886	48880183	+	ENSG00000255302.3	EID1	23741	protein_coding	0.00690746	-1.60947	0.0182673	down-regulated	reader	IGF2BP3	human	HepG2	knock down	RNA-seq	29476152	SRP094100	GSE90684
chr15	77041404	77083984	-	ENSG00000140391.14	TSPAN3	10099	protein_coding	2.21898e-41	-1.60896	6.14671e-40	down-regulated	reader	IGF2BP3	human	HepG2	knock down	RNA-seq	29476152	SRP094100	GSE90684
chr6	33453970	33457548	+	ENSG00000213588.5	ZBTB9	221504	protein_coding	2.00886e-05	-1.60863	8.28878e-05	down-regulated	reader	IGF2BP3	human	HepG2	knock down	RNA-seq	29476152	SRP094100	GSE90684
chr11	115169218	115504957	-	ENSG00000182985.16	CADM1	23705	protein_coding	3.70107e-40	-1.60721	1.00054e-38	down-regulated	reader	IGF2BP3	human	HepG2	knock down	RNA-seq	29476152	SRP094100	GSE90684
chr1	235449923	235504481	-	ENSG00000162885.12	B3GALNT2	148789	protein_coding	8.29581e-05	-1.60692	0.000312428	down-regulated	reader	IGF2BP3	human	HepG2	knock down	RNA-seq	29476152	SRP094100	GSE90684
chr1	32333832	32336379	-	ENSG00000175130.6	MARCKSL1	65108	protein_coding	2.97409e-73	-1.60683	1.55558e-71	down-regulated	reader	IGF2BP3	human	HepG2	knock down	RNA-seq	29476152	SRP094100	GSE90684
chr14	45203190	45253540	-	ENSG00000129534.13	MIS18BP1	55320	protein_coding	4.07629e-05	-1.60675	0.000160892	down-regulated	reader	IGF2BP3	human	HepG2	knock down	RNA-seq	29476152	SRP094100	GSE90684
chr22	23179704	23318037	+	ENSG00000186716.19	BCR	613	protein_coding	2.54494e-22	-1.60614	3.5958e-21	down-regulated	reader	IGF2BP3	human	HepG2	knock down	RNA-seq	29476152	SRP094100	GSE90684
chr9	97983361	98015943	+	ENSG00000136938.8	ANP32B	10541	protein_coding	8.95975e-37	-1.60458	2.21586e-35	down-regulated	reader	IGF2BP3	human	HepG2	knock down	RNA-seq	29476152	SRP094100	GSE90684
chr3	129555175	129606818	-	ENSG00000004399.12	PLXND1	23129	protein_coding	2.72944e-25	-1.60394	4.43291e-24	down-regulated	reader	IGF2BP3	human	HepG2	knock down	RNA-seq	29476152	SRP094100	GSE90684
chr2	241356243	241494841	+	ENSG00000006607.13	FARP2	9855	protein_coding	6.40556e-19	-1.60282	7.74461e-18	down-regulated	reader	IGF2BP3	human	HepG2	knock down	RNA-seq	29476152	SRP094100	GSE90684
chr1	34981533	35031741	-	ENSG00000271741.1	RP11-244H3.4	NA	protein_coding	0.0151276	-1.60203	0.0366418	down-regulated	reader	IGF2BP3	human	HepG2	knock down	RNA-seq	29476152	SRP094100	GSE90684
chr3	114338094	115147271	-	ENSG00000181722.15	ZBTB20	26137	protein_coding	0.00818675	-1.60159	0.0212223	down-regulated	reader	IGF2BP3	human	HepG2	knock down	RNA-seq	29476152	SRP094100	GSE90684
chr4	158666679	158672255	-	ENSG00000205208.4	C4orf46	201725	protein_coding	0.00269393	-1.60118	0.00780109	down-regulated	reader	IGF2BP3	human	HepG2	knock down	RNA-seq	29476152	SRP094100	GSE90684
chr10	28677342	28682939	+	ENSG00000095739.10	BAMBI	25805	protein_coding	0.00016858	-1.60068	0.000604347	down-regulated	reader	IGF2BP3	human	HepG2	knock down	RNA-seq	29476152	SRP094100	GSE90684
chr19	10316212	10333640	-	ENSG00000161847.13	RAVER1	125950	protein_coding	3.84631e-15	-1.60058	3.74016e-14	down-regulated	reader	IGF2BP3	human	HepG2	knock down	RNA-seq	29476152	SRP094100	GSE90684
chr3	126006355	126101561	-	ENSG00000114544.15	SLC41A3	54946	protein_coding	3.08189e-16	-1.60023	3.20204e-15	down-regulated	reader	IGF2BP3	human	HepG2	knock down	RNA-seq	29476152	SRP094100	GSE90684
chr1	151057758	151068497	+	ENSG00000213190.3	MLLT11	10962	protein_coding	0.0372233	-1.59974	0.0807151	down-regulated	reader	IGF2BP3	human	HepG2	knock down	RNA-seq	29476152	SRP094100	GSE90684
chr12	53268299	53293643	+	ENSG00000135476.11	ESPL1	9700	protein_coding	6.81082e-07	-1.5995	3.42105e-06	down-regulated	reader	IGF2BP3	human	HepG2	knock down	RNA-seq	29476152	SRP094100	GSE90684
chr16	30985207	30989152	+	ENSG00000099377.13	HSD3B7	80270	protein_coding	1.36864e-12	-1.59743	1.11788e-11	down-regulated	reader	IGF2BP3	human	HepG2	knock down	RNA-seq	29476152	SRP094100	GSE90684
chr19	55635459	55645622	+	ENSG00000171425.9	ZNF581	51545	protein_coding	5.65077e-05	-1.59729	0.000218682	down-regulated	reader	IGF2BP3	human	HepG2	knock down	RNA-seq	29476152	SRP094100	GSE90684
chr7	3301448	4269000	+	ENSG00000146555.18	SDK1	221935	protein_coding	1.53285e-07	-1.59723	8.36019e-07	down-regulated	reader	IGF2BP3	human	HepG2	knock down	RNA-seq	29476152	SRP094100	GSE90684
chr12	56416373	56449403	-	ENSG00000111602.11	TIMELESS	8914	protein_coding	1.42025e-17	-1.59701	1.59679e-16	down-regulated	reader	IGF2BP3	human	HepG2	knock down	RNA-seq	29476152	SRP094100	GSE90684
chr14	105172938	105181323	-	ENSG00000183828.14	NUDT14	256281	protein_coding	0.00338318	-1.59246	0.00958606	down-regulated	reader	IGF2BP3	human	HepG2	knock down	RNA-seq	29476152	SRP094100	GSE90684
chr17	4163907	4263977	-	ENSG00000185722.16	ANKFY1	51479	protein_coding	2.43639e-24	-1.5924	3.74395e-23	down-regulated	reader	IGF2BP3	human	HepG2	knock down	RNA-seq	29476152	SRP094100	GSE90684
chr6	31727038	31730617	-	ENSG00000213722.8	DDAH2	23564	protein_coding	0.000120138	-1.59225	0.000440917	down-regulated	reader	IGF2BP3	human	HepG2	knock down	RNA-seq	29476152	SRP094100	GSE90684
chr5	139475534	139482935	-	ENSG00000184584.12	TMEM173	340061	protein_coding	0.000861234	-1.59198	0.00275392	down-regulated	reader	IGF2BP3	human	HepG2	knock down	RNA-seq	29476152	SRP094100	GSE90684
chr7	140177261	140179640	+	ENSG00000260231.1	JHDM1D-AS1	100134229	antisense	0.000174508	-1.59027	0.000624403	down-regulated	reader	IGF2BP3	human	HepG2	knock down	RNA-seq	29476152	SRP094100	GSE90684
chr9	133328774	133336398	-	ENSG00000148296.6	SURF6	6838	protein_coding	7.07994e-13	-1.58992	5.8855e-12	down-regulated	reader	IGF2BP3	human	HepG2	knock down	RNA-seq	29476152	SRP094100	GSE90684
chr1	202331657	202341980	-	ENSG00000077152.9	UBE2T	29089	protein_coding	8.23109e-05	-1.58924	0.000310199	down-regulated	reader	IGF2BP3	human	HepG2	knock down	RNA-seq	29476152	SRP094100	GSE90684
chr12	132623753	132687365	-	ENSG00000177084.16	POLE	5426	protein_coding	1.00642e-19	-1.58609	1.25836e-18	down-regulated	reader	IGF2BP3	human	HepG2	knock down	RNA-seq	29476152	SRP094100	GSE90684
chr17	44395284	44503430	-	ENSG00000186566.12	GPATCH8	23131	protein_coding	7.27511e-25	-1.58565	1.15592e-23	down-regulated	reader	IGF2BP3	human	HepG2	knock down	RNA-seq	29476152	SRP094100	GSE90684
chr13	30456704	30617597	-	ENSG00000189403.14	HMGB1	3146	protein_coding	3.36496e-55	-1.58523	1.2622e-53	down-regulated	reader	IGF2BP3	human	HepG2	knock down	RNA-seq	29476152	SRP094100	GSE90684
chr10	97436142	97446017	-	ENSG00000171311.12	EXOSC1	51013	protein_coding	0.000359581	-1.58455	0.00122246	down-regulated	reader	IGF2BP3	human	HepG2	knock down	RNA-seq	29476152	SRP094100	GSE90684
chr1	109250019	109275750	+	ENSG00000143126.7	CELSR2	1952	protein_coding	1.97705e-13	-1.5844	1.70669e-12	down-regulated	reader	IGF2BP3	human	HepG2	knock down	RNA-seq	29476152	SRP094100	GSE90684
chr8	25427847	25458476	-	ENSG00000104756.15	KCTD9	54793	protein_coding	9.47503e-08	-1.58346	5.25794e-07	down-regulated	reader	IGF2BP3	human	HepG2	knock down	RNA-seq	29476152	SRP094100	GSE90684
chr4	99546709	99564032	-	ENSG00000145331.13	TRMT10A	93587	protein_coding	0.000830599	-1.58332	0.00266558	down-regulated	reader	IGF2BP3	human	HepG2	knock down	RNA-seq	29476152	SRP094100	GSE90684
chr22	42509968	42519802	-	ENSG00000189306.10	RRP7A	27341	protein_coding	7.46174e-14	-1.58224	6.64221e-13	down-regulated	reader	IGF2BP3	human	HepG2	knock down	RNA-seq	29476152	SRP094100	GSE90684
chr1	154983338	154993111	+	ENSG00000160688.18	FLAD1	80308	protein_coding	6.66933e-09	-1.57827	4.13111e-08	down-regulated	reader	IGF2BP3	human	HepG2	knock down	RNA-seq	29476152	SRP094100	GSE90684
chr17	18697998	18736118	+	ENSG00000108448.20	TRIM16L	147166	protein_coding	0.00526755	-1.57807	0.0143298	down-regulated	reader	IGF2BP3	human	HepG2	knock down	RNA-seq	29476152	SRP094100	GSE90684
chr11	73646178	73662819	+	ENSG00000021300.13	PLEKHB1	58473	protein_coding	1.11774e-15	-1.57803	1.11987e-14	down-regulated	reader	IGF2BP3	human	HepG2	knock down	RNA-seq	29476152	SRP094100	GSE90684
chr5	175917873	176034680	-	ENSG00000051596.9	THOC3	84321	protein_coding	3.54784e-07	-1.57709	1.84936e-06	down-regulated	reader	IGF2BP3	human	HepG2	knock down	RNA-seq	29476152	SRP094100	GSE90684
chr2	105357712	105438513	-	ENSG00000115641.18	FHL2	2274	protein_coding	0.000117728	-1.57708	0.000433013	down-regulated	reader	IGF2BP3	human	HepG2	knock down	RNA-seq	29476152	SRP094100	GSE90684
chr16	53433977	53491649	+	ENSG00000103479.14	RBL2	5934	protein_coding	1.17277e-15	-1.57434	1.17361e-14	down-regulated	reader	IGF2BP3	human	HepG2	knock down	RNA-seq	29476152	SRP094100	GSE90684
chr8	140520156	140635619	-	ENSG00000123908.11	AGO2	27161	protein_coding	1.4014e-17	-1.57318	1.57665e-16	down-regulated	reader	IGF2BP3	human	HepG2	knock down	RNA-seq	29476152	SRP094100	GSE90684
chr19	15353385	15379798	-	ENSG00000105127.8	AKAP8	10270	protein_coding	1.80651e-12	-1.57184	1.46135e-11	down-regulated	reader	IGF2BP3	human	HepG2	knock down	RNA-seq	29476152	SRP094100	GSE90684
chr6	108986437	109094819	-	ENSG00000080546.13	SESN1	27244	protein_coding	4.4553e-18	-1.57116	5.14299e-17	down-regulated	reader	IGF2BP3	human	HepG2	knock down	RNA-seq	29476152	SRP094100	GSE90684
chr11	65423638	65423742	+	ENSG00000278050.1	NEAT1_2	NA	misc_RNA	0.0230483	-1.56898	0.053117	down-regulated	reader	IGF2BP3	human	HepG2	knock down	RNA-seq	29476152	SRP094100	GSE90684
chr10	100987367	100994401	+	ENSG00000107815.7	C10orf2	56652	protein_coding	2.81096e-11	-1.5688	2.09201e-10	down-regulated	reader	IGF2BP3	human	HepG2	knock down	RNA-seq	29476152	SRP094100	GSE90684
chr15	65381464	65423072	-	ENSG00000103742.11	IGDCC4	57722	protein_coding	0.00571586	-1.56751	0.0154496	down-regulated	reader	IGF2BP3	human	HepG2	knock down	RNA-seq	29476152	SRP094100	GSE90684
chr2	232550052	232583644	+	ENSG00000135930.13	EIF4E2	9470	protein_coding	1.44733e-33	-1.56745	3.22861e-32	down-regulated	reader	IGF2BP3	human	HepG2	knock down	RNA-seq	29476152	SRP094100	GSE90684
chrX	65512582	65534775	-	ENSG00000001497.16	LAS1L	81887	protein_coding	9.32257e-15	-1.56632	8.83572e-14	down-regulated	reader	IGF2BP3	human	HepG2	knock down	RNA-seq	29476152	SRP094100	GSE90684
chr22	38778508	38794198	-	ENSG00000100246.12	DNAL4	10126	protein_coding	0.00124638	-1.56493	0.00386728	down-regulated	reader	IGF2BP3	human	HepG2	knock down	RNA-seq	29476152	SRP094100	GSE90684
chr15	82130230	82262763	-	ENSG00000140598.13	EFTUD1	79631	protein_coding	4.73009e-06	-1.56455	2.14094e-05	down-regulated	reader	IGF2BP3	human	HepG2	knock down	RNA-seq	29476152	SRP094100	GSE90684
chr19	9810267	9827816	-	ENSG00000127452.8	FBXL12	54850	protein_coding	1.89982e-07	-1.56264	1.02291e-06	down-regulated	reader	IGF2BP3	human	HepG2	knock down	RNA-seq	29476152	SRP094100	GSE90684
chr1	26863138	26864457	+	ENSG00000175793.11	SFN	2810	protein_coding	6.51263e-05	-1.56189	0.00024974	down-regulated	reader	IGF2BP3	human	HepG2	knock down	RNA-seq	29476152	SRP094100	GSE90684
chr12	79773563	79935460	-	ENSG00000058272.16	PPP1R12A	4659	protein_coding	1.03962e-19	-1.56137	1.2989e-18	down-regulated	reader	IGF2BP3	human	HepG2	knock down	RNA-seq	29476152	SRP094100	GSE90684
chr2	186590065	186680901	+	ENSG00000138448.11	ITGAV	3685	protein_coding	3.42143e-64	-1.56095	1.50848e-62	down-regulated	reader	IGF2BP3	human	HepG2	knock down	RNA-seq	29476152	SRP094100	GSE90684
chr20	3753508	3768387	-	ENSG00000101220.17	C20orf27	54976	protein_coding	3.52444e-17	-1.55977	3.86701e-16	down-regulated	reader	IGF2BP3	human	HepG2	knock down	RNA-seq	29476152	SRP094100	GSE90684
chr1	23790970	23795539	+	ENSG00000011009.10	LYPLA2	11313	protein_coding	2.6364e-42	-1.55974	7.47514e-41	down-regulated	reader	IGF2BP3	human	HepG2	knock down	RNA-seq	29476152	SRP094100	GSE90684
chr11	8612037	8671866	-	ENSG00000166436.15	TRIM66	9866	protein_coding	4.20041e-08	-1.55847	2.40951e-07	down-regulated	reader	IGF2BP3	human	HepG2	knock down	RNA-seq	29476152	SRP094100	GSE90684
chr5	138465490	138469315	+	ENSG00000120738.7	EGR1	1958	protein_coding	0.0172181	-1.55816	0.0410513	down-regulated	reader	IGF2BP3	human	HepG2	knock down	RNA-seq	29476152	SRP094100	GSE90684
chr6	42101118	42142619	-	ENSG00000188112.8	C6orf132	647024	protein_coding	0.00340649	-1.5577	0.00963912	down-regulated	reader	IGF2BP3	human	HepG2	knock down	RNA-seq	29476152	SRP094100	GSE90684
chr2	210002565	210022259	+	ENSG00000197713.14	RPE	6120	protein_coding	1.88325e-17	-1.55741	2.09774e-16	down-regulated	reader	IGF2BP3	human	HepG2	knock down	RNA-seq	29476152	SRP094100	GSE90684
chr19	34172504	34229515	+	ENSG00000257103.8	LSM14A	26065	protein_coding	9.24765e-28	-1.55718	1.67833e-26	down-regulated	reader	IGF2BP3	human	HepG2	knock down	RNA-seq	29476152	SRP094100	GSE90684
chr12	54280193	54287088	+	ENSG00000135486.17	HNRNPA1	3178	protein_coding	1.85834e-157	-1.55674	2.30134e-155	down-regulated	reader	IGF2BP3	human	HepG2	knock down	RNA-seq	29476152	SRP094100	GSE90684
chr5	169583634	169604778	+	ENSG00000040275.16	SPDL1	54908	protein_coding	1.56788e-05	-1.55604	6.56871e-05	down-regulated	reader	IGF2BP3	human	HepG2	knock down	RNA-seq	29476152	SRP094100	GSE90684
chr18	9334767	9402420	+	ENSG00000128791.11	TWSG1	57045	protein_coding	9.8763e-07	-1.55483	4.86506e-06	down-regulated	reader	IGF2BP3	human	HepG2	knock down	RNA-seq	29476152	SRP094100	GSE90684
chr17	32486619	32491256	+	ENSG00000176749.8	CDK5R1	8851	protein_coding	0.0465731	-1.55451	0.098097	down-regulated	reader	IGF2BP3	human	HepG2	knock down	RNA-seq	29476152	SRP094100	GSE90684
chr16	30948386	30956511	+	ENSG00000261487.1	AC135048.13	NA	processed_transcript	0.0281075	-1.55436	0.0631014	down-regulated	reader	IGF2BP3	human	HepG2	knock down	RNA-seq	29476152	SRP094100	GSE90684
chr18	22798261	23026488	+	ENSG00000101773.16	RBBP8	5932	protein_coding	2.38522e-09	-1.55308	1.53739e-08	down-regulated	reader	IGF2BP3	human	HepG2	knock down	RNA-seq	29476152	SRP094100	GSE90684
chr1	23084023	23177808	-	ENSG00000169641.13	LUZP1	7798	protein_coding	3.2032e-17	-1.55203	3.52373e-16	down-regulated	reader	IGF2BP3	human	HepG2	knock down	RNA-seq	29476152	SRP094100	GSE90684
chr2	164492812	164621848	-	ENSG00000115290.9	GRB14	2888	protein_coding	0.0241553	-1.55168	0.0553652	down-regulated	reader	IGF2BP3	human	HepG2	knock down	RNA-seq	29476152	SRP094100	GSE90684
chr12	389273	442645	+	ENSG00000120647.9	CCDC77	84318	protein_coding	0.0011576	-1.55109	0.00361377	down-regulated	reader	IGF2BP3	human	HepG2	knock down	RNA-seq	29476152	SRP094100	GSE90684
chr7	151053812	151058530	-	ENSG00000164885.12	CDK5	1020	protein_coding	1.14099e-05	-1.55017	4.87977e-05	down-regulated	reader	IGF2BP3	human	HepG2	knock down	RNA-seq	29476152	SRP094100	GSE90684
chrX	101098218	101163681	+	ENSG00000102384.13	CENPI	2491	protein_coding	0.0136988	-1.54838	0.0335001	down-regulated	reader	IGF2BP3	human	HepG2	knock down	RNA-seq	29476152	SRP094100	GSE90684
chr6	37819499	38154624	+	ENSG00000156639.11	ZFAND3	60685	protein_coding	2.04277e-27	-1.54826	3.63681e-26	down-regulated	reader	IGF2BP3	human	HepG2	knock down	RNA-seq	29476152	SRP094100	GSE90684
chr10	68414064	68472121	-	ENSG00000138346.14	DNA2	1763	protein_coding	3.09964e-05	-1.54608	0.00012486	down-regulated	reader	IGF2BP3	human	HepG2	knock down	RNA-seq	29476152	SRP094100	GSE90684
chr11	4094707	4138876	+	ENSG00000167325.14	RRM1	6240	protein_coding	1.71414e-20	-1.54573	2.24142e-19	down-regulated	reader	IGF2BP3	human	HepG2	knock down	RNA-seq	29476152	SRP094100	GSE90684
chr7	99408641	99419616	+	ENSG00000106245.9	BUD31	8896	protein_coding	4.24455e-08	-1.54504	2.43152e-07	down-regulated	reader	IGF2BP3	human	HepG2	knock down	RNA-seq	29476152	SRP094100	GSE90684
chr1	37802944	37808185	-	ENSG00000196449.3	YRDC	79693	protein_coding	5.15639e-08	-1.54461	2.92897e-07	down-regulated	reader	IGF2BP3	human	HepG2	knock down	RNA-seq	29476152	SRP094100	GSE90684
chr7	72879365	72951440	+	ENSG00000196313.11	POM121	9883	protein_coding	9.24172e-34	-1.54424	2.08365e-32	down-regulated	reader	IGF2BP3	human	HepG2	knock down	RNA-seq	29476152	SRP094100	GSE90684
chr15	72199029	72231822	-	ENSG00000067225.17	PKM	5315	protein_coding	4.03161e-128	-1.54388	3.92487e-126	down-regulated	reader	IGF2BP3	human	HepG2	knock down	RNA-seq	29476152	SRP094100	GSE90684
chr20	34516409	34540958	+	ENSG00000125971.16	DYNLRB1	83658	protein_coding	4.17098e-18	-1.54181	4.82139e-17	down-regulated	reader	IGF2BP3	human	HepG2	knock down	RNA-seq	29476152	SRP094100	GSE90684
chr20	49046246	49096960	+	ENSG00000124207.16	CSE1L	1434	protein_coding	7.50087e-55	-1.54055	2.77648e-53	down-regulated	reader	IGF2BP3	human	HepG2	knock down	RNA-seq	29476152	SRP094100	GSE90684
chr16	56682424	56684196	+	ENSG00000187193.8	MT1X	4501	protein_coding	0.00136143	-1.5391	0.00419259	down-regulated	reader	IGF2BP3	human	HepG2	knock down	RNA-seq	29476152	SRP094100	GSE90684
chrX	47190861	47215128	+	ENSG00000130985.16	UBA1	7317	protein_coding	1.03361e-78	-1.53876	5.63369e-77	down-regulated	reader	IGF2BP3	human	HepG2	knock down	RNA-seq	29476152	SRP094100	GSE90684
chr19	12737139	12748323	+	ENSG00000198356.11	ASNA1	439	protein_coding	3.31797e-16	-1.53864	3.43884e-15	down-regulated	reader	IGF2BP3	human	HepG2	knock down	RNA-seq	29476152	SRP094100	GSE90684
chr7	6009245	6023834	+	ENSG00000106305.9	AIMP2	7965	protein_coding	4.42796e-12	-1.53807	3.47672e-11	down-regulated	reader	IGF2BP3	human	HepG2	knock down	RNA-seq	29476152	SRP094100	GSE90684
chr7	44379121	44490880	-	ENSG00000015676.17	NUDCD3	23386	protein_coding	2.57246e-18	-1.5371	3.02341e-17	down-regulated	reader	IGF2BP3	human	HepG2	knock down	RNA-seq	29476152	SRP094100	GSE90684
chr3	72996785	73069199	+	ENSG00000163605.14	PPP4R2	151987	protein_coding	1.49872e-20	-1.537	1.96126e-19	down-regulated	reader	IGF2BP3	human	HepG2	knock down	RNA-seq	29476152	SRP094100	GSE90684
chr7	151232489	151238827	+	ENSG00000033100.14	CHPF2	54480	protein_coding	5.60716e-19	-1.5355	6.79883e-18	down-regulated	reader	IGF2BP3	human	HepG2	knock down	RNA-seq	29476152	SRP094100	GSE90684
chr4	3074681	3243959	+	ENSG00000197386.10	HTT	3064	protein_coding	2.48446e-66	-1.53483	1.14326e-64	down-regulated	reader	IGF2BP3	human	HepG2	knock down	RNA-seq	29476152	SRP094100	GSE90684
chr7	38178222	38230671	+	ENSG00000010270.13	STARD3NL	83930	protein_coding	1.25589e-09	-1.53436	8.28503e-09	down-regulated	reader	IGF2BP3	human	HepG2	knock down	RNA-seq	29476152	SRP094100	GSE90684
chr3	51957454	51974016	-	ENSG00000090097.20	PCBP4	57060	protein_coding	1.48029e-27	-1.5328	2.65789e-26	down-regulated	reader	IGF2BP3	human	HepG2	knock down	RNA-seq	29476152	SRP094100	GSE90684
chr6	31777518	31795953	-	ENSG00000204394.12	VARS	7407	protein_coding	7.15396e-48	-1.53094	2.33955e-46	down-regulated	reader	IGF2BP3	human	HepG2	knock down	RNA-seq	29476152	SRP094100	GSE90684
chr17	48103357	48123074	+	ENSG00000002919.14	SNX11	29916	protein_coding	1.29456e-06	-1.53078	6.28149e-06	down-regulated	reader	IGF2BP3	human	HepG2	knock down	RNA-seq	29476152	SRP094100	GSE90684
chr16	47077703	47143997	-	ENSG00000171208.9	NETO2	81831	protein_coding	2.02234e-06	-1.52807	9.59714e-06	down-regulated	reader	IGF2BP3	human	HepG2	knock down	RNA-seq	29476152	SRP094100	GSE90684
chr15	73051710	73305206	+	ENSG00000067141.16	NEO1	4756	protein_coding	2.66797e-19	-1.5251	3.28225e-18	down-regulated	reader	IGF2BP3	human	HepG2	knock down	RNA-seq	29476152	SRP094100	GSE90684
chr11	66070363	66244747	+	ENSG00000175115.11	PACS1	55690	protein_coding	8.27452e-21	-1.52204	1.09646e-19	down-regulated	reader	IGF2BP3	human	HepG2	knock down	RNA-seq	29476152	SRP094100	GSE90684
chrX	119588337	119605895	-	ENSG00000186416.12	NKRF	55922	protein_coding	0.00199636	-1.52039	0.00593935	down-regulated	reader	IGF2BP3	human	HepG2	knock down	RNA-seq	29476152	SRP094100	GSE90684
chr6	31658298	31660772	-	ENSG00000204439.3	C6orf47	57827	protein_coding	4.28557e-06	-1.51984	1.95338e-05	down-regulated	reader	IGF2BP3	human	HepG2	knock down	RNA-seq	29476152	SRP094100	GSE90684
chr1	203007386	203024848	+	ENSG00000163444.11	TMEM183A	92703	protein_coding	3.89876e-11	-1.51865	2.86863e-10	down-regulated	reader	IGF2BP3	human	HepG2	knock down	RNA-seq	29476152	SRP094100	GSE90684
chr21	41739369	41767106	-	ENSG00000183421.11	RIPK4	54101	protein_coding	0.00309342	-1.51819	0.00885292	down-regulated	reader	IGF2BP3	human	HepG2	knock down	RNA-seq	29476152	SRP094100	GSE90684
chr12	101280109	101386616	+	ENSG00000120800.4	UTP20	27340	protein_coding	1.11247e-28	-1.51672	2.09577e-27	down-regulated	reader	IGF2BP3	human	HepG2	knock down	RNA-seq	29476152	SRP094100	GSE90684
chr20	44942130	44960486	-	ENSG00000025772.7	TOMM34	10953	protein_coding	2.41186e-20	-1.5166	3.12947e-19	down-regulated	reader	IGF2BP3	human	HepG2	knock down	RNA-seq	29476152	SRP094100	GSE90684
chr19	52031379	52095738	-	ENSG00000256087.6	ZNF432	9668	protein_coding	5.13704e-05	-1.51369	0.000199534	down-regulated	reader	IGF2BP3	human	HepG2	knock down	RNA-seq	29476152	SRP094100	GSE90684
chr22	33162226	33922841	-	ENSG00000133424.20	LARGE	9215	protein_coding	1.2789e-08	-1.51274	7.71463e-08	down-regulated	reader	IGF2BP3	human	HepG2	knock down	RNA-seq	29476152	SRP094100	GSE90684
chr7	4682309	4771443	+	ENSG00000164916.10	FOXK1	221937	protein_coding	2.87695e-23	-1.51211	4.20604e-22	down-regulated	reader	IGF2BP3	human	HepG2	knock down	RNA-seq	29476152	SRP094100	GSE90684
chr1	117060303	117107453	+	ENSG00000116830.11	TTF2	8458	protein_coding	6.18828e-09	-1.51147	3.84445e-08	down-regulated	reader	IGF2BP3	human	HepG2	knock down	RNA-seq	29476152	SRP094100	GSE90684
chr1	1785285	1891117	-	ENSG00000078369.17	GNB1	2782	protein_coding	6.17855e-67	-1.51114	2.87456e-65	down-regulated	reader	IGF2BP3	human	HepG2	knock down	RNA-seq	29476152	SRP094100	GSE90684
chr16	75472052	75495384	-	ENSG00000183196.8	CHST6	4166	protein_coding	0.0460719	-1.51112	0.0971752	down-regulated	reader	IGF2BP3	human	HepG2	knock down	RNA-seq	29476152	SRP094100	GSE90684
chr19	12699194	12724011	-	ENSG00000105576.15	TNPO2	30000	protein_coding	2.02478e-32	-1.51031	4.38321e-31	down-regulated	reader	IGF2BP3	human	HepG2	knock down	RNA-seq	29476152	SRP094100	GSE90684
chr7	50590063	50793462	-	ENSG00000106070.17	GRB10	2887	protein_coding	8.87148e-12	-1.50907	6.86643e-11	down-regulated	reader	IGF2BP3	human	HepG2	knock down	RNA-seq	29476152	SRP094100	GSE90684
chr3	48673844	48686364	-	ENSG00000213672.7	NCKIPSD	51517	protein_coding	2.64138e-08	-1.50905	1.54573e-07	down-regulated	reader	IGF2BP3	human	HepG2	knock down	RNA-seq	29476152	SRP094100	GSE90684
chr1	6466092	6520061	-	ENSG00000171680.20	PLEKHG5	57449	protein_coding	2.89111e-06	-1.50871	1.34657e-05	down-regulated	reader	IGF2BP3	human	HepG2	knock down	RNA-seq	29476152	SRP094100	GSE90684
chr6	107065182	107115269	-	ENSG00000178409.13	BEND3	57673	protein_coding	2.50633e-06	-1.50843	1.17581e-05	down-regulated	reader	IGF2BP3	human	HepG2	knock down	RNA-seq	29476152	SRP094100	GSE90684
chr1	204422628	204494724	-	ENSG00000133056.13	PIK3C2B	5287	protein_coding	3.3073e-07	-1.5078	1.73309e-06	down-regulated	reader	IGF2BP3	human	HepG2	knock down	RNA-seq	29476152	SRP094100	GSE90684
chr20	57351010	57379211	+	ENSG00000101146.12	RAE1	8480	protein_coding	1.53929e-15	-1.50777	1.52948e-14	down-regulated	reader	IGF2BP3	human	HepG2	knock down	RNA-seq	29476152	SRP094100	GSE90684
chr6	131808016	131895155	+	ENSG00000197594.11	ENPP1	5167	protein_coding	3.48946e-30	-1.50772	6.99637e-29	down-regulated	reader	IGF2BP3	human	HepG2	knock down	RNA-seq	29476152	SRP094100	GSE90684
chr11	126202094	126211692	-	ENSG00000165526.8	RPUSD4	84881	protein_coding	2.52488e-15	-1.50548	2.47665e-14	down-regulated	reader	IGF2BP3	human	HepG2	knock down	RNA-seq	29476152	SRP094100	GSE90684
chr5	32226994	32313009	-	ENSG00000150712.10	MTMR12	54545	protein_coding	9.24824e-17	-1.50525	9.90202e-16	down-regulated	reader	IGF2BP3	human	HepG2	knock down	RNA-seq	29476152	SRP094100	GSE90684
chr15	101621444	101652391	-	ENSG00000184277.12	TM2D3	80213	protein_coding	9.78977e-07	-1.50522	4.82668e-06	down-regulated	reader	IGF2BP3	human	HepG2	knock down	RNA-seq	29476152	SRP094100	GSE90684
chr16	88715343	88785211	-	ENSG00000103335.19	PIEZO1	9780	protein_coding	7.98247e-43	-1.50392	2.30602e-41	down-regulated	reader	IGF2BP3	human	HepG2	knock down	RNA-seq	29476152	SRP094100	GSE90684
chrX	85244032	85273362	+	ENSG00000147180.16	ZNF711	7552	protein_coding	0.000553493	-1.50378	0.00182425	down-regulated	reader	IGF2BP3	human	HepG2	knock down	RNA-seq	29476152	SRP094100	GSE90684
chr17	74862497	74873031	-	ENSG00000161513.11	FDXR	2232	protein_coding	1.63693e-47	-1.50346	5.29158e-46	down-regulated	reader	IGF2BP3	human	HepG2	knock down	RNA-seq	29476152	SRP094100	GSE90684
chr14	21351472	21384266	-	ENSG00000092201.9	SUPT16H	11198	protein_coding	1.77296e-78	-1.50298	9.63229e-77	down-regulated	reader	IGF2BP3	human	HepG2	knock down	RNA-seq	29476152	SRP094100	GSE90684
chr16	66603874	66613892	+	ENSG00000140931.19	CMTM3	123920	protein_coding	2.67617e-28	-1.50194	4.94754e-27	down-regulated	reader	IGF2BP3	human	HepG2	knock down	RNA-seq	29476152	SRP094100	GSE90684
chr7	55951793	56000181	+	ENSG00000146729.9	GBAS	2631	protein_coding	2.1097e-16	-1.50123	2.21518e-15	down-regulated	reader	IGF2BP3	human	HepG2	knock down	RNA-seq	29476152	SRP094100	GSE90684
chr12	114670254	114684164	-	ENSG00000135111.14	TBX3	6926	protein_coding	1.23343e-16	-1.50083	1.31311e-15	down-regulated	reader	IGF2BP3	human	HepG2	knock down	RNA-seq	29476152	SRP094100	GSE90684
chr2	197500413	197550726	+	ENSG00000270757.1	HSPE1-MOB4	100529241	protein_coding	0.00787039	-1.49978	0.0204779	down-regulated	reader	IGF2BP3	human	HepG2	knock down	RNA-seq	29476152	SRP094100	GSE90684
chr2	667335	677439	-	ENSG00000151353.14	TMEM18	129787	protein_coding	5.38171e-07	-1.49977	2.73585e-06	down-regulated	reader	IGF2BP3	human	HepG2	knock down	RNA-seq	29476152	SRP094100	GSE90684
chr15	77100656	77420144	-	ENSG00000173517.10	PEAK1	79834	protein_coding	2.6594e-12	-1.49788	2.12373e-11	down-regulated	reader	IGF2BP3	human	HepG2	knock down	RNA-seq	29476152	SRP094100	GSE90684
chr17	7930345	7932123	-	ENSG00000170043.11	TRAPPC1	58485	protein_coding	2.97978e-15	-1.49743	2.91437e-14	down-regulated	reader	IGF2BP3	human	HepG2	knock down	RNA-seq	29476152	SRP094100	GSE90684
chr5	62403972	62628582	+	ENSG00000086200.16	IPO11	51194	protein_coding	2.89022e-10	-1.49646	1.9966e-09	down-regulated	reader	IGF2BP3	human	HepG2	knock down	RNA-seq	29476152	SRP094100	GSE90684
chr12	102073103	102120124	-	ENSG00000075188.8	NUP37	79023	protein_coding	5.52698e-07	-1.49626	2.80716e-06	down-regulated	reader	IGF2BP3	human	HepG2	knock down	RNA-seq	29476152	SRP094100	GSE90684
chr10	132397168	132417863	+	ENSG00000171813.13	PWWP2B	170394	protein_coding	0.00395764	-1.49546	0.011041	down-regulated	reader	IGF2BP3	human	HepG2	knock down	RNA-seq	29476152	SRP094100	GSE90684
chr1	156054752	156058510	+	ENSG00000116586.11	LAMTOR2	28956	protein_coding	1.3381e-07	-1.49458	7.33365e-07	down-regulated	reader	IGF2BP3	human	HepG2	knock down	RNA-seq	29476152	SRP094100	GSE90684
chr11	111908565	111923722	-	ENSG00000109846.7	CRYAB	1410	protein_coding	0.0184291	-1.49417	0.0435765	down-regulated	reader	IGF2BP3	human	HepG2	knock down	RNA-seq	29476152	SRP094100	GSE90684
chr2	24077433	24085861	-	ENSG00000115129.13	TP53I3	9540	protein_coding	4.58927e-31	-1.49362	9.43742e-30	down-regulated	reader	IGF2BP3	human	HepG2	knock down	RNA-seq	29476152	SRP094100	GSE90684
chr6	109444062	109465968	-	ENSG00000135596.17	MICAL1	64780	protein_coding	1.72881e-18	-1.49208	2.04471e-17	down-regulated	reader	IGF2BP3	human	HepG2	knock down	RNA-seq	29476152	SRP094100	GSE90684
chr11	65775893	65780802	-	ENSG00000254470.2	AP5B1	91056	protein_coding	0.000101306	-1.49128	0.00037731	down-regulated	reader	IGF2BP3	human	HepG2	knock down	RNA-seq	29476152	SRP094100	GSE90684
chr17	28577565	28599279	-	ENSG00000076382.16	SPAG5	10615	protein_coding	1.22791e-05	-1.48944	5.2263e-05	down-regulated	reader	IGF2BP3	human	HepG2	knock down	RNA-seq	29476152	SRP094100	GSE90684
chr20	25195693	25226729	+	ENSG00000197586.12	ENTPD6	955	protein_coding	3.73894e-40	-1.48894	1.00916e-38	down-regulated	reader	IGF2BP3	human	HepG2	knock down	RNA-seq	29476152	SRP094100	GSE90684
chr20	36996349	37095995	-	ENSG00000080839.11	RBL1	5933	protein_coding	9.14491e-06	-1.48759	3.96444e-05	down-regulated	reader	IGF2BP3	human	HepG2	knock down	RNA-seq	29476152	SRP094100	GSE90684
chr14	19062316	19115270	+	ENSG00000225210.9	DUXAP9	642477	transcribed_processed_pseudogene	9.55316e-14	-1.48716	8.43262e-13	down-regulated	reader	IGF2BP3	human	HepG2	knock down	RNA-seq	29476152	SRP094100	GSE90684
chr5	107195156	107195332	+	ENSG00000250273.1	PSMC1P5	NA	processed_pseudogene	0.00500707	-1.48691	0.0136853	down-regulated	reader	IGF2BP3	human	HepG2	knock down	RNA-seq	29476152	SRP094100	GSE90684
chr17	16415542	16437003	+	ENSG00000187688.14	TRPV2	51393	protein_coding	5.44076e-09	-1.4858	3.39257e-08	down-regulated	reader	IGF2BP3	human	HepG2	knock down	RNA-seq	29476152	SRP094100	GSE90684
chr10	112950250	113167678	+	ENSG00000148737.15	TCF7L2	6934	protein_coding	8.93127e-06	-1.48567	3.87681e-05	down-regulated	reader	IGF2BP3	human	HepG2	knock down	RNA-seq	29476152	SRP094100	GSE90684
chr1	14598704	15118043	+	ENSG00000189337.15	KAZN	23254	protein_coding	2.21275e-08	-1.48483	1.30396e-07	down-regulated	reader	IGF2BP3	human	HepG2	knock down	RNA-seq	29476152	SRP094100	GSE90684
chr16	89737549	89816657	-	ENSG00000187741.14	FANCA	2175	protein_coding	2.92775e-17	-1.48465	3.22915e-16	down-regulated	reader	IGF2BP3	human	HepG2	knock down	RNA-seq	29476152	SRP094100	GSE90684
chr11	62337448	62393412	+	ENSG00000162174.12	ASRGL1	80150	protein_coding	2.04174e-10	-1.48372	1.42448e-09	down-regulated	reader	IGF2BP3	human	HepG2	knock down	RNA-seq	29476152	SRP094100	GSE90684
chr17	82031624	82034204	+	ENSG00000169750.8	RAC3	5881	protein_coding	0.00382641	-1.4828	0.010705	down-regulated	reader	IGF2BP3	human	HepG2	knock down	RNA-seq	29476152	SRP094100	GSE90684
chr16	46884378	46931297	+	ENSG00000166123.13	GPT2	84706	protein_coding	2.14207e-34	-1.48157	4.90841e-33	down-regulated	reader	IGF2BP3	human	HepG2	knock down	RNA-seq	29476152	SRP094100	GSE90684
chr7	55436056	55572988	-	ENSG00000154978.12	VOPP1	81552	protein_coding	5.96097e-19	-1.48102	7.21226e-18	down-regulated	reader	IGF2BP3	human	HepG2	knock down	RNA-seq	29476152	SRP094100	GSE90684
chr17	73207353	73236753	-	ENSG00000133193.12	FAM104A	84923	protein_coding	2.89242e-08	-1.48028	1.68853e-07	down-regulated	reader	IGF2BP3	human	HepG2	knock down	RNA-seq	29476152	SRP094100	GSE90684
chr15	29730713	29730985	+	ENSG00000234664.1	HMGN2P5	NA	processed_pseudogene	0.00320541	-1.47923	0.00913656	down-regulated	reader	IGF2BP3	human	HepG2	knock down	RNA-seq	29476152	SRP094100	GSE90684
chr2	241675742	241686991	-	ENSG00000168393.12	DTYMK	1841	protein_coding	6.29715e-11	-1.47739	4.5655e-10	down-regulated	reader	IGF2BP3	human	HepG2	knock down	RNA-seq	29476152	SRP094100	GSE90684
chr3	3700814	4467281	-	ENSG00000144455.13	SUMF1	285362	protein_coding	2.32722e-13	-1.47669	2.00179e-12	down-regulated	reader	IGF2BP3	human	HepG2	knock down	RNA-seq	29476152	SRP094100	GSE90684
chr3	49007062	49015953	+	ENSG00000178252.17	WDR6	11180	protein_coding	4.27255e-57	-1.47652	1.65421e-55	down-regulated	reader	IGF2BP3	human	HepG2	knock down	RNA-seq	29476152	SRP094100	GSE90684
chr17	75236599	75262363	-	ENSG00000125447.16	GGA3	23163	protein_coding	2.47963e-16	-1.4763	2.59391e-15	down-regulated	reader	IGF2BP3	human	HepG2	knock down	RNA-seq	29476152	SRP094100	GSE90684
chr2	242088633	242160153	+	ENSG00000220804.8	AC093642.5	NA	transcribed_unprocessed_pseudogene	0.0397569	-1.47533	0.0853966	down-regulated	reader	IGF2BP3	human	HepG2	knock down	RNA-seq	29476152	SRP094100	GSE90684
chr16	21158377	21180616	+	ENSG00000011638.10	TMEM159	57146	protein_coding	0.000472591	-1.47508	0.00157269	down-regulated	reader	IGF2BP3	human	HepG2	knock down	RNA-seq	29476152	SRP094100	GSE90684
chr14	34874343	34876459	+	ENSG00000258738.1	RP11-73E17.2	NA	antisense	0.0166947	-1.47474	0.039962	down-regulated	reader	IGF2BP3	human	HepG2	knock down	RNA-seq	29476152	SRP094100	GSE90684
chr10	102132994	102150331	+	ENSG00000148840.10	PPRC1	23082	protein_coding	1.31912e-14	-1.47472	1.23425e-13	down-regulated	reader	IGF2BP3	human	HepG2	knock down	RNA-seq	29476152	SRP094100	GSE90684
chr19	13952492	13961449	+	ENSG00000132017.10	DCAF15	90379	protein_coding	4.11364e-06	-1.47464	1.87705e-05	down-regulated	reader	IGF2BP3	human	HepG2	knock down	RNA-seq	29476152	SRP094100	GSE90684
chr1	6521347	6554535	-	ENSG00000162408.10	NOL9	79707	protein_coding	2.47425e-15	-1.47454	2.4284e-14	down-regulated	reader	IGF2BP3	human	HepG2	knock down	RNA-seq	29476152	SRP094100	GSE90684
chr22	39223359	39244751	-	ENSG00000100311.16	PDGFB	5155	protein_coding	0.021423	-1.47383	0.0497732	down-regulated	reader	IGF2BP3	human	HepG2	knock down	RNA-seq	29476152	SRP094100	GSE90684
chr17	76672551	76711016	-	ENSG00000182534.13	MXRA7	439921	protein_coding	3.18272e-43	-1.47323	9.32234e-42	down-regulated	reader	IGF2BP3	human	HepG2	knock down	RNA-seq	29476152	SRP094100	GSE90684
chr6	20401906	20493715	+	ENSG00000112242.14	E2F3	1871	protein_coding	3.28364e-11	-1.47318	2.4309e-10	down-regulated	reader	IGF2BP3	human	HepG2	knock down	RNA-seq	29476152	SRP094100	GSE90684
chr2	19910260	19990131	-	ENSG00000118965.14	WDR35	57539	protein_coding	4.71677e-13	-1.46969	3.97398e-12	down-regulated	reader	IGF2BP3	human	HepG2	knock down	RNA-seq	29476152	SRP094100	GSE90684
chr17	744414	753999	-	ENSG00000179409.10	GEMIN4	50628	protein_coding	3.77892e-07	-1.46891	1.95709e-06	down-regulated	reader	IGF2BP3	human	HepG2	knock down	RNA-seq	29476152	SRP094100	GSE90684
chr15	40331452	40340967	-	ENSG00000188549.12	C15orf52	388115	protein_coding	8.87344e-13	-1.46777	7.333e-12	down-regulated	reader	IGF2BP3	human	HepG2	knock down	RNA-seq	29476152	SRP094100	GSE90684
chr5	163437569	163446151	+	ENSG00000113328.18	CCNG1	900	protein_coding	8.07056e-30	-1.46701	1.58976e-28	down-regulated	reader	IGF2BP3	human	HepG2	knock down	RNA-seq	29476152	SRP094100	GSE90684
chr12	95076749	95217482	-	ENSG00000180263.13	FGD6	55785	protein_coding	0.000148609	-1.46646	0.000536751	down-regulated	reader	IGF2BP3	human	HepG2	knock down	RNA-seq	29476152	SRP094100	GSE90684
chr20	17941597	17968980	-	ENSG00000089006.16	SNX5	27131	protein_coding	8.24089e-81	-1.46607	4.62644e-79	down-regulated	reader	IGF2BP3	human	HepG2	knock down	RNA-seq	29476152	SRP094100	GSE90684
chr17	65010715	65056839	-	ENSG00000120063.9	GNA13	10672	protein_coding	1.62459e-12	-1.46507	1.32053e-11	down-regulated	reader	IGF2BP3	human	HepG2	knock down	RNA-seq	29476152	SRP094100	GSE90684
chr12	122527246	122626396	+	ENSG00000184445.11	KNTC1	9735	protein_coding	4.08058e-09	-1.46478	2.57205e-08	down-regulated	reader	IGF2BP3	human	HepG2	knock down	RNA-seq	29476152	SRP094100	GSE90684
chr9	136375577	136398797	-	ENSG00000165684.3	SNAPC4	6621	protein_coding	5.9775e-10	-1.46433	4.03499e-09	down-regulated	reader	IGF2BP3	human	HepG2	knock down	RNA-seq	29476152	SRP094100	GSE90684
chr8	144529179	144605816	-	ENSG00000147799.11	ARHGAP39	80728	protein_coding	4.94455e-05	-1.46362	0.000192546	down-regulated	reader	IGF2BP3	human	HepG2	knock down	RNA-seq	29476152	SRP094100	GSE90684
chr21	43092956	43107587	-	ENSG00000160201.11	U2AF1	7307	protein_coding	0.0261115	-1.45892	0.0592842	down-regulated	reader	IGF2BP3	human	HepG2	knock down	RNA-seq	29476152	SRP094100	GSE90684
chr20	36573488	36593950	+	ENSG00000118707.9	TGIF2	60436	protein_coding	8.36912e-22	-1.45794	1.15915e-20	down-regulated	reader	IGF2BP3	human	HepG2	knock down	RNA-seq	29476152	SRP094100	GSE90684
chrX	139726346	139945276	-	ENSG00000101974.14	ATP11C	286410	protein_coding	1.72314e-10	-1.45786	1.20871e-09	down-regulated	reader	IGF2BP3	human	HepG2	knock down	RNA-seq	29476152	SRP094100	GSE90684
chr19	52269571	52296046	+	ENSG00000196214.10	ZNF766	90321	protein_coding	0.0342054	-1.45775	0.0748847	down-regulated	reader	IGF2BP3	human	HepG2	knock down	RNA-seq	29476152	SRP094100	GSE90684
chr6	116635618	116668794	-	ENSG00000153975.9	ZUFSP	221302	protein_coding	3.17833e-06	-1.4563	1.47383e-05	down-regulated	reader	IGF2BP3	human	HepG2	knock down	RNA-seq	29476152	SRP094100	GSE90684
chr4	4859666	4863936	+	ENSG00000163132.6	MSX1	4487	protein_coding	1.54637e-05	-1.45626	6.48989e-05	down-regulated	reader	IGF2BP3	human	HepG2	knock down	RNA-seq	29476152	SRP094100	GSE90684
chr16	88809339	88811944	-	ENSG00000198931.10	APRT	353	protein_coding	6.74105e-27	-1.45574	1.17165e-25	down-regulated	reader	IGF2BP3	human	HepG2	knock down	RNA-seq	29476152	SRP094100	GSE90684
chr15	64151715	64157481	+	ENSG00000157734.13	SNX22	79856	protein_coding	0.000441952	-1.45554	0.00147891	down-regulated	reader	IGF2BP3	human	HepG2	knock down	RNA-seq	29476152	SRP094100	GSE90684
chr16	84476421	84554033	-	ENSG00000140950.15	TLDC1	57707	protein_coding	1.29954e-08	-1.45276	7.82513e-08	down-regulated	reader	IGF2BP3	human	HepG2	knock down	RNA-seq	29476152	SRP094100	GSE90684
chr17	42758447	42763041	+	ENSG00000131477.10	RAMP2	10266	protein_coding	0.0120185	-1.45256	0.0298592	down-regulated	reader	IGF2BP3	human	HepG2	knock down	RNA-seq	29476152	SRP094100	GSE90684
chr17	38671703	38675421	-	ENSG00000273604.1	C17orf96	100170841	protein_coding	9.51409e-21	-1.45129	1.25577e-19	down-regulated	reader	IGF2BP3	human	HepG2	knock down	RNA-seq	29476152	SRP094100	GSE90684
chr1	28505943	28539300	+	ENSG00000180198.15	RCC1	1104	protein_coding	2.57263e-21	-1.45104	3.46903e-20	down-regulated	reader	IGF2BP3	human	HepG2	knock down	RNA-seq	29476152	SRP094100	GSE90684
chr12	110533245	110583320	-	ENSG00000196850.5	PPTC7	160760	protein_coding	1.08492e-10	-1.45099	7.72285e-10	down-regulated	reader	IGF2BP3	human	HepG2	knock down	RNA-seq	29476152	SRP094100	GSE90684
chr19	32972209	32978222	+	ENSG00000131944.9	FAAP24	91442	protein_coding	0.0389625	-1.45091	0.0838816	down-regulated	reader	IGF2BP3	human	HepG2	knock down	RNA-seq	29476152	SRP094100	GSE90684
chr1	1751232	1780457	-	ENSG00000008130.15	NADK	65220	protein_coding	2.45655e-24	-1.45082	3.77148e-23	down-regulated	reader	IGF2BP3	human	HepG2	knock down	RNA-seq	29476152	SRP094100	GSE90684
chr19	38211006	38229714	-	ENSG00000011332.19	DPF1	8193	protein_coding	0.0430771	-1.44945	0.091743	down-regulated	reader	IGF2BP3	human	HepG2	knock down	RNA-seq	29476152	SRP094100	GSE90684
chr19	18531751	18544077	-	ENSG00000105701.15	FKBP8	23770	protein_coding	1.32039e-26	-1.44938	2.25996e-25	down-regulated	reader	IGF2BP3	human	HepG2	knock down	RNA-seq	29476152	SRP094100	GSE90684
chr12	66137960	66169896	-	ENSG00000282031.1	TMBIM4	NA	protein_coding	0.00289643	-1.44592	0.00834446	down-regulated	reader	IGF2BP3	human	HepG2	knock down	RNA-seq	29476152	SRP094100	GSE90684
chr20	6074845	6123544	-	ENSG00000101311.15	FERMT1	55612	protein_coding	1.6288e-12	-1.4452	1.32331e-11	down-regulated	reader	IGF2BP3	human	HepG2	knock down	RNA-seq	29476152	SRP094100	GSE90684
chr19	19629476	19643667	-	ENSG00000089639.10	GMIP	51291	protein_coding	0.000245666	-1.4447	0.000858762	down-regulated	reader	IGF2BP3	human	HepG2	knock down	RNA-seq	29476152	SRP094100	GSE90684
chr7	111726110	112206411	-	ENSG00000128512.19	DOCK4	9732	protein_coding	8.23868e-22	-1.44346	1.14202e-20	down-regulated	reader	IGF2BP3	human	HepG2	knock down	RNA-seq	29476152	SRP094100	GSE90684
chr6	43450352	43456632	-	ENSG00000171462.14	DLK2	65989	protein_coding	0.0323606	-1.44308	0.0713225	down-regulated	reader	IGF2BP3	human	HepG2	knock down	RNA-seq	29476152	SRP094100	GSE90684
chr3	188153284	188890671	+	ENSG00000145012.12	LPP	4026	protein_coding	4.76281e-29	-1.4418	9.157e-28	down-regulated	reader	IGF2BP3	human	HepG2	knock down	RNA-seq	29476152	SRP094100	GSE90684
chr1	162366908	162386818	+	ENSG00000239887.4	C1orf226	400793	protein_coding	4.04783e-07	-1.44048	2.08673e-06	down-regulated	reader	IGF2BP3	human	HepG2	knock down	RNA-seq	29476152	SRP094100	GSE90684
chr22	31212239	31280080	+	ENSG00000182541.17	LIMK2	3985	protein_coding	4.59433e-15	-1.44042	4.447e-14	down-regulated	reader	IGF2BP3	human	HepG2	knock down	RNA-seq	29476152	SRP094100	GSE90684
chr19	57826461	57826778	-	ENSG00000269304.1	AC010522.1	NA	processed_pseudogene	0.0306616	-1.43944	0.0681539	down-regulated	reader	IGF2BP3	human	HepG2	knock down	RNA-seq	29476152	SRP094100	GSE90684
chr2	47695530	47810101	+	ENSG00000116062.14	MSH6	2956	protein_coding	3.86384e-23	-1.43869	5.62444e-22	down-regulated	reader	IGF2BP3	human	HepG2	knock down	RNA-seq	29476152	SRP094100	GSE90684
chr11	64784914	64803241	-	ENSG00000168067.11	MAP4K2	5871	protein_coding	6.84677e-06	-1.43867	3.02978e-05	down-regulated	reader	IGF2BP3	human	HepG2	knock down	RNA-seq	29476152	SRP094100	GSE90684
chr1	944204	959309	-	ENSG00000188976.10	NOC2L	26155	protein_coding	7.46359e-31	-1.43711	1.52736e-29	down-regulated	reader	IGF2BP3	human	HepG2	knock down	RNA-seq	29476152	SRP094100	GSE90684
chr2	106093303	106194339	-	ENSG00000115652.14	UXS1	80146	protein_coding	1.27274e-23	-1.43684	1.88692e-22	down-regulated	reader	IGF2BP3	human	HepG2	knock down	RNA-seq	29476152	SRP094100	GSE90684
chr11	62676498	62679117	-	ENSG00000162191.13	UBXN1	51035	protein_coding	1.12133e-17	-1.43665	1.26748e-16	down-regulated	reader	IGF2BP3	human	HepG2	knock down	RNA-seq	29476152	SRP094100	GSE90684
chr8	27284887	27311319	-	ENSG00000104228.12	TRIM35	23087	protein_coding	3.05205e-09	-1.43657	1.9456e-08	down-regulated	reader	IGF2BP3	human	HepG2	knock down	RNA-seq	29476152	SRP094100	GSE90684
chr5	146113038	146182660	-	ENSG00000133706.17	LARS	51520	protein_coding	1.76202e-21	-1.43627	2.39709e-20	down-regulated	reader	IGF2BP3	human	HepG2	knock down	RNA-seq	29476152	SRP094100	GSE90684
chr5	72107234	72209570	+	ENSG00000131711.14	MAP1B	4131	protein_coding	2.086e-56	-1.43621	8.00282e-55	down-regulated	reader	IGF2BP3	human	HepG2	knock down	RNA-seq	29476152	SRP094100	GSE90684
chr14	103682362	103684015	-	ENSG00000246451.2	RP11-894P9.1	NA	antisense	0.00252957	-1.43564	0.00737713	down-regulated	reader	IGF2BP3	human	HepG2	knock down	RNA-seq	29476152	SRP094100	GSE90684
chr14	103561896	103714249	+	ENSG00000126214.21	KLC1	3831	protein_coding	1.54271e-31	-1.4349	3.22762e-30	down-regulated	reader	IGF2BP3	human	HepG2	knock down	RNA-seq	29476152	SRP094100	GSE90684
chr17	41853545	41865431	-	ENSG00000178502.5	KLHL11	55175	protein_coding	0.011114	-1.43417	0.0277801	down-regulated	reader	IGF2BP3	human	HepG2	knock down	RNA-seq	29476152	SRP094100	GSE90684
chr14	77335021	77377109	-	ENSG00000100580.7	TMED8	283578	protein_coding	6.17261e-10	-1.43406	4.16336e-09	down-regulated	reader	IGF2BP3	human	HepG2	knock down	RNA-seq	29476152	SRP094100	GSE90684
chr2	10439968	10448504	-	ENSG00000115758.12	ODC1	4953	protein_coding	2.19177e-43	-1.4334	6.43096e-42	down-regulated	reader	IGF2BP3	human	HepG2	knock down	RNA-seq	29476152	SRP094100	GSE90684
chr12	106063340	106140033	-	ENSG00000074590.13	NUAK1	9891	protein_coding	0.00747649	-1.43277	0.019577	down-regulated	reader	IGF2BP3	human	HepG2	knock down	RNA-seq	29476152	SRP094100	GSE90684
chr12	49127782	49131397	-	ENSG00000123416.15	TUBA1B	10376	protein_coding	4.04472e-80	-1.43106	2.24083e-78	down-regulated	reader	IGF2BP3	human	HepG2	knock down	RNA-seq	29476152	SRP094100	GSE90684
chr20	25612935	25624175	-	ENSG00000170191.4	NANP	140838	protein_coding	4.19419e-05	-1.43105	0.000165082	down-regulated	reader	IGF2BP3	human	HepG2	knock down	RNA-seq	29476152	SRP094100	GSE90684
chr7	120988677	121297444	+	ENSG00000106034.17	CPED1	79974	protein_coding	0.00268101	-1.43096	0.00777169	down-regulated	reader	IGF2BP3	human	HepG2	knock down	RNA-seq	29476152	SRP094100	GSE90684
chr20	36890229	36951843	-	ENSG00000101347.8	SAMHD1	25939	protein_coding	9.99378e-17	-1.43	1.06731e-15	down-regulated	reader	IGF2BP3	human	HepG2	knock down	RNA-seq	29476152	SRP094100	GSE90684
chr15	74179466	74212267	-	ENSG00000137868.18	STRA6	64220	protein_coding	0.00826028	-1.42932	0.0213866	down-regulated	reader	IGF2BP3	human	HepG2	knock down	RNA-seq	29476152	SRP094100	GSE90684
chr17	28335602	28347009	+	ENSG00000109079.9	TNFAIP1	7126	protein_coding	7.82526e-25	-1.42818	1.23749e-23	down-regulated	reader	IGF2BP3	human	HepG2	knock down	RNA-seq	29476152	SRP094100	GSE90684
chr3	186789880	186807058	-	ENSG00000163918.10	RFC4	5984	protein_coding	2.49833e-05	-1.42747	0.000101906	down-regulated	reader	IGF2BP3	human	HepG2	knock down	RNA-seq	29476152	SRP094100	GSE90684
chr19	48445773	48457022	+	ENSG00000105447.12	GRWD1	83743	protein_coding	4.58143e-14	-1.4274	4.13507e-13	down-regulated	reader	IGF2BP3	human	HepG2	knock down	RNA-seq	29476152	SRP094100	GSE90684
chr19	45406209	45410766	+	ENSG00000117877.10	CD3EAP	10849	protein_coding	1.77103e-06	-1.4262	8.45458e-06	down-regulated	reader	IGF2BP3	human	HepG2	knock down	RNA-seq	29476152	SRP094100	GSE90684
chr19	6737925	6751526	+	ENSG00000125733.17	TRIP10	9322	protein_coding	3.67042e-12	-1.42431	2.90767e-11	down-regulated	reader	IGF2BP3	human	HepG2	knock down	RNA-seq	29476152	SRP094100	GSE90684
chr17	41966741	41977731	+	ENSG00000173786.16	CNP	1267	protein_coding	1.93348e-40	-1.42401	5.26068e-39	down-regulated	reader	IGF2BP3	human	HepG2	knock down	RNA-seq	29476152	SRP094100	GSE90684
chr3	114005833	114088422	+	ENSG00000151576.10	QTRTD1	79691	protein_coding	1.23205e-08	-1.42369	7.45339e-08	down-regulated	reader	IGF2BP3	human	HepG2	knock down	RNA-seq	29476152	SRP094100	GSE90684
chr1	53946077	53968168	+	ENSG00000116212.14	LRRC42	115353	protein_coding	1.47149e-11	-1.42321	1.1214e-10	down-regulated	reader	IGF2BP3	human	HepG2	knock down	RNA-seq	29476152	SRP094100	GSE90684
chr6	57314805	57646849	+	ENSG00000146143.17	PRIM2	5558	protein_coding	2.0786e-05	-1.42161	8.55098e-05	down-regulated	reader	IGF2BP3	human	HepG2	knock down	RNA-seq	29476152	SRP094100	GSE90684
chr1	156082573	156140089	+	ENSG00000160789.19	LMNA	4000	protein_coding	4.56965e-65	-1.41938	2.03603e-63	down-regulated	reader	IGF2BP3	human	HepG2	knock down	RNA-seq	29476152	SRP094100	GSE90684
chr9	137582079	137590490	-	ENSG00000165724.5	ZMYND19	116225	protein_coding	3.71638e-05	-1.41844	0.000147725	down-regulated	reader	IGF2BP3	human	HepG2	knock down	RNA-seq	29476152	SRP094100	GSE90684
chr2	108377911	108388057	+	ENSG00000198075.9	SULT1C4	27233	protein_coding	0.00424373	-1.41698	0.0117709	down-regulated	reader	IGF2BP3	human	HepG2	knock down	RNA-seq	29476152	SRP094100	GSE90684
chr3	9397615	9479240	+	ENSG00000168137.15	SETD5	55209	protein_coding	1.6152e-21	-1.41694	2.20447e-20	down-regulated	reader	IGF2BP3	human	HepG2	knock down	RNA-seq	29476152	SRP094100	GSE90684
chrX	24693919	24996986	+	ENSG00000101868.10	POLA1	5422	protein_coding	5.07551e-06	-1.41546	2.28073e-05	down-regulated	reader	IGF2BP3	human	HepG2	knock down	RNA-seq	29476152	SRP094100	GSE90684
chr12	52948871	52952901	+	ENSG00000111057.10	KRT18	3875	protein_coding	2.65549e-107	-1.41334	2.01459e-105	down-regulated	reader	IGF2BP3	human	HepG2	knock down	RNA-seq	29476152	SRP094100	GSE90684
chr22	15823197	15823890	+	ENSG00000272872.1	LL22NC03-N14H11.1	NA	sense_intronic	1.18099e-05	-1.41309	5.03804e-05	down-regulated	reader	IGF2BP3	human	HepG2	knock down	RNA-seq	29476152	SRP094100	GSE90684
chr2	96184859	96208825	-	ENSG00000084090.13	STARD7	56910	protein_coding	3.85709e-63	-1.41307	1.67858e-61	down-regulated	reader	IGF2BP3	human	HepG2	knock down	RNA-seq	29476152	SRP094100	GSE90684
chr11	65892049	65900573	-	ENSG00000175592.8	FOSL1	8061	protein_coding	0.00159093	-1.41273	0.00483743	down-regulated	reader	IGF2BP3	human	HepG2	knock down	RNA-seq	29476152	SRP094100	GSE90684
chr11	61429220	61485822	+	ENSG00000256591.5	RP11-286N22.8	NA	protein_coding	0.00141723	-1.4126	0.0043501	down-regulated	reader	IGF2BP3	human	HepG2	knock down	RNA-seq	29476152	SRP094100	GSE90684
chr12	52897187	52949954	-	ENSG00000170421.12	KRT8	3856	protein_coding	6.90553e-171	-1.41257	9.23039e-169	down-regulated	reader	IGF2BP3	human	HepG2	knock down	RNA-seq	29476152	SRP094100	GSE90684
chr17	68035519	68046842	+	ENSG00000182481.8	KPNA2	3838	protein_coding	8.71923e-47	-1.41106	2.77598e-45	down-regulated	reader	IGF2BP3	human	HepG2	knock down	RNA-seq	29476152	SRP094100	GSE90684
chr5	80626228	80654983	-	ENSG00000228716.6	DHFR	1719	protein_coding	4.885e-16	-1.4103	5.00446e-15	down-regulated	reader	IGF2BP3	human	HepG2	knock down	RNA-seq	29476152	SRP094100	GSE90684
chr18	3247481	3256236	+	ENSG00000101608.12	MYL12A	10627	protein_coding	3.09581e-35	-1.41004	7.28208e-34	down-regulated	reader	IGF2BP3	human	HepG2	knock down	RNA-seq	29476152	SRP094100	GSE90684
chr12	2794953	2805423	+	ENSG00000004478.7	FKBP4	2288	protein_coding	1.85322e-20	-1.40989	2.41578e-19	down-regulated	reader	IGF2BP3	human	HepG2	knock down	RNA-seq	29476152	SRP094100	GSE90684
chr20	45406057	45410610	+	ENSG00000244274.7	DBNDD2	55861	protein_coding	8.89586e-05	-1.40968	0.000333535	down-regulated	reader	IGF2BP3	human	HepG2	knock down	RNA-seq	29476152	SRP094100	GSE90684
chr11	47177525	47186443	-	ENSG00000165912.15	PACSIN3	29763	protein_coding	5.66855e-14	-1.40625	5.07548e-13	down-regulated	reader	IGF2BP3	human	HepG2	knock down	RNA-seq	29476152	SRP094100	GSE90684
chr4	140620765	140756120	-	ENSG00000109436.7	TBC1D9	23158	protein_coding	4.9819e-11	-1.4058	3.63541e-10	down-regulated	reader	IGF2BP3	human	HepG2	knock down	RNA-seq	29476152	SRP094100	GSE90684
chr17	58352500	58417595	-	ENSG00000108375.12	RNF43	54894	protein_coding	1.05164e-19	-1.4051	1.31295e-18	down-regulated	reader	IGF2BP3	human	HepG2	knock down	RNA-seq	29476152	SRP094100	GSE90684
chr5	157137412	157159019	-	ENSG00000155868.7	MED7	9443	protein_coding	0.0077658	-1.40503	0.0202432	down-regulated	reader	IGF2BP3	human	HepG2	knock down	RNA-seq	29476152	SRP094100	GSE90684
chr9	116687302	116701300	+	ENSG00000119401.10	TRIM32	22954	protein_coding	0.000220753	-1.40502	0.000776994	down-regulated	reader	IGF2BP3	human	HepG2	knock down	RNA-seq	29476152	SRP094100	GSE90684
chrX	69505241	69532508	+	ENSG00000130054.4	FAM155B	27112	protein_coding	6.09381e-05	-1.4048	0.000234339	down-regulated	reader	IGF2BP3	human	HepG2	knock down	RNA-seq	29476152	SRP094100	GSE90684
chrX	154348524	154374638	-	ENSG00000196924.14	FLNA	2316	protein_coding	7.00593e-119	-1.40146	6.05096e-117	down-regulated	reader	IGF2BP3	human	HepG2	knock down	RNA-seq	29476152	SRP094100	GSE90684
chr9	131860107	132079908	-	ENSG00000160563.13	MED27	9442	protein_coding	0.000189805	-1.39968	0.000674692	down-regulated	reader	IGF2BP3	human	HepG2	knock down	RNA-seq	29476152	SRP094100	GSE90684
chr16	2039815	2047866	-	ENSG00000065057.7	NTHL1	4913	protein_coding	9.83213e-06	-1.39942	4.24597e-05	down-regulated	reader	IGF2BP3	human	HepG2	knock down	RNA-seq	29476152	SRP094100	GSE90684
chr11	77321707	77474635	-	ENSG00000149269.9	PAK1	5058	protein_coding	0.000982324	-1.39914	0.00310983	down-regulated	reader	IGF2BP3	human	HepG2	knock down	RNA-seq	29476152	SRP094100	GSE90684
chr15	89608789	89655451	-	ENSG00000166813.14	KIF7	374654	protein_coding	1.17453e-07	-1.39897	6.46666e-07	down-regulated	reader	IGF2BP3	human	HepG2	knock down	RNA-seq	29476152	SRP094100	GSE90684
chr11	117204967	117210292	+	ENSG00000280143.1	AP000892.6	NA	TEC	0.0110484	-1.39821	0.0276242	down-regulated	reader	IGF2BP3	human	HepG2	knock down	RNA-seq	29476152	SRP094100	GSE90684
chr7	152759749	152855378	+	ENSG00000133627.17	ACTR3B	57180	protein_coding	0.000394879	-1.39777	0.00133198	down-regulated	reader	IGF2BP3	human	HepG2	knock down	RNA-seq	29476152	SRP094100	GSE90684
chr10	80454166	80533123	+	ENSG00000108219.14	TSPAN14	81619	protein_coding	2.26841e-37	-1.3973	5.74504e-36	down-regulated	reader	IGF2BP3	human	HepG2	knock down	RNA-seq	29476152	SRP094100	GSE90684
chr22	40346500	40369367	+	ENSG00000239900.11	ADSL	158	protein_coding	4.90883e-25	-1.39727	7.8588e-24	down-regulated	reader	IGF2BP3	human	HepG2	knock down	RNA-seq	29476152	SRP094100	GSE90684
chr7	72947581	72954790	-	ENSG00000106133.17	NSUN5P2	260294	transcribed_unprocessed_pseudogene	7.72419e-06	-1.39692	3.38866e-05	down-regulated	reader	IGF2BP3	human	HepG2	knock down	RNA-seq	29476152	SRP094100	GSE90684
chr17	7661779	7687550	-	ENSG00000141510.16	TP53	7157	protein_coding	6.62227e-21	-1.39672	8.80981e-20	down-regulated	reader	IGF2BP3	human	HepG2	knock down	RNA-seq	29476152	SRP094100	GSE90684
chr7	26152240	26187125	+	ENSG00000050344.8	NFE2L3	9603	protein_coding	1.76838e-09	-1.3966	1.15304e-08	down-regulated	reader	IGF2BP3	human	HepG2	knock down	RNA-seq	29476152	SRP094100	GSE90684
chr4	69004618	69214731	-	ENSG00000213759.8	UGT2B11	10720	protein_coding	0.00177512	-1.39552	0.005332	down-regulated	reader	IGF2BP3	human	HepG2	knock down	RNA-seq	29476152	SRP094100	GSE90684
chr7	16646131	16706523	+	ENSG00000136261.14	BZW2	28969	protein_coding	1.09762e-09	-1.39456	7.27229e-09	down-regulated	reader	IGF2BP3	human	HepG2	knock down	RNA-seq	29476152	SRP094100	GSE90684
chr9	134135365	134159968	+	ENSG00000196363.9	WDR5	11091	protein_coding	5.86939e-16	-1.39391	5.96934e-15	down-regulated	reader	IGF2BP3	human	HepG2	knock down	RNA-seq	29476152	SRP094100	GSE90684
chr19	52012765	52030240	-	ENSG00000142556.18	ZNF614	80110	protein_coding	1.03397e-05	-1.39364	4.45146e-05	down-regulated	reader	IGF2BP3	human	HepG2	knock down	RNA-seq	29476152	SRP094100	GSE90684
chr3	138161012	138174949	-	ENSG00000138231.12	DBR1	51163	protein_coding	0.000289433	-1.39252	0.00099972	down-regulated	reader	IGF2BP3	human	HepG2	knock down	RNA-seq	29476152	SRP094100	GSE90684
chr4	2930561	2934859	-	ENSG00000109736.14	MFSD10	10227	protein_coding	1.70864e-12	-1.38982	1.38484e-11	down-regulated	reader	IGF2BP3	human	HepG2	knock down	RNA-seq	29476152	SRP094100	GSE90684
chr7	30134810	30162762	+	ENSG00000180354.15	MTURN	222166	protein_coding	5.3011e-07	-1.38813	2.69895e-06	down-regulated	reader	IGF2BP3	human	HepG2	knock down	RNA-seq	29476152	SRP094100	GSE90684
chr1	40979335	41012565	+	ENSG00000171793.13	CTPS1	1503	protein_coding	4.46003e-16	-1.3849	4.58023e-15	down-regulated	reader	IGF2BP3	human	HepG2	knock down	RNA-seq	29476152	SRP094100	GSE90684
chr16	75647786	75761872	+	ENSG00000166848.5	TERF2IP	54386	protein_coding	1.61949e-16	-1.38452	1.71113e-15	down-regulated	reader	IGF2BP3	human	HepG2	knock down	RNA-seq	29476152	SRP094100	GSE90684
chr1	43650158	43705515	+	ENSG00000066135.12	KDM4A	9682	protein_coding	3.22089e-11	-1.38448	2.38671e-10	down-regulated	reader	IGF2BP3	human	HepG2	knock down	RNA-seq	29476152	SRP094100	GSE90684
chr7	143379692	143380495	-	ENSG00000232533.1	AC093673.5	NA	antisense	0.0049417	-1.38431	0.0135244	down-regulated	reader	IGF2BP3	human	HepG2	knock down	RNA-seq	29476152	SRP094100	GSE90684
chr19	617224	633604	-	ENSG00000099821.13	POLRMT	5442	protein_coding	2.56911e-19	-1.38405	3.16293e-18	down-regulated	reader	IGF2BP3	human	HepG2	knock down	RNA-seq	29476152	SRP094100	GSE90684
chr19	35030684	35040448	+	ENSG00000105711.10	SCN1B	6324	protein_coding	0.000374582	-1.38391	0.00126961	down-regulated	reader	IGF2BP3	human	HepG2	knock down	RNA-seq	29476152	SRP094100	GSE90684
chr2	85584408	85593412	+	ENSG00000168899.4	VAMP5	10791	protein_coding	0.000199474	-1.38362	0.000706529	down-regulated	reader	IGF2BP3	human	HepG2	knock down	RNA-seq	29476152	SRP094100	GSE90684
chr1	155002630	155018522	+	ENSG00000160685.13	ZBTB7B	51043	protein_coding	7.85148e-07	-1.38332	3.90995e-06	down-regulated	reader	IGF2BP3	human	HepG2	knock down	RNA-seq	29476152	SRP094100	GSE90684
chr12	120210439	120265771	-	ENSG00000089159.15	PXN	5829	protein_coding	2.66889e-18	-1.38332	3.13236e-17	down-regulated	reader	IGF2BP3	human	HepG2	knock down	RNA-seq	29476152	SRP094100	GSE90684
chr12	39293228	39443390	-	ENSG00000139116.17	KIF21A	55605	protein_coding	8.42376e-28	-1.38279	1.53045e-26	down-regulated	reader	IGF2BP3	human	HepG2	knock down	RNA-seq	29476152	SRP094100	GSE90684
chr10	71964365	72013564	+	ENSG00000122863.5	CHST3	9469	protein_coding	4.03395e-18	-1.3813	4.67261e-17	down-regulated	reader	IGF2BP3	human	HepG2	knock down	RNA-seq	29476152	SRP094100	GSE90684
chr14	105489855	105499575	+	ENSG00000185347.17	C14orf80	283643	protein_coding	0.00360476	-1.38025	0.0101507	down-regulated	reader	IGF2BP3	human	HepG2	knock down	RNA-seq	29476152	SRP094100	GSE90684
chr11	57528463	57530803	-	ENSG00000134809.8	TIMM10	26519	protein_coding	1.1654e-06	-1.37957	5.69247e-06	down-regulated	reader	IGF2BP3	human	HepG2	knock down	RNA-seq	29476152	SRP094100	GSE90684
chr14	35122549	35317474	+	ENSG00000258790.1	RP11-561B11.2	NA	protein_coding	3.71169e-08	-1.379	2.13863e-07	down-regulated	reader	IGF2BP3	human	HepG2	knock down	RNA-seq	29476152	SRP094100	GSE90684
chr20	33811304	33854366	+	ENSG00000101421.3	CHMP4B	128866	protein_coding	1.68153e-27	-1.37773	3.0128e-26	down-regulated	reader	IGF2BP3	human	HepG2	knock down	RNA-seq	29476152	SRP094100	GSE90684
chr1	85266248	85277090	-	ENSG00000142867.12	BCL10	8915	protein_coding	0.00230929	-1.3773	0.00678761	down-regulated	reader	IGF2BP3	human	HepG2	knock down	RNA-seq	29476152	SRP094100	GSE90684
chr14	44924319	45042322	-	ENSG00000179454.13	KLHL28	54813	protein_coding	0.000215159	-1.37583	0.000759211	down-regulated	reader	IGF2BP3	human	HepG2	knock down	RNA-seq	29476152	SRP094100	GSE90684
chr5	151661096	151687165	-	ENSG00000113140.10	SPARC	6678	protein_coding	5.88595e-29	-1.37546	1.12777e-27	down-regulated	reader	IGF2BP3	human	HepG2	knock down	RNA-seq	29476152	SRP094100	GSE90684
chr19	1609290	1652605	-	ENSG00000071564.14	TCF3	6929	protein_coding	4.54827e-21	-1.37527	6.09888e-20	down-regulated	reader	IGF2BP3	human	HepG2	knock down	RNA-seq	29476152	SRP094100	GSE90684
chr11	392614	404908	+	ENSG00000184363.9	PKP3	11187	protein_coding	1.70931e-10	-1.37298	1.19951e-09	down-regulated	reader	IGF2BP3	human	HepG2	knock down	RNA-seq	29476152	SRP094100	GSE90684
chr1	32214472	32222359	-	ENSG00000160055.19	TMEM234	56063	protein_coding	0.00115361	-1.37265	0.00360264	down-regulated	reader	IGF2BP3	human	HepG2	knock down	RNA-seq	29476152	SRP094100	GSE90684
chr14	102592661	102730576	+	ENSG00000089902.9	RCOR1	23186	protein_coding	5.87443e-12	-1.37166	4.58679e-11	down-regulated	reader	IGF2BP3	human	HepG2	knock down	RNA-seq	29476152	SRP094100	GSE90684
chr1	1471769	1497848	+	ENSG00000160072.19	ATAD3B	83858	protein_coding	9.59376e-14	-1.37164	8.46402e-13	down-regulated	reader	IGF2BP3	human	HepG2	knock down	RNA-seq	29476152	SRP094100	GSE90684
chr16	1349240	1351911	-	ENSG00000007520.3	TSR3	115939	protein_coding	2.83618e-08	-1.37007	1.65685e-07	down-regulated	reader	IGF2BP3	human	HepG2	knock down	RNA-seq	29476152	SRP094100	GSE90684
chr3	9792495	9807726	+	ENSG00000241553.12	ARPC4	10093	protein_coding	2.51742e-24	-1.36901	3.86142e-23	down-regulated	reader	IGF2BP3	human	HepG2	knock down	RNA-seq	29476152	SRP094100	GSE90684
chr17	38727833	38728198	-	ENSG00000279119.1	AC006449.2	NA	protein_coding	0.024223	-1.36765	0.0554976	down-regulated	reader	IGF2BP3	human	HepG2	knock down	RNA-seq	29476152	SRP094100	GSE90684
chr21	41420304	41459214	+	ENSG00000157601.13	MX1	4599	protein_coding	0.00115119	-1.36467	0.00359577	down-regulated	reader	IGF2BP3	human	HepG2	knock down	RNA-seq	29476152	SRP094100	GSE90684
chr2	96859716	96870757	-	ENSG00000168758.10	SEMA4C	54910	protein_coding	6.17423e-13	-1.36461	5.16061e-12	down-regulated	reader	IGF2BP3	human	HepG2	knock down	RNA-seq	29476152	SRP094100	GSE90684
chr17	6578148	6640927	-	ENSG00000198920.9	KIAA0753	9851	protein_coding	5.34149e-07	-1.36427	2.71787e-06	down-regulated	reader	IGF2BP3	human	HepG2	knock down	RNA-seq	29476152	SRP094100	GSE90684
chr12	53251251	53254405	+	ENSG00000182544.8	MFSD5	84975	protein_coding	4.78805e-06	-1.36411	2.16504e-05	down-regulated	reader	IGF2BP3	human	HepG2	knock down	RNA-seq	29476152	SRP094100	GSE90684
chr11	66435075	66466738	-	ENSG00000174547.13	MRPL11	65003	protein_coding	6.41766e-08	-1.36382	3.61372e-07	down-regulated	reader	IGF2BP3	human	HepG2	knock down	RNA-seq	29476152	SRP094100	GSE90684
chr1	36088875	36093932	+	ENSG00000116863.10	ADPRHL2	54936	protein_coding	5.3695e-07	-1.36324	2.73047e-06	down-regulated	reader	IGF2BP3	human	HepG2	knock down	RNA-seq	29476152	SRP094100	GSE90684
chr3	51933430	51941941	-	ENSG00000114767.6	RRP9	9136	protein_coding	8.17305e-10	-1.36256	5.45151e-09	down-regulated	reader	IGF2BP3	human	HepG2	knock down	RNA-seq	29476152	SRP094100	GSE90684
chr6	138773509	138793319	+	ENSG00000024862.16	CCDC28A	25901	protein_coding	0.00123215	-1.36214	0.00382523	down-regulated	reader	IGF2BP3	human	HepG2	knock down	RNA-seq	29476152	SRP094100	GSE90684
chr17	51153590	51171744	+	ENSG00000011052.21	NME1-NME2	654364	protein_coding	1.41741e-27	-1.36199	2.5477e-26	down-regulated	reader	IGF2BP3	human	HepG2	knock down	RNA-seq	29476152	SRP094100	GSE90684
chr15	65117379	65133836	-	ENSG00000090470.14	PDCD7	10081	protein_coding	5.32673e-06	-1.36101	2.38725e-05	down-regulated	reader	IGF2BP3	human	HepG2	knock down	RNA-seq	29476152	SRP094100	GSE90684
chr19	16067021	16103005	+	ENSG00000167460.14	TPM4	7171	protein_coding	8.3031e-58	-1.36095	3.23705e-56	down-regulated	reader	IGF2BP3	human	HepG2	knock down	RNA-seq	29476152	SRP094100	GSE90684
chr7	43866558	43869893	-	ENSG00000062582.13	MRPS24	64951	protein_coding	1.56744e-08	-1.36018	9.38457e-08	down-regulated	reader	IGF2BP3	human	HepG2	knock down	RNA-seq	29476152	SRP094100	GSE90684
chr1	53765460	53838860	-	ENSG00000058804.11	NDC1	55706	protein_coding	1.04756e-11	-1.35941	8.05987e-11	down-regulated	reader	IGF2BP3	human	HepG2	knock down	RNA-seq	29476152	SRP094100	GSE90684
chr20	36306336	36528637	+	ENSG00000080845.17	DLGAP4	22839	protein_coding	3.72917e-24	-1.35884	5.64808e-23	down-regulated	reader	IGF2BP3	human	HepG2	knock down	RNA-seq	29476152	SRP094100	GSE90684
chr19	21804949	21852125	-	ENSG00000198521.11	ZNF43	7594	protein_coding	0.0263807	-1.35826	0.0597906	down-regulated	reader	IGF2BP3	human	HepG2	knock down	RNA-seq	29476152	SRP094100	GSE90684
chr5	1798386	1801366	-	ENSG00000171421.12	MRPL36	64979	protein_coding	1.8769e-06	-1.3553	8.93718e-06	down-regulated	reader	IGF2BP3	human	HepG2	knock down	RNA-seq	29476152	SRP094100	GSE90684
chr11	72836745	73142261	-	ENSG00000137478.14	FCHSD2	9873	protein_coding	2.70476e-10	-1.35451	1.87193e-09	down-regulated	reader	IGF2BP3	human	HepG2	knock down	RNA-seq	29476152	SRP094100	GSE90684
chr2	197705369	197708387	+	ENSG00000247626.4	MARS2	92935	protein_coding	1.2968e-06	-1.35429	6.29051e-06	down-regulated	reader	IGF2BP3	human	HepG2	knock down	RNA-seq	29476152	SRP094100	GSE90684
chr9	129110950	129148946	+	ENSG00000119383.19	PPP2R4	5524	protein_coding	5.25633e-27	-1.35362	9.15483e-26	down-regulated	reader	IGF2BP3	human	HepG2	knock down	RNA-seq	29476152	SRP094100	GSE90684
chr16	31060843	31074320	-	ENSG00000167394.12	ZNF668	79759	protein_coding	0.00117626	-1.35315	0.00366793	down-regulated	reader	IGF2BP3	human	HepG2	knock down	RNA-seq	29476152	SRP094100	GSE90684
chr17	81878425	81881106	-	ENSG00000263731.1	RP11-498C9.15	NA	lincRNA	0.00723947	-1.35293	0.0190155	down-regulated	reader	IGF2BP3	human	HepG2	knock down	RNA-seq	29476152	SRP094100	GSE90684
chr3	47228026	47283451	-	ENSG00000088727.12	KIF9	64147	protein_coding	0.0121987	-1.35285	0.0302445	down-regulated	reader	IGF2BP3	human	HepG2	knock down	RNA-seq	29476152	SRP094100	GSE90684
chr7	128392277	128410252	-	ENSG00000106348.16	IMPDH1	3614	protein_coding	6.50052e-14	-1.35172	5.80805e-13	down-regulated	reader	IGF2BP3	human	HepG2	knock down	RNA-seq	29476152	SRP094100	GSE90684
chrX	47582313	47586789	+	ENSG00000102265.11	TIMP1	7076	protein_coding	2.07412e-13	-1.35105	1.78865e-12	down-regulated	reader	IGF2BP3	human	HepG2	knock down	RNA-seq	29476152	SRP094100	GSE90684
chr4	107824563	107915047	+	ENSG00000164023.14	SGMS2	166929	protein_coding	0.0211446	-1.35	0.049201	down-regulated	reader	IGF2BP3	human	HepG2	knock down	RNA-seq	29476152	SRP094100	GSE90684
chr19	49340595	49362457	-	ENSG00000074219.13	TEAD2	8463	protein_coding	8.70639e-07	-1.34993	4.32291e-06	down-regulated	reader	IGF2BP3	human	HepG2	knock down	RNA-seq	29476152	SRP094100	GSE90684
chr3	184710367	184712002	-	ENSG00000177383.4	MAGEF1	64110	protein_coding	1.00463e-11	-1.34926	7.75082e-11	down-regulated	reader	IGF2BP3	human	HepG2	knock down	RNA-seq	29476152	SRP094100	GSE90684
chr1	19640554	19658456	+	ENSG00000158747.13	NBL1	4681	protein_coding	6.6594e-06	-1.34915	2.95273e-05	down-regulated	reader	IGF2BP3	human	HepG2	knock down	RNA-seq	29476152	SRP094100	GSE90684
chr22	29306582	29312785	+	ENSG00000185340.15	GAS2L1	10634	protein_coding	0.00495737	-1.34892	0.0135627	down-regulated	reader	IGF2BP3	human	HepG2	knock down	RNA-seq	29476152	SRP094100	GSE90684
chr11	289135	296107	+	ENSG00000142102.15	ATHL1	80162	protein_coding	1.38784e-09	-1.34868	9.12335e-09	down-regulated	reader	IGF2BP3	human	HepG2	knock down	RNA-seq	29476152	SRP094100	GSE90684
chrX	333963	386955	-	ENSG00000167393.17	PPP2R3B	28227	protein_coding	0.00213771	-1.34723	0.00632525	down-regulated	reader	IGF2BP3	human	HepG2	knock down	RNA-seq	29476152	SRP094100	GSE90684
chrY	333963	386955	-	ENSGR0000167393.17	PPP2R3B	NA	protein_coding	0.00213771	-1.34723	0.00632525	down-regulated	reader	IGF2BP3	human	HepG2	knock down	RNA-seq	29476152	SRP094100	GSE90684
chr20	25006230	25058980	-	ENSG00000154930.14	ACSS1	84532	protein_coding	8.00467e-17	-1.34598	8.61987e-16	down-regulated	reader	IGF2BP3	human	HepG2	knock down	RNA-seq	29476152	SRP094100	GSE90684
chr17	51153536	51162428	+	ENSG00000239672.7	NME1	4830	protein_coding	3.53178e-30	-1.34552	7.0728e-29	down-regulated	reader	IGF2BP3	human	HepG2	knock down	RNA-seq	29476152	SRP094100	GSE90684
chr5	6599239	6633291	-	ENSG00000037474.14	NSUN2	54888	protein_coding	2.06099e-22	-1.34521	2.91936e-21	down-regulated	reader	IGF2BP3	human	HepG2	knock down	RNA-seq	29476152	SRP094100	GSE90684
chr20	44619522	44652233	-	ENSG00000196839.12	ADA	100	protein_coding	0.00647212	-1.3441	0.0172747	down-regulated	reader	IGF2BP3	human	HepG2	knock down	RNA-seq	29476152	SRP094100	GSE90684
chr2	84905625	84906675	+	ENSG00000034510.5	TMSB10	9168	protein_coding	6.86113e-78	-1.34189	3.70369e-76	down-regulated	reader	IGF2BP3	human	HepG2	knock down	RNA-seq	29476152	SRP094100	GSE90684
chr20	3888839	3929882	+	ENSG00000125779.21	PANK2	80025	protein_coding	8.63141e-15	-1.34154	8.20837e-14	down-regulated	reader	IGF2BP3	human	HepG2	knock down	RNA-seq	29476152	SRP094100	GSE90684
chr2	24793136	24822376	+	ENSG00000138092.10	CENPO	79172	protein_coding	3.08816e-09	-1.34137	1.96787e-08	down-regulated	reader	IGF2BP3	human	HepG2	knock down	RNA-seq	29476152	SRP094100	GSE90684
chr12	122503458	122527000	-	ENSG00000111011.17	RSRC2	65117	protein_coding	4.84821e-11	-1.33971	3.54246e-10	down-regulated	reader	IGF2BP3	human	HepG2	knock down	RNA-seq	29476152	SRP094100	GSE90684
chr2	47402969	47562311	+	ENSG00000095002.12	MSH2	4436	protein_coding	4.66727e-12	-1.33952	3.66121e-11	down-regulated	reader	IGF2BP3	human	HepG2	knock down	RNA-seq	29476152	SRP094100	GSE90684
chr3	126571779	126655155	-	ENSG00000197763.12	TXNRD3	114112	protein_coding	4.31793e-06	-1.33837	1.96707e-05	down-regulated	reader	IGF2BP3	human	HepG2	knock down	RNA-seq	29476152	SRP094100	GSE90684
chr17	12992391	13018187	-	ENSG00000006744.18	ELAC2	60528	protein_coding	1.2459e-16	-1.33803	1.32555e-15	down-regulated	reader	IGF2BP3	human	HepG2	knock down	RNA-seq	29476152	SRP094100	GSE90684
chr16	15949577	16143074	+	ENSG00000103222.18	ABCC1	4363	protein_coding	1.50133e-29	-1.33755	2.93333e-28	down-regulated	reader	IGF2BP3	human	HepG2	knock down	RNA-seq	29476152	SRP094100	GSE90684
chr21	45073853	45226560	+	ENSG00000197381.15	ADARB1	104	protein_coding	6.60662e-11	-1.3367	4.77138e-10	down-regulated	reader	IGF2BP3	human	HepG2	knock down	RNA-seq	29476152	SRP094100	GSE90684
chr12	53307456	53324864	-	ENSG00000094914.12	AAAS	8086	protein_coding	2.63905e-12	-1.3346	2.10949e-11	down-regulated	reader	IGF2BP3	human	HepG2	knock down	RNA-seq	29476152	SRP094100	GSE90684
chr16	67828157	67847811	-	ENSG00000102901.12	CENPT	80152	protein_coding	7.17898e-14	-1.33416	6.40405e-13	down-regulated	reader	IGF2BP3	human	HepG2	knock down	RNA-seq	29476152	SRP094100	GSE90684
chr9	127785679	127790787	+	ENSG00000136807.11	CDK9	1025	protein_coding	3.25417e-09	-1.33355	2.06818e-08	down-regulated	reader	IGF2BP3	human	HepG2	knock down	RNA-seq	29476152	SRP094100	GSE90684
chr20	41028818	41124487	+	ENSG00000198900.5	TOP1	7150	protein_coding	4.65948e-27	-1.33313	8.1237e-26	down-regulated	reader	IGF2BP3	human	HepG2	knock down	RNA-seq	29476152	SRP094100	GSE90684
chr14	68787660	68796253	-	ENSG00000185650.9	ZFP36L1	677	protein_coding	1.03553e-11	-1.33299	7.9709e-11	down-regulated	reader	IGF2BP3	human	HepG2	knock down	RNA-seq	29476152	SRP094100	GSE90684
chr16	19701934	19718235	-	ENSG00000103550.13	KNOP1	400506	protein_coding	4.53698e-18	-1.33276	5.22652e-17	down-regulated	reader	IGF2BP3	human	HepG2	knock down	RNA-seq	29476152	SRP094100	GSE90684
chr3	14124940	14143679	+	ENSG00000170876.7	TMEM43	79188	protein_coding	4.01066e-13	-1.33248	3.39834e-12	down-regulated	reader	IGF2BP3	human	HepG2	knock down	RNA-seq	29476152	SRP094100	GSE90684
chr5	73565443	73583377	+	ENSG00000164338.9	UTP15	84135	protein_coding	9.02655e-09	-1.33051	5.51815e-08	down-regulated	reader	IGF2BP3	human	HepG2	knock down	RNA-seq	29476152	SRP094100	GSE90684
chr12	132725503	132761888	-	ENSG00000176915.14	ANKLE2	23141	protein_coding	5.18166e-14	-1.33003	4.6519e-13	down-regulated	reader	IGF2BP3	human	HepG2	knock down	RNA-seq	29476152	SRP094100	GSE90684
chr11	75399486	75422280	+	ENSG00000149273.14	RPS3	6188	protein_coding	2.04549e-92	-1.32892	1.36707e-90	down-regulated	reader	IGF2BP3	human	HepG2	knock down	RNA-seq	29476152	SRP094100	GSE90684
chr3	98795941	98901689	-	ENSG00000057019.15	DCBLD2	131566	protein_coding	5.33623e-39	-1.32859	1.41088e-37	down-regulated	reader	IGF2BP3	human	HepG2	knock down	RNA-seq	29476152	SRP094100	GSE90684
chrX	69616067	70039469	+	ENSG00000158813.17	EDA	1896	protein_coding	1.4624e-11	-1.32729	1.11548e-10	down-regulated	reader	IGF2BP3	human	HepG2	knock down	RNA-seq	29476152	SRP094100	GSE90684
chr4	958887	986895	-	ENSG00000145214.13	DGKQ	1609	protein_coding	3.07578e-07	-1.32681	1.62237e-06	down-regulated	reader	IGF2BP3	human	HepG2	knock down	RNA-seq	29476152	SRP094100	GSE90684
chr10	3775996	3785281	-	ENSG00000067082.14	KLF6	1316	protein_coding	4.96833e-15	-1.32513	4.80072e-14	down-regulated	reader	IGF2BP3	human	HepG2	knock down	RNA-seq	29476152	SRP094100	GSE90684
chr20	3208868	3223870	+	ENSG00000125877.12	ITPA	3704	protein_coding	3.42808e-24	-1.32466	5.21081e-23	down-regulated	reader	IGF2BP3	human	HepG2	knock down	RNA-seq	29476152	SRP094100	GSE90684
chr14	91271323	91417844	-	ENSG00000015133.18	CCDC88C	440193	protein_coding	7.51162e-10	-1.32447	5.03025e-09	down-regulated	reader	IGF2BP3	human	HepG2	knock down	RNA-seq	29476152	SRP094100	GSE90684
chr12	100573683	100628286	+	ENSG00000139354.10	GAS2L3	283431	protein_coding	0.00256714	-1.32407	0.00747557	down-regulated	reader	IGF2BP3	human	HepG2	knock down	RNA-seq	29476152	SRP094100	GSE90684
chr14	89954939	90044768	+	ENSG00000042088.13	TDP1	55775	protein_coding	4.52187e-05	-1.32226	0.000177275	down-regulated	reader	IGF2BP3	human	HepG2	knock down	RNA-seq	29476152	SRP094100	GSE90684
chr20	38962299	39039723	+	ENSG00000101452.14	DHX35	60625	protein_coding	2.52134e-07	-1.32224	1.34296e-06	down-regulated	reader	IGF2BP3	human	HepG2	knock down	RNA-seq	29476152	SRP094100	GSE90684
chr11	576486	612222	+	ENSG00000070047.11	PHRF1	57661	protein_coding	5.82351e-15	-1.32105	5.60455e-14	down-regulated	reader	IGF2BP3	human	HepG2	knock down	RNA-seq	29476152	SRP094100	GSE90684
chr11	94128928	94181972	+	ENSG00000110218.8	PANX1	24145	protein_coding	1.33213e-06	-1.32094	6.45632e-06	down-regulated	reader	IGF2BP3	human	HepG2	knock down	RNA-seq	29476152	SRP094100	GSE90684
chr16	75228187	75268053	-	ENSG00000050820.16	BCAR1	9564	protein_coding	3.07639e-24	-1.31912	4.68892e-23	down-regulated	reader	IGF2BP3	human	HepG2	knock down	RNA-seq	29476152	SRP094100	GSE90684
chr14	24299862	24309124	+	ENSG00000196943.12	NOP9	161424	protein_coding	2.23672e-42	-1.31878	6.35259e-41	down-regulated	reader	IGF2BP3	human	HepG2	knock down	RNA-seq	29476152	SRP094100	GSE90684
chr17	4004445	4143020	-	ENSG00000074755.14	ZZEF1	23140	protein_coding	4.48836e-13	-1.31607	3.78343e-12	down-regulated	reader	IGF2BP3	human	HepG2	knock down	RNA-seq	29476152	SRP094100	GSE90684
chr18	9102736	9254346	+	ENSG00000265257.5	RP11-21J18.1	NA	processed_transcript	2.4918e-06	-1.31404	1.16932e-05	down-regulated	reader	IGF2BP3	human	HepG2	knock down	RNA-seq	29476152	SRP094100	GSE90684
chr5	60596912	60700190	-	ENSG00000035499.12	DEPDC1B	55789	protein_coding	3.30491e-06	-1.3137	1.52874e-05	down-regulated	reader	IGF2BP3	human	HepG2	knock down	RNA-seq	29476152	SRP094100	GSE90684
chr14	92703807	92748702	-	ENSG00000100600.14	LGMN	5641	protein_coding	2.24858e-14	-1.31295	2.0683e-13	down-regulated	reader	IGF2BP3	human	HepG2	knock down	RNA-seq	29476152	SRP094100	GSE90684
chr7	73799542	73832693	+	ENSG00000189143.9	CLDN4	1364	protein_coding	2.75282e-10	-1.31275	1.90403e-09	down-regulated	reader	IGF2BP3	human	HepG2	knock down	RNA-seq	29476152	SRP094100	GSE90684
chr1	39560816	39576790	-	ENSG00000090621.13	PABPC4	8761	protein_coding	9.31978e-33	-1.31214	2.04114e-31	down-regulated	reader	IGF2BP3	human	HepG2	knock down	RNA-seq	29476152	SRP094100	GSE90684
chr2	201700554	201781189	-	ENSG00000003393.14	ALS2	57679	protein_coding	1.00115e-13	-1.31109	8.81413e-13	down-regulated	reader	IGF2BP3	human	HepG2	knock down	RNA-seq	29476152	SRP094100	GSE90684
chr8	60678778	60868028	+	ENSG00000171316.11	CHD7	55636	protein_coding	8.8392e-26	-1.31044	1.45808e-24	down-regulated	reader	IGF2BP3	human	HepG2	knock down	RNA-seq	29476152	SRP094100	GSE90684
chr8	144078626	144080647	+	ENSG00000178896.6	EXOSC4	54512	protein_coding	9.63733e-06	-1.30937	4.16612e-05	down-regulated	reader	IGF2BP3	human	HepG2	knock down	RNA-seq	29476152	SRP094100	GSE90684
chr8	143566187	143572971	-	ENSG00000204839.8	MROH6	642475	protein_coding	0.00165704	-1.3087	0.00501613	down-regulated	reader	IGF2BP3	human	HepG2	knock down	RNA-seq	29476152	SRP094100	GSE90684
chr11	114439386	114450279	+	ENSG00000076043.9	REXO2	25996	protein_coding	9.34199e-12	-1.30704	7.21402e-11	down-regulated	reader	IGF2BP3	human	HepG2	knock down	RNA-seq	29476152	SRP094100	GSE90684
chr5	10249921	10266412	+	ENSG00000150753.11	CCT5	22948	protein_coding	2.06102e-45	-1.30694	6.38082e-44	down-regulated	reader	IGF2BP3	human	HepG2	knock down	RNA-seq	29476152	SRP094100	GSE90684
chr6	41780349	41790141	+	ENSG00000124593.14	PRICKLE4	NA	protein_coding	1.80041e-06	-1.30636	8.5875e-06	down-regulated	reader	IGF2BP3	human	HepG2	knock down	RNA-seq	29476152	SRP094100	GSE90684
chr17	42113108	42121358	-	ENSG00000108773.10	KAT2A	2648	protein_coding	1.69811e-17	-1.30545	1.89527e-16	down-regulated	reader	IGF2BP3	human	HepG2	knock down	RNA-seq	29476152	SRP094100	GSE90684
chr22	38685543	38701556	-	ENSG00000100221.10	JOSD1	9929	protein_coding	2.64873e-13	-1.30353	2.27602e-12	down-regulated	reader	IGF2BP3	human	HepG2	knock down	RNA-seq	29476152	SRP094100	GSE90684
chr20	63235883	63240507	+	ENSG00000101197.12	BIRC7	79444	protein_coding	0.0434958	-1.30268	0.0925295	down-regulated	reader	IGF2BP3	human	HepG2	knock down	RNA-seq	29476152	SRP094100	GSE90684
chr5	115124762	115180546	-	ENSG00000152503.9	TRIM36	55521	protein_coding	0.0215218	-1.30148	0.0499683	down-regulated	reader	IGF2BP3	human	HepG2	knock down	RNA-seq	29476152	SRP094100	GSE90684
chr19	39834458	39846414	-	ENSG00000105202.7	FBL	2091	protein_coding	9.50694e-22	-1.30091	1.31242e-20	down-regulated	reader	IGF2BP3	human	HepG2	knock down	RNA-seq	29476152	SRP094100	GSE90684
chr12	109088188	109093631	-	ENSG00000189046.10	ALKBH2	121642	protein_coding	0.00191566	-1.30084	0.00571644	down-regulated	reader	IGF2BP3	human	HepG2	knock down	RNA-seq	29476152	SRP094100	GSE90684
chr2	32628032	32821051	+	ENSG00000018699.11	TTC27	55622	protein_coding	2.49339e-11	-1.30054	1.8606e-10	down-regulated	reader	IGF2BP3	human	HepG2	knock down	RNA-seq	29476152	SRP094100	GSE90684
chr16	56451490	56479100	+	ENSG00000087263.16	OGFOD1	55239	protein_coding	8.8015e-20	-1.30006	1.10623e-18	down-regulated	reader	IGF2BP3	human	HepG2	knock down	RNA-seq	29476152	SRP094100	GSE90684
chr9	135495181	135501734	-	ENSG00000160345.12	C9orf116	138162	protein_coding	0.026258	-1.29997	0.0595365	down-regulated	reader	IGF2BP3	human	HepG2	knock down	RNA-seq	29476152	SRP094100	GSE90684
chr10	80150889	80205572	-	ENSG00000122359.17	ANXA11	311	protein_coding	1.97225e-18	-1.2986	2.32772e-17	down-regulated	reader	IGF2BP3	human	HepG2	knock down	RNA-seq	29476152	SRP094100	GSE90684
chr1	180972712	181023121	-	ENSG00000135823.13	STX6	10228	protein_coding	2.57108e-12	-1.29857	2.05809e-11	down-regulated	reader	IGF2BP3	human	HepG2	knock down	RNA-seq	29476152	SRP094100	GSE90684
chr20	34928430	34955817	-	ENSG00000100983.9	GSS	2937	protein_coding	5.19735e-23	-1.29807	7.52008e-22	down-regulated	reader	IGF2BP3	human	HepG2	knock down	RNA-seq	29476152	SRP094100	GSE90684
chr13	113297241	113323672	+	ENSG00000185896.10	LAMP1	3916	protein_coding	1.3693e-62	-1.29745	5.83841e-61	down-regulated	reader	IGF2BP3	human	HepG2	knock down	RNA-seq	29476152	SRP094100	GSE90684
chr3	138101478	138102917	-	ENSG00000240668.1	KRT8P36	NA	processed_pseudogene	4.12246e-05	-1.29737	0.000162448	down-regulated	reader	IGF2BP3	human	HepG2	knock down	RNA-seq	29476152	SRP094100	GSE90684
chr1	1512151	1534687	+	ENSG00000197785.13	ATAD3A	55210	protein_coding	2.33414e-12	-1.29725	1.87287e-11	down-regulated	reader	IGF2BP3	human	HepG2	knock down	RNA-seq	29476152	SRP094100	GSE90684
chr19	10315471	10320678	-	ENSG00000267303.1	CTD-2369P2.12	NA	protein_coding	0.000926458	-1.29547	0.00294348	down-regulated	reader	IGF2BP3	human	HepG2	knock down	RNA-seq	29476152	SRP094100	GSE90684
chr2	36355926	36551135	+	ENSG00000150938.9	CRIM1	51232	protein_coding	1.09559e-28	-1.29514	2.06629e-27	down-regulated	reader	IGF2BP3	human	HepG2	knock down	RNA-seq	29476152	SRP094100	GSE90684
chr6	28224886	28233482	+	ENSG00000137185.11	ZSCAN9	7746	protein_coding	0.00357033	-1.29373	0.0100622	down-regulated	reader	IGF2BP3	human	HepG2	knock down	RNA-seq	29476152	SRP094100	GSE90684
chr1	16440672	16460078	+	ENSG00000157191.19	NECAP2	55707	protein_coding	1.17727e-14	-1.29318	1.10645e-13	down-regulated	reader	IGF2BP3	human	HepG2	knock down	RNA-seq	29476152	SRP094100	GSE90684
chr6	30571376	30597179	+	ENSG00000204574.12	ABCF1	23	protein_coding	2.05686e-39	-1.29271	5.48904e-38	down-regulated	reader	IGF2BP3	human	HepG2	knock down	RNA-seq	29476152	SRP094100	GSE90684
chr2	73233420	73253021	+	ENSG00000135624.15	CCT7	10574	protein_coding	1.25106e-64	-1.29116	5.54484e-63	down-regulated	reader	IGF2BP3	human	HepG2	knock down	RNA-seq	29476152	SRP094100	GSE90684
chr7	129434433	129488399	+	ENSG00000128578.9	STRIP2	57464	protein_coding	0.000720652	-1.29073	0.00233813	down-regulated	reader	IGF2BP3	human	HepG2	knock down	RNA-seq	29476152	SRP094100	GSE90684
chr1	3630767	3652761	-	ENSG00000116213.15	WRAP73	49856	protein_coding	2.29225e-06	-1.29058	1.08049e-05	down-regulated	reader	IGF2BP3	human	HepG2	knock down	RNA-seq	29476152	SRP094100	GSE90684
chr1	87328468	87348923	+	ENSG00000143013.12	LMO4	8543	protein_coding	7.81973e-07	-1.2897	3.8953e-06	down-regulated	reader	IGF2BP3	human	HepG2	knock down	RNA-seq	29476152	SRP094100	GSE90684
chr8	141117278	141195808	+	ENSG00000105339.10	DENND3	22898	protein_coding	0.00567194	-1.28952	0.0153481	down-regulated	reader	IGF2BP3	human	HepG2	knock down	RNA-seq	29476152	SRP094100	GSE90684
chr3	41194837	41260096	+	ENSG00000168036.16	CTNNB1	1499	protein_coding	1.04818e-92	-1.28807	7.06138e-91	down-regulated	reader	IGF2BP3	human	HepG2	knock down	RNA-seq	29476152	SRP094100	GSE90684
chr3	161104696	161253532	+	ENSG00000169251.12	NMD3	51068	protein_coding	3.67733e-11	-1.28795	2.71519e-10	down-regulated	reader	IGF2BP3	human	HepG2	knock down	RNA-seq	29476152	SRP094100	GSE90684
chr2	219279267	219286900	+	ENSG00000135924.15	DNAJB2	3300	protein_coding	3.61939e-08	-1.28766	2.08831e-07	down-regulated	reader	IGF2BP3	human	HepG2	knock down	RNA-seq	29476152	SRP094100	GSE90684
chr8	143017982	143023832	+	ENSG00000160932.10	LY6E	4061	protein_coding	1.6358e-07	-1.28753	8.86141e-07	down-regulated	reader	IGF2BP3	human	HepG2	knock down	RNA-seq	29476152	SRP094100	GSE90684
chr9	124481236	124507430	-	ENSG00000136931.9	NR5A1	2516	protein_coding	2.58579e-18	-1.28739	3.03695e-17	down-regulated	reader	IGF2BP3	human	HepG2	knock down	RNA-seq	29476152	SRP094100	GSE90684
chr1	6613685	6624033	+	ENSG00000116273.5	PHF13	148479	protein_coding	2.00845e-06	-1.28728	9.53658e-06	down-regulated	reader	IGF2BP3	human	HepG2	knock down	RNA-seq	29476152	SRP094100	GSE90684
chr7	6615617	6624290	+	ENSG00000236609.3	ZNF853	54753	protein_coding	0.000140365	-1.28627	0.000508941	down-regulated	reader	IGF2BP3	human	HepG2	knock down	RNA-seq	29476152	SRP094100	GSE90684
chr4	70815782	70839945	-	ENSG00000132463.13	GRSF1	2926	protein_coding	5.10805e-19	-1.28562	6.20258e-18	down-regulated	reader	IGF2BP3	human	HepG2	knock down	RNA-seq	29476152	SRP094100	GSE90684
chr1	100083563	100132955	-	ENSG00000156876.9	SASS6	163786	protein_coding	0.00436925	-1.28542	0.0120852	down-regulated	reader	IGF2BP3	human	HepG2	knock down	RNA-seq	29476152	SRP094100	GSE90684
chr8	38143649	38151265	-	ENSG00000147465.11	STAR	6770	protein_coding	0.00304146	-1.28368	0.00871458	down-regulated	reader	IGF2BP3	human	HepG2	knock down	RNA-seq	29476152	SRP094100	GSE90684
chr21	25880550	26171128	-	ENSG00000142192.20	APP	351	protein_coding	1.57753e-65	-1.28172	7.16321e-64	down-regulated	reader	IGF2BP3	human	HepG2	knock down	RNA-seq	29476152	SRP094100	GSE90684
chr12	132144448	132152473	+	ENSG00000184967.6	NOC4L	79050	protein_coding	8.64554e-06	-1.2811	3.7603e-05	down-regulated	reader	IGF2BP3	human	HepG2	knock down	RNA-seq	29476152	SRP094100	GSE90684
chr8	22604632	22621514	+	ENSG00000158941.16	CCAR2	57805	protein_coding	6.1409e-29	-1.28072	1.17262e-27	down-regulated	reader	IGF2BP3	human	HepG2	knock down	RNA-seq	29476152	SRP094100	GSE90684
chr19	1259384	1274880	+	ENSG00000099622.13	CIRBP	1153	protein_coding	2.45648e-39	-1.27928	6.53587e-38	down-regulated	reader	IGF2BP3	human	HepG2	knock down	RNA-seq	29476152	SRP094100	GSE90684
chr13	24882284	24922889	-	ENSG00000151849.14	CENPJ	55835	protein_coding	0.0068785	-1.27893	0.0182065	down-regulated	reader	IGF2BP3	human	HepG2	knock down	RNA-seq	29476152	SRP094100	GSE90684
chr9	132592997	132670401	-	ENSG00000125485.17	DDX31	64794	protein_coding	1.49869e-05	-1.2782	6.30077e-05	down-regulated	reader	IGF2BP3	human	HepG2	knock down	RNA-seq	29476152	SRP094100	GSE90684
chr19	41386374	41397479	-	ENSG00000077348.8	EXOSC5	56915	protein_coding	0.000531801	-1.27633	0.00175654	down-regulated	reader	IGF2BP3	human	HepG2	knock down	RNA-seq	29476152	SRP094100	GSE90684
chr19	4007646	4039386	+	ENSG00000105229.6	PIAS4	51588	protein_coding	6.13837e-07	-1.27572	3.09992e-06	down-regulated	reader	IGF2BP3	human	HepG2	knock down	RNA-seq	29476152	SRP094100	GSE90684
chr13	49699307	49792921	-	ENSG00000102753.9	KPNA3	3839	protein_coding	7.03328e-30	-1.27522	1.39031e-28	down-regulated	reader	IGF2BP3	human	HepG2	knock down	RNA-seq	29476152	SRP094100	GSE90684
chr12	57747727	57756013	-	ENSG00000135446.16	CDK4	1019	protein_coding	4.66748e-30	-1.27517	9.30292e-29	down-regulated	reader	IGF2BP3	human	HepG2	knock down	RNA-seq	29476152	SRP094100	GSE90684
chr6	155253139	155256724	-	ENSG00000235381.1	RP11-477D19.2	NA	antisense	0.001761	-1.27488	0.00529433	down-regulated	reader	IGF2BP3	human	HepG2	knock down	RNA-seq	29476152	SRP094100	GSE90684
chr19	19385826	19508931	+	ENSG00000167491.17	GATAD2A	54815	protein_coding	7.14506e-18	-1.27482	8.15292e-17	down-regulated	reader	IGF2BP3	human	HepG2	knock down	RNA-seq	29476152	SRP094100	GSE90684
chr11	63911221	63916844	-	ENSG00000167771.5	RCOR2	283248	protein_coding	0.00690223	-1.27479	0.0182617	down-regulated	reader	IGF2BP3	human	HepG2	knock down	RNA-seq	29476152	SRP094100	GSE90684
chr14	49643555	49688422	-	ENSG00000100479.12	POLE2	5427	protein_coding	0.0308992	-1.2741	0.0686007	down-regulated	reader	IGF2BP3	human	HepG2	knock down	RNA-seq	29476152	SRP094100	GSE90684
chr5	64718144	64768685	-	ENSG00000153006.14	SREK1IP1	285672	protein_coding	5.24426e-09	-1.27336	3.27368e-08	down-regulated	reader	IGF2BP3	human	HepG2	knock down	RNA-seq	29476152	SRP094100	GSE90684
chr7	143381080	143391111	+	ENSG00000159840.15	ZYX	7791	protein_coding	5.05068e-33	-1.2733	1.11486e-31	down-regulated	reader	IGF2BP3	human	HepG2	knock down	RNA-seq	29476152	SRP094100	GSE90684
chr16	75596981	75623300	-	ENSG00000065457.10	ADAT1	23536	protein_coding	7.6669e-08	-1.27292	4.28278e-07	down-regulated	reader	IGF2BP3	human	HepG2	knock down	RNA-seq	29476152	SRP094100	GSE90684
chr10	68956128	68985073	+	ENSG00000165732.12	DDX21	9188	protein_coding	5.81012e-58	-1.27281	2.28098e-56	down-regulated	reader	IGF2BP3	human	HepG2	knock down	RNA-seq	29476152	SRP094100	GSE90684
chr16	88570381	88631966	+	ENSG00000158545.15	ZC3H18	124245	protein_coding	2.13111e-14	-1.27114	1.96454e-13	down-regulated	reader	IGF2BP3	human	HepG2	knock down	RNA-seq	29476152	SRP094100	GSE90684
chr20	5950652	5998977	+	ENSG00000125885.13	MCM8	84515	protein_coding	1.67496e-09	-1.27051	1.09425e-08	down-regulated	reader	IGF2BP3	human	HepG2	knock down	RNA-seq	29476152	SRP094100	GSE90684
chr20	1368978	1393172	-	ENSG00000088832.14	FKBP1A	2280	protein_coding	2.46974e-52	-1.27022	8.73854e-51	down-regulated	reader	IGF2BP3	human	HepG2	knock down	RNA-seq	29476152	SRP094100	GSE90684
chr8	94371960	94475109	-	ENSG00000197275.12	RAD54B	25788	protein_coding	0.0391459	-1.2702	0.0841797	down-regulated	reader	IGF2BP3	human	HepG2	knock down	RNA-seq	29476152	SRP094100	GSE90684
chr9	127397138	127408424	+	ENSG00000136856.17	SLC2A8	29988	protein_coding	1.0459e-23	-1.26927	1.55885e-22	down-regulated	reader	IGF2BP3	human	HepG2	knock down	RNA-seq	29476152	SRP094100	GSE90684
chrX	153688099	153696593	+	ENSG00000130821.15	SLC6A8	6535	protein_coding	2.23082e-28	-1.26915	4.14695e-27	down-regulated	reader	IGF2BP3	human	HepG2	knock down	RNA-seq	29476152	SRP094100	GSE90684
chr9	83980711	84004074	+	ENSG00000178966.15	RMI1	80010	protein_coding	0.00648016	-1.2687	0.0172934	down-regulated	reader	IGF2BP3	human	HepG2	knock down	RNA-seq	29476152	SRP094100	GSE90684
chr4	2625261	2732565	+	ENSG00000125386.14	FAM193A	8603	protein_coding	4.6623e-06	-1.26809	2.11139e-05	down-regulated	reader	IGF2BP3	human	HepG2	knock down	RNA-seq	29476152	SRP094100	GSE90684
chr16	649311	667833	+	ENSG00000161996.17	WDR90	197335	protein_coding	1.47933e-09	-1.26803	9.70962e-09	down-regulated	reader	IGF2BP3	human	HepG2	knock down	RNA-seq	29476152	SRP094100	GSE90684
chr7	139025706	139036029	-	ENSG00000146858.7	ZC3HAV1L	92092	protein_coding	0.0164867	-1.26768	0.0395146	down-regulated	reader	IGF2BP3	human	HepG2	knock down	RNA-seq	29476152	SRP094100	GSE90684
chr3	9779860	9793011	-	ENSG00000171148.13	TADA3	10474	protein_coding	2.27702e-13	-1.26764	1.96161e-12	down-regulated	reader	IGF2BP3	human	HepG2	knock down	RNA-seq	29476152	SRP094100	GSE90684
chr16	90019629	90044975	+	ENSG00000141013.14	GAS8	2622	protein_coding	1.17778e-09	-1.26596	7.78197e-09	down-regulated	reader	IGF2BP3	human	HepG2	knock down	RNA-seq	29476152	SRP094100	GSE90684
chr5	52989326	53094779	+	ENSG00000164171.10	ITGA2	3673	protein_coding	1.26025e-18	-1.26586	1.50426e-17	down-regulated	reader	IGF2BP3	human	HepG2	knock down	RNA-seq	29476152	SRP094100	GSE90684
chr12	48688458	48716998	-	ENSG00000129315.9	CCNT1	904	protein_coding	3.87028e-08	-1.26556	2.22696e-07	down-regulated	reader	IGF2BP3	human	HepG2	knock down	RNA-seq	29476152	SRP094100	GSE90684
chr1	35869808	35930528	+	ENSG00000092847.11	AGO1	26523	protein_coding	4.11886e-19	-1.26554	5.02679e-18	down-regulated	reader	IGF2BP3	human	HepG2	knock down	RNA-seq	29476152	SRP094100	GSE90684
chr9	132670035	132694955	+	ENSG00000125484.11	GTF3C4	9329	protein_coding	5.82719e-11	-1.26244	4.23755e-10	down-regulated	reader	IGF2BP3	human	HepG2	knock down	RNA-seq	29476152	SRP094100	GSE90684
chr2	27381194	27409687	-	ENSG00000115241.10	PPM1G	5496	protein_coding	8.01053e-34	-1.26227	1.81579e-32	down-regulated	reader	IGF2BP3	human	HepG2	knock down	RNA-seq	29476152	SRP094100	GSE90684
chr12	110124335	110218797	+	ENSG00000122970.15	IFT81	28981	protein_coding	0.000172767	-1.2619	0.000618569	down-regulated	reader	IGF2BP3	human	HepG2	knock down	RNA-seq	29476152	SRP094100	GSE90684
chr8	98117297	98159834	+	ENSG00000104356.10	POP1	10940	protein_coding	2.24892e-05	-1.26163	9.20223e-05	down-regulated	reader	IGF2BP3	human	HepG2	knock down	RNA-seq	29476152	SRP094100	GSE90684
chr7	6374523	6403977	+	ENSG00000136238.17	RAC1	5879	protein_coding	2.09172e-32	-1.26141	4.5223e-31	down-regulated	reader	IGF2BP3	human	HepG2	knock down	RNA-seq	29476152	SRP094100	GSE90684
chr1	27830778	27851676	+	ENSG00000117751.17	PPP1R8	5511	protein_coding	2.95937e-10	-1.26077	2.04269e-09	down-regulated	reader	IGF2BP3	human	HepG2	knock down	RNA-seq	29476152	SRP094100	GSE90684
chr2	216107464	216206303	+	ENSG00000079246.15	XRCC5	7520	protein_coding	3.74385e-71	-1.25943	1.90495e-69	down-regulated	reader	IGF2BP3	human	HepG2	knock down	RNA-seq	29476152	SRP094100	GSE90684
chr3	49171611	49176486	+	ENSG00000185909.14	KLHDC8B	200942	protein_coding	1.92582e-07	-1.25927	1.03493e-06	down-regulated	reader	IGF2BP3	human	HepG2	knock down	RNA-seq	29476152	SRP094100	GSE90684
chr1	226223618	226227054	+	ENSG00000185155.11	MIXL1	83881	protein_coding	0.000565446	-1.25766	0.00186146	down-regulated	reader	IGF2BP3	human	HepG2	knock down	RNA-seq	29476152	SRP094100	GSE90684
chr7	44565417	44575051	-	ENSG00000136271.10	DDX56	54606	protein_coding	1.36499e-16	-1.25758	1.45042e-15	down-regulated	reader	IGF2BP3	human	HepG2	knock down	RNA-seq	29476152	SRP094100	GSE90684
chr15	85380571	85749358	+	ENSG00000170776.19	AKAP13	11214	protein_coding	2.73079e-16	-1.25645	2.8478e-15	down-regulated	reader	IGF2BP3	human	HepG2	knock down	RNA-seq	29476152	SRP094100	GSE90684
chr1	160091340	160098943	-	ENSG00000162729.13	IGSF8	93185	protein_coding	3.86128e-09	-1.25419	2.43838e-08	down-regulated	reader	IGF2BP3	human	HepG2	knock down	RNA-seq	29476152	SRP094100	GSE90684
chr3	27372721	27484420	-	ENSG00000033867.16	SLC4A7	9497	protein_coding	1.24044e-08	-1.25416	7.49874e-08	down-regulated	reader	IGF2BP3	human	HepG2	knock down	RNA-seq	29476152	SRP094100	GSE90684
chr3	138187248	138298389	+	ENSG00000114098.17	ARMC8	25852	protein_coding	2.02704e-09	-1.25316	1.31609e-08	down-regulated	reader	IGF2BP3	human	HepG2	knock down	RNA-seq	29476152	SRP094100	GSE90684
chr12	112906777	112933222	+	ENSG00000089127.12	OAS1	4938	protein_coding	0.00145029	-1.25187	0.00444185	down-regulated	reader	IGF2BP3	human	HepG2	knock down	RNA-seq	29476152	SRP094100	GSE90684
chr1	161166410	161178013	+	ENSG00000143224.17	PPOX	5498	protein_coding	0.00181553	-1.25103	0.00544175	down-regulated	reader	IGF2BP3	human	HepG2	knock down	RNA-seq	29476152	SRP094100	GSE90684
chr4	7041899	7057952	+	ENSG00000173011.11	TADA2B	93624	protein_coding	4.81496e-06	-1.25083	2.17526e-05	down-regulated	reader	IGF2BP3	human	HepG2	knock down	RNA-seq	29476152	SRP094100	GSE90684
chr12	47782722	47833132	-	ENSG00000061273.17	HDAC7	51564	protein_coding	4.342e-09	-1.25077	2.73273e-08	down-regulated	reader	IGF2BP3	human	HepG2	knock down	RNA-seq	29476152	SRP094100	GSE90684
chr17	82458180	82490537	+	ENSG00000141562.17	NARF	26502	protein_coding	7.25459e-14	-1.2507	6.46464e-13	down-regulated	reader	IGF2BP3	human	HepG2	knock down	RNA-seq	29476152	SRP094100	GSE90684
chr15	30624494	30772993	+	ENSG00000187951.10	ARHGAP11B	89839	protein_coding	0.00676331	-1.25018	0.017941	down-regulated	reader	IGF2BP3	human	HepG2	knock down	RNA-seq	29476152	SRP094100	GSE90684
chr11	70398404	70436584	+	ENSG00000085733.15	CTTN	2017	protein_coding	1.06888e-52	-1.25014	3.81401e-51	down-regulated	reader	IGF2BP3	human	HepG2	knock down	RNA-seq	29476152	SRP094100	GSE90684
chr20	3786772	3806121	+	ENSG00000101224.17	CDC25B	994	protein_coding	1.1777e-07	-1.24867	6.48198e-07	down-regulated	reader	IGF2BP3	human	HepG2	knock down	RNA-seq	29476152	SRP094100	GSE90684
chr16	28974221	28984548	+	ENSG00000169682.17	SPNS1	83985	protein_coding	5.26224e-19	-1.24824	6.38521e-18	down-regulated	reader	IGF2BP3	human	HepG2	knock down	RNA-seq	29476152	SRP094100	GSE90684
chr5	149345430	149354583	+	ENSG00000164284.14	GRPEL2	134266	protein_coding	0.0012553	-1.24801	0.0038919	down-regulated	reader	IGF2BP3	human	HepG2	knock down	RNA-seq	29476152	SRP094100	GSE90684
chr12	31959370	31993107	+	ENSG00000174718.11	KIAA1551	55196	protein_coding	1.55096e-05	-1.24778	6.50752e-05	down-regulated	reader	IGF2BP3	human	HepG2	knock down	RNA-seq	29476152	SRP094100	GSE90684
chr14	64939152	64942905	-	ENSG00000176153.11	GPX2	2877	protein_coding	9.55566e-39	-1.24767	2.51857e-37	down-regulated	reader	IGF2BP3	human	HepG2	knock down	RNA-seq	29476152	SRP094100	GSE90684
chr19	52764195	52818004	-	ENSG00000189190.8	ZNF600	162966	protein_coding	0.00728632	-1.24537	0.0191296	down-regulated	reader	IGF2BP3	human	HepG2	knock down	RNA-seq	29476152	SRP094100	GSE90684
chr1	44800225	44805990	+	ENSG00000173846.12	PLK3	1263	protein_coding	0.00104189	-1.24478	0.00328174	down-regulated	reader	IGF2BP3	human	HepG2	knock down	RNA-seq	29476152	SRP094100	GSE90684
chr17	80135214	80147183	-	ENSG00000141543.9	EIF4A3	9775	protein_coding	1.1346e-19	-1.24435	1.41339e-18	down-regulated	reader	IGF2BP3	human	HepG2	knock down	RNA-seq	29476152	SRP094100	GSE90684
chr1	155659443	155689000	-	ENSG00000163374.19	YY1AP1	55249	protein_coding	7.48933e-10	-1.24405	5.01731e-09	down-regulated	reader	IGF2BP3	human	HepG2	knock down	RNA-seq	29476152	SRP094100	GSE90684
chr15	99098217	99135593	+	ENSG00000182253.14	SYNM	23336	protein_coding	2.60718e-05	-1.24344	0.000106012	down-regulated	reader	IGF2BP3	human	HepG2	knock down	RNA-seq	29476152	SRP094100	GSE90684
chr19	49085419	49108605	+	ENSG00000104852.14	SNRNP70	6625	protein_coding	1.15166e-43	-1.24309	3.41483e-42	down-regulated	reader	IGF2BP3	human	HepG2	knock down	RNA-seq	29476152	SRP094100	GSE90684
chr19	18001132	18014102	+	ENSG00000105643.9	ARRDC2	27106	protein_coding	0.0437179	-1.24279	0.0929081	down-regulated	reader	IGF2BP3	human	HepG2	knock down	RNA-seq	29476152	SRP094100	GSE90684
chr2	65056366	65087004	+	ENSG00000011523.13	CEP68	23177	protein_coding	1.24755e-06	-1.24166	6.07085e-06	down-regulated	reader	IGF2BP3	human	HepG2	knock down	RNA-seq	29476152	SRP094100	GSE90684
chr15	66702228	66782848	+	ENSG00000137834.14	SMAD6	4091	protein_coding	0.000336949	-1.24126	0.00115156	down-regulated	reader	IGF2BP3	human	HepG2	knock down	RNA-seq	29476152	SRP094100	GSE90684
chr5	136132845	136188747	+	ENSG00000113658.16	SMAD5	4090	protein_coding	6.32736e-20	-1.24103	8.03055e-19	down-regulated	reader	IGF2BP3	human	HepG2	knock down	RNA-seq	29476152	SRP094100	GSE90684
chr1	231332753	231337852	-	ENSG00000116903.7	EXOC8	149371	protein_coding	0.0058884	-1.24084	0.0158777	down-regulated	reader	IGF2BP3	human	HepG2	knock down	RNA-seq	29476152	SRP094100	GSE90684
chrX	54530211	54561071	+	ENSG00000130119.15	GNL3L	54552	protein_coding	6.45543e-10	-1.24083	4.34368e-09	down-regulated	reader	IGF2BP3	human	HepG2	knock down	RNA-seq	29476152	SRP094100	GSE90684
chr6	43522330	43576075	-	ENSG00000124571.17	XPO5	57510	protein_coding	9.05826e-30	-1.23946	1.78191e-28	down-regulated	reader	IGF2BP3	human	HepG2	knock down	RNA-seq	29476152	SRP094100	GSE90684
chr19	49976467	50025946	-	ENSG00000105053.10	VRK3	51231	protein_coding	5.41183e-05	-1.23942	0.00020982	down-regulated	reader	IGF2BP3	human	HepG2	knock down	RNA-seq	29476152	SRP094100	GSE90684
chr19	40750637	40765389	+	ENSG00000077312.8	SNRPA	6626	protein_coding	4.58456e-07	-1.23873	2.35048e-06	down-regulated	reader	IGF2BP3	human	HepG2	knock down	RNA-seq	29476152	SRP094100	GSE90684
chr9	92613184	92670265	-	ENSG00000127080.9	IPPK	64768	protein_coding	4.06208e-05	-1.23853	0.000160369	down-regulated	reader	IGF2BP3	human	HepG2	knock down	RNA-seq	29476152	SRP094100	GSE90684
chr7	92604921	92836594	-	ENSG00000105810.9	CDK6	1021	protein_coding	1.09397e-42	-1.23839	3.13345e-41	down-regulated	reader	IGF2BP3	human	HepG2	knock down	RNA-seq	29476152	SRP094100	GSE90684
chr2	233475520	233566782	-	ENSG00000085982.13	USP40	55230	protein_coding	1.5829e-14	-1.23816	1.47044e-13	down-regulated	reader	IGF2BP3	human	HepG2	knock down	RNA-seq	29476152	SRP094100	GSE90684
chr1	89052319	89065360	-	ENSG00000117228.9	GBP1	2633	protein_coding	0.0362862	-1.23716	0.0789373	down-regulated	reader	IGF2BP3	human	HepG2	knock down	RNA-seq	29476152	SRP094100	GSE90684
chr17	1829702	1900082	+	ENSG00000132383.11	RPA1	6117	protein_coding	1.23897e-15	-1.23609	1.23618e-14	down-regulated	reader	IGF2BP3	human	HepG2	knock down	RNA-seq	29476152	SRP094100	GSE90684
chr19	33207129	33207639	+	ENSG00000273420.1	CTD-2540B15.13	NA	3prime_overlapping_ncrna	0.0172422	-1.23571	0.0410915	down-regulated	reader	IGF2BP3	human	HepG2	knock down	RNA-seq	29476152	SRP094100	GSE90684
chr9	131394093	131500197	+	ENSG00000130723.17	PRRC2B	84726	protein_coding	7.87212e-31	-1.23554	1.60901e-29	down-regulated	reader	IGF2BP3	human	HepG2	knock down	RNA-seq	29476152	SRP094100	GSE90684
chr11	64270062	64289500	+	ENSG00000173264.13	GPR137	56834	protein_coding	0.000107847	-1.23528	0.000400343	down-regulated	reader	IGF2BP3	human	HepG2	knock down	RNA-seq	29476152	SRP094100	GSE90684
chr16	67192169	67198918	+	ENSG00000205250.8	E2F4	1874	protein_coding	1.05464e-14	-1.235	9.95645e-14	down-regulated	reader	IGF2BP3	human	HepG2	knock down	RNA-seq	29476152	SRP094100	GSE90684
chr22	17628855	17730855	+	ENSG00000099968.17	BCL2L13	23786	protein_coding	1.01683e-07	-1.23465	5.6278e-07	down-regulated	reader	IGF2BP3	human	HepG2	knock down	RNA-seq	29476152	SRP094100	GSE90684
chr16	85771758	85799608	-	ENSG00000131148.8	EMC8	10328	protein_coding	1.30103e-09	-1.23377	8.56607e-09	down-regulated	reader	IGF2BP3	human	HepG2	knock down	RNA-seq	29476152	SRP094100	GSE90684
chr17	17476986	17493226	+	ENSG00000141026.5	MED9	55090	protein_coding	0.000876054	-1.23238	0.00279706	down-regulated	reader	IGF2BP3	human	HepG2	knock down	RNA-seq	29476152	SRP094100	GSE90684
chr19	2164149	2232578	+	ENSG00000104885.17	DOT1L	84444	protein_coding	2.70531e-10	-1.23232	1.87193e-09	down-regulated	reader	IGF2BP3	human	HepG2	knock down	RNA-seq	29476152	SRP094100	GSE90684
chr10	119651370	119677819	+	ENSG00000151929.9	BAG3	9531	protein_coding	2.88815e-07	-1.23196	1.52915e-06	down-regulated	reader	IGF2BP3	human	HepG2	knock down	RNA-seq	29476152	SRP094100	GSE90684
chr21	44805617	44818779	-	ENSG00000184900.15	SUMO3	6612	protein_coding	1.89174e-15	-1.23191	1.86867e-14	down-regulated	reader	IGF2BP3	human	HepG2	knock down	RNA-seq	29476152	SRP094100	GSE90684
chr5	135333900	135399914	-	ENSG00000113648.16	H2AFY	9555	protein_coding	5.60129e-33	-1.23164	1.23478e-31	down-regulated	reader	IGF2BP3	human	HepG2	knock down	RNA-seq	29476152	SRP094100	GSE90684
chr9	113275343	113292905	+	ENSG00000136875.12	PRPF4	9128	protein_coding	6.62546e-11	-1.23105	4.78089e-10	down-regulated	reader	IGF2BP3	human	HepG2	knock down	RNA-seq	29476152	SRP094100	GSE90684
chr10	94333226	94362959	-	ENSG00000173145.11	NOC3L	64318	protein_coding	3.02048e-05	-1.23101	0.000121759	down-regulated	reader	IGF2BP3	human	HepG2	knock down	RNA-seq	29476152	SRP094100	GSE90684
chr4	128809623	128875224	+	ENSG00000077684.15	JADE1	79960	protein_coding	0.000210489	-1.23017	0.000743667	down-regulated	reader	IGF2BP3	human	HepG2	knock down	RNA-seq	29476152	SRP094100	GSE90684
chr14	61762357	61796428	+	ENSG00000023608.4	SNAPC1	6617	protein_coding	0.0101914	-1.22949	0.0257607	down-regulated	reader	IGF2BP3	human	HepG2	knock down	RNA-seq	29476152	SRP094100	GSE90684
chr22	42160013	42343616	-	ENSG00000100207.18	TCF20	6942	protein_coding	7.50846e-11	-1.22796	5.39495e-10	down-regulated	reader	IGF2BP3	human	HepG2	knock down	RNA-seq	29476152	SRP094100	GSE90684
chr19	49665142	49673916	+	ENSG00000126453.9	BCL2L12	83596	protein_coding	0.000128616	-1.22782	0.000469291	down-regulated	reader	IGF2BP3	human	HepG2	knock down	RNA-seq	29476152	SRP094100	GSE90684
chr9	127451486	127503501	+	ENSG00000148356.13	LRSAM1	90678	protein_coding	1.827e-08	-1.22761	1.08614e-07	down-regulated	reader	IGF2BP3	human	HepG2	knock down	RNA-seq	29476152	SRP094100	GSE90684
chr1	155335268	155562807	-	ENSG00000116539.10	ASH1L	55870	protein_coding	1.33993e-12	-1.22735	1.09602e-11	down-regulated	reader	IGF2BP3	human	HepG2	knock down	RNA-seq	29476152	SRP094100	GSE90684
chr5	116443616	116574934	-	ENSG00000092421.16	SEMA6A	57556	protein_coding	4.42253e-05	-1.22716	0.000173582	down-regulated	reader	IGF2BP3	human	HepG2	knock down	RNA-seq	29476152	SRP094100	GSE90684
chr1	202133404	202144743	-	ENSG00000143862.7	ARL8A	127829	protein_coding	0.000253008	-1.22646	0.000882229	down-regulated	reader	IGF2BP3	human	HepG2	knock down	RNA-seq	29476152	SRP094100	GSE90684
chr12	32727490	32755902	-	ENSG00000139131.12	YARS2	51067	protein_coding	0.000133989	-1.22592	0.0004875	down-regulated	reader	IGF2BP3	human	HepG2	knock down	RNA-seq	29476152	SRP094100	GSE90684
chr12	125065379	125143333	+	ENSG00000081760.16	AACS	65985	protein_coding	5.18045e-14	-1.22588	4.6519e-13	down-regulated	reader	IGF2BP3	human	HepG2	knock down	RNA-seq	29476152	SRP094100	GSE90684
chr15	74890005	74902219	+	ENSG00000178802.17	MPI	4351	protein_coding	2.20787e-07	-1.22526	1.1816e-06	down-regulated	reader	IGF2BP3	human	HepG2	knock down	RNA-seq	29476152	SRP094100	GSE90684
chr1	183472216	183598246	+	ENSG00000116698.20	SMG7	9887	protein_coding	2.47012e-18	-1.22508	2.90922e-17	down-regulated	reader	IGF2BP3	human	HepG2	knock down	RNA-seq	29476152	SRP094100	GSE90684
chr17	42313324	42388568	-	ENSG00000168610.14	STAT3	6774	protein_coding	3.94411e-48	-1.22504	1.30248e-46	down-regulated	reader	IGF2BP3	human	HepG2	knock down	RNA-seq	29476152	SRP094100	GSE90684
chr9	35658875	35675866	-	ENSG00000137135.17	ARHGEF39	84904	protein_coding	0.00728127	-1.22471	0.0191193	down-regulated	reader	IGF2BP3	human	HepG2	knock down	RNA-seq	29476152	SRP094100	GSE90684
chr21	44107290	44131181	+	ENSG00000241945.7	PWP2	5822	protein_coding	8.31909e-05	-1.22395	0.000313165	down-regulated	reader	IGF2BP3	human	HepG2	knock down	RNA-seq	29476152	SRP094100	GSE90684
chr1	201483530	201509456	-	ENSG00000159176.13	CSRP1	1465	protein_coding	4.364e-16	-1.22307	4.48983e-15	down-regulated	reader	IGF2BP3	human	HepG2	knock down	RNA-seq	29476152	SRP094100	GSE90684
chr1	201373244	201399915	-	ENSG00000159166.13	LAD1	3898	protein_coding	4.59885e-17	-1.22218	5.01319e-16	down-regulated	reader	IGF2BP3	human	HepG2	knock down	RNA-seq	29476152	SRP094100	GSE90684
chr5	132692628	132737638	-	ENSG00000131437.15	KIF3A	11127	protein_coding	9.67256e-06	-1.2221	4.18027e-05	down-regulated	reader	IGF2BP3	human	HepG2	knock down	RNA-seq	29476152	SRP094100	GSE90684
chr17	2059839	2303771	-	ENSG00000070366.13	SMG6	23293	protein_coding	7.06651e-12	-1.22182	5.48959e-11	down-regulated	reader	IGF2BP3	human	HepG2	knock down	RNA-seq	29476152	SRP094100	GSE90684
chr1	244048939	244057476	+	ENSG00000179456.10	ZBTB18	10472	protein_coding	0.00163949	-1.22174	0.00497429	down-regulated	reader	IGF2BP3	human	HepG2	knock down	RNA-seq	29476152	SRP094100	GSE90684
chr19	34404384	34426168	+	ENSG00000126249.7	PDCD2L	84306	protein_coding	0.0114119	-1.2215	0.0284656	down-regulated	reader	IGF2BP3	human	HepG2	knock down	RNA-seq	29476152	SRP094100	GSE90684
chr17	44708608	44752264	+	ENSG00000161692.17	DBF4B	80174	protein_coding	0.000876047	-1.22102	0.00279706	down-regulated	reader	IGF2BP3	human	HepG2	knock down	RNA-seq	29476152	SRP094100	GSE90684
chr17	79792132	79801683	-	ENSG00000141570.10	CBX8	57332	protein_coding	0.0202384	-1.2207	0.0473212	down-regulated	reader	IGF2BP3	human	HepG2	knock down	RNA-seq	29476152	SRP094100	GSE90684
chr2	43637273	43767987	+	ENSG00000152527.13	PLEKHH2	130271	protein_coding	0.000144415	-1.21983	0.000522837	down-regulated	reader	IGF2BP3	human	HepG2	knock down	RNA-seq	29476152	SRP094100	GSE90684
chr17	76376584	76387860	+	ENSG00000176170.13	SPHK1	8877	protein_coding	4.58866e-27	-1.21911	8.00852e-26	down-regulated	reader	IGF2BP3	human	HepG2	knock down	RNA-seq	29476152	SRP094100	GSE90684
chr5	94618347	94739436	+	ENSG00000133302.12	SLF1	84250	protein_coding	0.048652	-1.21889	0.101788	down-regulated	reader	IGF2BP3	human	HepG2	knock down	RNA-seq	29476152	SRP094100	GSE90684
chr1	46557408	46616843	-	ENSG00000079277.19	MKNK1	8569	protein_coding	1.67697e-07	-1.21791	9.07277e-07	down-regulated	reader	IGF2BP3	human	HepG2	knock down	RNA-seq	29476152	SRP094100	GSE90684
chr5	176238367	176345991	+	ENSG00000170085.17	SIMC1	375484	protein_coding	0.00180552	-1.21774	0.00541415	down-regulated	reader	IGF2BP3	human	HepG2	knock down	RNA-seq	29476152	SRP094100	GSE90684
chr17	44191805	44200113	-	ENSG00000087152.15	ATXN7L3	56970	protein_coding	4.9889e-18	-1.21723	5.73146e-17	down-regulated	reader	IGF2BP3	human	HepG2	knock down	RNA-seq	29476152	SRP094100	GSE90684
chrX	155490115	155669944	-	ENSG00000185973.10	TMLHE	55217	protein_coding	0.00207691	-1.21698	0.00615793	down-regulated	reader	IGF2BP3	human	HepG2	knock down	RNA-seq	29476152	SRP094100	GSE90684
chr2	111898479	112029561	+	ENSG00000153208.16	MERTK	10461	protein_coding	2.13894e-09	-1.21668	1.38447e-08	down-regulated	reader	IGF2BP3	human	HepG2	knock down	RNA-seq	29476152	SRP094100	GSE90684
chr15	48331011	48343373	+	ENSG00000128951.13	DUT	1854	protein_coding	6.69851e-07	-1.21657	3.36564e-06	down-regulated	reader	IGF2BP3	human	HepG2	knock down	RNA-seq	29476152	SRP094100	GSE90684
chr6	122399546	122433119	+	ENSG00000025156.12	HSF2	3298	protein_coding	0.00380681	-1.21621	0.0106591	down-regulated	reader	IGF2BP3	human	HepG2	knock down	RNA-seq	29476152	SRP094100	GSE90684
chr19	39412585	39428415	+	ENSG00000090924.14	PLEKHG2	64857	protein_coding	1.15975e-07	-1.21563	6.38943e-07	down-regulated	reader	IGF2BP3	human	HepG2	knock down	RNA-seq	29476152	SRP094100	GSE90684
chr11	93784227	93814695	+	ENSG00000042429.10	MED17	9440	protein_coding	3.29842e-06	-1.2154	1.52615e-05	down-regulated	reader	IGF2BP3	human	HepG2	knock down	RNA-seq	29476152	SRP094100	GSE90684
chr7	24698353	24758113	-	ENSG00000105928.13	DFNA5	1687	protein_coding	5.14395e-15	-1.21447	4.96757e-14	down-regulated	reader	IGF2BP3	human	HepG2	knock down	RNA-seq	29476152	SRP094100	GSE90684
chr8	38728186	38853028	+	ENSG00000147526.19	TACC1	6867	protein_coding	7.12662e-08	-1.21413	3.9929e-07	down-regulated	reader	IGF2BP3	human	HepG2	knock down	RNA-seq	29476152	SRP094100	GSE90684
chr7	76302544	76304295	+	ENSG00000106211.8	HSPB1	3315	protein_coding	9.10647e-14	-1.21405	8.05098e-13	down-regulated	reader	IGF2BP3	human	HepG2	knock down	RNA-seq	29476152	SRP094100	GSE90684
chr1	113761832	113812476	-	ENSG00000081019.13	RSBN1	54665	protein_coding	0.00493251	-1.21305	0.0135057	down-regulated	reader	IGF2BP3	human	HepG2	knock down	RNA-seq	29476152	SRP094100	GSE90684
chr6	31815464	31817946	+	ENSG00000204389.9	HSPA1A	3303	protein_coding	7.25532e-20	-1.21257	9.18048e-19	down-regulated	reader	IGF2BP3	human	HepG2	knock down	RNA-seq	29476152	SRP094100	GSE90684
chr20	50794894	50882676	+	ENSG00000124243.17	BCAS4	55653	protein_coding	0.0108384	-1.21	0.027188	down-regulated	reader	IGF2BP3	human	HepG2	knock down	RNA-seq	29476152	SRP094100	GSE90684
chr18	32091855	32131561	+	ENSG00000134758.13	RNF138	51444	protein_coding	0.000193729	-1.20974	0.000687192	down-regulated	reader	IGF2BP3	human	HepG2	knock down	RNA-seq	29476152	SRP094100	GSE90684
chr7	131493964	131497694	-	ENSG00000273489.1	RP11-180C16.1	NA	antisense	0.0495086	-1.20941	0.103273	down-regulated	reader	IGF2BP3	human	HepG2	knock down	RNA-seq	29476152	SRP094100	GSE90684
chr9	19053143	19103119	-	ENSG00000147874.10	HAUS6	54801	protein_coding	1.28643e-09	-1.20941	8.47651e-09	down-regulated	reader	IGF2BP3	human	HepG2	knock down	RNA-seq	29476152	SRP094100	GSE90684
chr1	45583846	45618904	+	ENSG00000132780.16	NASP	4678	protein_coding	2.28317e-27	-1.2091	4.03919e-26	down-regulated	reader	IGF2BP3	human	HepG2	knock down	RNA-seq	29476152	SRP094100	GSE90684
chr17	76142453	76240373	-	ENSG00000141576.14	RNF157	114804	protein_coding	0.000409651	-1.2088	0.00137794	down-regulated	reader	IGF2BP3	human	HepG2	knock down	RNA-seq	29476152	SRP094100	GSE90684
chr10	97458324	97498794	-	ENSG00000155229.20	MMS19	64210	protein_coding	1.84464e-12	-1.2087	1.49076e-11	down-regulated	reader	IGF2BP3	human	HepG2	knock down	RNA-seq	29476152	SRP094100	GSE90684
chr15	34851782	34969839	-	ENSG00000021776.10	AQR	9716	protein_coding	7.75008e-09	-1.20851	4.76898e-08	down-regulated	reader	IGF2BP3	human	HepG2	knock down	RNA-seq	29476152	SRP094100	GSE90684
chr3	66133610	66388116	+	ENSG00000144741.17	SLC25A26	115286	protein_coding	3.97493e-06	-1.20829	1.81819e-05	down-regulated	reader	IGF2BP3	human	HepG2	knock down	RNA-seq	29476152	SRP094100	GSE90684
chr6	31730581	31739763	-	ENSG00000213719.8	CLIC1	1192	protein_coding	3.54524e-61	-1.20781	1.48161e-59	down-regulated	reader	IGF2BP3	human	HepG2	knock down	RNA-seq	29476152	SRP094100	GSE90684
chr19	4174109	4182604	-	ENSG00000077463.14	SIRT6	51548	protein_coding	0.00098174	-1.20709	0.00310857	down-regulated	reader	IGF2BP3	human	HepG2	knock down	RNA-seq	29476152	SRP094100	GSE90684
chr5	111091716	111130502	+	ENSG00000134987.11	WDR36	134430	protein_coding	6.98055e-11	-1.20707	5.0285e-10	down-regulated	reader	IGF2BP3	human	HepG2	knock down	RNA-seq	29476152	SRP094100	GSE90684
chr16	84271	138860	-	ENSG00000103148.15	NPRL3	8131	protein_coding	2.07996e-06	-1.20592	9.85394e-06	down-regulated	reader	IGF2BP3	human	HepG2	knock down	RNA-seq	29476152	SRP094100	GSE90684
chr22	17787649	18024559	-	ENSG00000243156.7	MICAL3	57553	protein_coding	3.12852e-10	-1.20574	2.15503e-09	down-regulated	reader	IGF2BP3	human	HepG2	knock down	RNA-seq	29476152	SRP094100	GSE90684
chr18	35332212	35345482	-	ENSG00000172466.15	ZNF24	7572	protein_coding	3.80226e-16	-1.20328	3.9287e-15	down-regulated	reader	IGF2BP3	human	HepG2	knock down	RNA-seq	29476152	SRP094100	GSE90684
chr19	52388842	52397766	-	ENSG00000269834.5	ZNF528-AS1	102724105	processed_transcript	0.0151979	-1.20308	0.0368026	down-regulated	reader	IGF2BP3	human	HepG2	knock down	RNA-seq	29476152	SRP094100	GSE90684
chr17	38352228	38405593	+	ENSG00000274211.4	SOCS7	30837	protein_coding	5.55032e-10	-1.20174	3.75718e-09	down-regulated	reader	IGF2BP3	human	HepG2	knock down	RNA-seq	29476152	SRP094100	GSE90684
chr2	195575977	195737702	+	ENSG00000196950.13	SLC39A10	57181	protein_coding	5.9517e-09	-1.2016	3.70157e-08	down-regulated	reader	IGF2BP3	human	HepG2	knock down	RNA-seq	29476152	SRP094100	GSE90684
chr1	50960745	50974633	+	ENSG00000123080.10	CDKN2C	1031	protein_coding	0.0369254	-1.20153	0.0801312	down-regulated	reader	IGF2BP3	human	HepG2	knock down	RNA-seq	29476152	SRP094100	GSE90684
chr10	102423245	102432661	-	ENSG00000107874.10	CUEDC2	79004	protein_coding	3.08991e-05	-1.2008	0.000124498	down-regulated	reader	IGF2BP3	human	HepG2	knock down	RNA-seq	29476152	SRP094100	GSE90684
chrX	153447666	153495516	-	ENSG00000213397.10	HAUS7	55559	protein_coding	0.00927744	-1.20078	0.0237211	down-regulated	reader	IGF2BP3	human	HepG2	knock down	RNA-seq	29476152	SRP094100	GSE90684
chr1	222557902	222589933	-	ENSG00000143498.17	TAF1A	9015	protein_coding	0.0458697	-1.20025	0.0968157	down-regulated	reader	IGF2BP3	human	HepG2	knock down	RNA-seq	29476152	SRP094100	GSE90684
chr14	74498170	74612378	-	ENSG00000119681.11	LTBP2	4053	protein_coding	0.026312	-1.19996	0.059643	down-regulated	reader	IGF2BP3	human	HepG2	knock down	RNA-seq	29476152	SRP094100	GSE90684
chr19	3958453	3971123	-	ENSG00000167657.11	DAPK3	1613	protein_coding	2.19077e-11	-1.19993	1.64425e-10	down-regulated	reader	IGF2BP3	human	HepG2	knock down	RNA-seq	29476152	SRP094100	GSE90684
chr15	90954870	90963125	+	ENSG00000166965.12	RCCD1	91433	protein_coding	0.000456383	-1.19942	0.00152296	down-regulated	reader	IGF2BP3	human	HepG2	knock down	RNA-seq	29476152	SRP094100	GSE90684
chrX	71056332	71073426	-	ENSG00000147164.11	SNX12	29934	protein_coding	2.39584e-11	-1.19911	1.79178e-10	down-regulated	reader	IGF2BP3	human	HepG2	knock down	RNA-seq	29476152	SRP094100	GSE90684
chr9	128702523	128720918	+	ENSG00000160447.6	PKN3	29941	protein_coding	8.2207e-05	-1.19895	0.000309998	down-regulated	reader	IGF2BP3	human	HepG2	knock down	RNA-seq	29476152	SRP094100	GSE90684
chr16	3018445	3022383	+	ENSG00000006327.13	TNFRSF12A	51330	protein_coding	8.17815e-18	-1.1989	9.31911e-17	down-regulated	reader	IGF2BP3	human	HepG2	knock down	RNA-seq	29476152	SRP094100	GSE90684
chrX	101009346	101052116	-	ENSG00000188917.14	TRMT2B	79979	protein_coding	0.00103399	-1.19889	0.0032599	down-regulated	reader	IGF2BP3	human	HepG2	knock down	RNA-seq	29476152	SRP094100	GSE90684
chr22	29767369	29770413	+	ENSG00000184076.12	UQCR10	29796	protein_coding	2.21628e-10	-1.19854	1.5437e-09	down-regulated	reader	IGF2BP3	human	HepG2	knock down	RNA-seq	29476152	SRP094100	GSE90684
chr1	109504175	109509738	-	ENSG00000181754.6	AMIGO1	57463	protein_coding	0.0181644	-1.19775	0.0430334	down-regulated	reader	IGF2BP3	human	HepG2	knock down	RNA-seq	29476152	SRP094100	GSE90684
chr9	122940833	123104866	+	ENSG00000011454.16	RABGAP1	2844	protein_coding	4.35319e-12	-1.19737	3.42121e-11	down-regulated	reader	IGF2BP3	human	HepG2	knock down	RNA-seq	29476152	SRP094100	GSE90684
chr9	100302077	100352939	-	ENSG00000136891.13	TEX10	54881	protein_coding	1.62844e-07	-1.19731	8.82723e-07	down-regulated	reader	IGF2BP3	human	HepG2	knock down	RNA-seq	29476152	SRP094100	GSE90684
chr2	43222402	43226609	-	ENSG00000152518.6	ZFP36L2	678	protein_coding	2.13929e-05	-1.19629	8.7835e-05	down-regulated	reader	IGF2BP3	human	HepG2	knock down	RNA-seq	29476152	SRP094100	GSE90684
chrX	154762742	154777689	+	ENSG00000130826.15	DKC1	1736	protein_coding	1.089e-21	-1.19487	1.5009e-20	down-regulated	reader	IGF2BP3	human	HepG2	knock down	RNA-seq	29476152	SRP094100	GSE90684
chr2	134119983	134454621	+	ENSG00000152127.8	MGAT5	4249	protein_coding	2.75633e-19	-1.19443	3.38848e-18	down-regulated	reader	IGF2BP3	human	HepG2	knock down	RNA-seq	29476152	SRP094100	GSE90684
chr20	35771974	35950381	+	ENSG00000025293.15	PHF20	51230	protein_coding	2.09133e-12	-1.1941	1.68285e-11	down-regulated	reader	IGF2BP3	human	HepG2	knock down	RNA-seq	29476152	SRP094100	GSE90684
chr16	31122235	31124064	+	ENSG00000278133.1	RP11-196G11.5	NA	sense_intronic	0.00871799	-1.19379	0.0224611	down-regulated	reader	IGF2BP3	human	HepG2	knock down	RNA-seq	29476152	SRP094100	GSE90684
chr19	3052910	3063107	-	ENSG00000104964.14	AES	166	protein_coding	4.60857e-14	-1.19352	4.15067e-13	down-regulated	reader	IGF2BP3	human	HepG2	knock down	RNA-seq	29476152	SRP094100	GSE90684
chr12	130871879	130877678	+	ENSG00000132341.11	RAN	5901	protein_coding	5.01126e-50	-1.19304	1.69818e-48	down-regulated	reader	IGF2BP3	human	HepG2	knock down	RNA-seq	29476152	SRP094100	GSE90684
chr16	27459555	27549913	-	ENSG00000077235.17	GTF3C1	2975	protein_coding	4.55481e-44	-1.19232	1.36256e-42	down-regulated	reader	IGF2BP3	human	HepG2	knock down	RNA-seq	29476152	SRP094100	GSE90684
chr2	61888724	62147247	+	ENSG00000173163.10	COMMD1	150684	protein_coding	2.55672e-05	-1.19182	0.000104136	down-regulated	reader	IGF2BP3	human	HepG2	knock down	RNA-seq	29476152	SRP094100	GSE90684
chr16	14435701	14632728	-	ENSG00000140694.16	PARN	5073	protein_coding	1.36899e-14	-1.18993	1.27878e-13	down-regulated	reader	IGF2BP3	human	HepG2	knock down	RNA-seq	29476152	SRP094100	GSE90684
chr6	166586124	166586477	-	ENSG00000235272.1	FAM103A2P	NA	processed_pseudogene	0.0103126	-1.18991	0.0260359	down-regulated	reader	IGF2BP3	human	HepG2	knock down	RNA-seq	29476152	SRP094100	GSE90684
chrX	69160851	69165793	-	ENSG00000181191.11	PJA1	64219	protein_coding	0.00494015	-1.18981	0.0135244	down-regulated	reader	IGF2BP3	human	HepG2	knock down	RNA-seq	29476152	SRP094100	GSE90684
chr5	41904188	41921636	+	ENSG00000205765.8	C5orf51	285636	protein_coding	9.54988e-07	-1.18964	4.7153e-06	down-regulated	reader	IGF2BP3	human	HepG2	knock down	RNA-seq	29476152	SRP094100	GSE90684
chr20	44885676	44908532	+	ENSG00000166913.12	YWHAB	7529	protein_coding	5.30492e-60	-1.18951	2.16858e-58	down-regulated	reader	IGF2BP3	human	HepG2	knock down	RNA-seq	29476152	SRP094100	GSE90684
chr8	143857324	143878464	-	ENSG00000261150.2	EPPK1	83481	protein_coding	1.1916e-30	-1.189	2.42671e-29	down-regulated	reader	IGF2BP3	human	HepG2	knock down	RNA-seq	29476152	SRP094100	GSE90684
chr2	112482154	112541739	+	ENSG00000114999.7	TTL	150465	protein_coding	3.57465e-24	-1.18814	5.41893e-23	down-regulated	reader	IGF2BP3	human	HepG2	knock down	RNA-seq	29476152	SRP094100	GSE90684
chr13	114314513	114327328	+	ENSG00000198824.5	CHAMP1	283489	protein_coding	4.92331e-07	-1.18665	2.51573e-06	down-regulated	reader	IGF2BP3	human	HepG2	knock down	RNA-seq	29476152	SRP094100	GSE90684
chr20	63895182	63936031	+	ENSG00000101152.10	DNAJC5	80331	protein_coding	3.67148e-34	-1.18633	8.37873e-33	down-regulated	reader	IGF2BP3	human	HepG2	knock down	RNA-seq	29476152	SRP094100	GSE90684
chr11	66616582	66627347	+	ENSG00000239306.4	RBM14	10432	protein_coding	6.58837e-10	-1.1857	4.43137e-09	down-regulated	reader	IGF2BP3	human	HepG2	knock down	RNA-seq	29476152	SRP094100	GSE90684
chr3	148991341	149027668	+	ENSG00000163754.17	GYG1	2992	protein_coding	1.01447e-07	-1.1849	5.61662e-07	down-regulated	reader	IGF2BP3	human	HepG2	knock down	RNA-seq	29476152	SRP094100	GSE90684
chr14	21498133	21511375	-	ENSG00000165819.11	METTL3	56339	protein_coding	2.11076e-11	-1.18212	1.58632e-10	down-regulated	reader	IGF2BP3	human	HepG2	knock down	RNA-seq	29476152	SRP094100	GSE90684
chr1	6264269	6394391	-	ENSG00000097021.19	ACOT7	11332	protein_coding	6.33836e-09	-1.18192	3.93333e-08	down-regulated	reader	IGF2BP3	human	HepG2	knock down	RNA-seq	29476152	SRP094100	GSE90684
chr6	43509702	43529585	+	ENSG00000171453.17	POLR1C	9533	protein_coding	1.56884e-07	-1.18164	8.53989e-07	down-regulated	reader	IGF2BP3	human	HepG2	knock down	RNA-seq	29476152	SRP094100	GSE90684
chr9	109015152	109119945	-	ENSG00000106771.12	TMEM245	23731	protein_coding	9.28454e-28	-1.18143	1.68321e-26	down-regulated	reader	IGF2BP3	human	HepG2	knock down	RNA-seq	29476152	SRP094100	GSE90684
chr21	5022493	5040666	+	ENSG00000277117.4	CH507-9B2.1	102723996	protein_coding	0.0256016	-1.18038	0.0582994	down-regulated	reader	IGF2BP3	human	HepG2	knock down	RNA-seq	29476152	SRP094100	GSE90684
chr19	4838341	4867768	-	ENSG00000105355.8	PLIN3	10226	protein_coding	3.08684e-25	-1.17986	4.99409e-24	down-regulated	reader	IGF2BP3	human	HepG2	knock down	RNA-seq	29476152	SRP094100	GSE90684
chr19	17719242	17734516	+	ENSG00000130479.10	MAP1S	55201	protein_coding	1.80264e-05	-1.1794	7.47785e-05	down-regulated	reader	IGF2BP3	human	HepG2	knock down	RNA-seq	29476152	SRP094100	GSE90684
chr3	129169484	129183922	-	ENSG00000169714.16	CNBP	7555	protein_coding	8.80948e-40	-1.17746	2.36257e-38	down-regulated	reader	IGF2BP3	human	HepG2	knock down	RNA-seq	29476152	SRP094100	GSE90684
chr16	84565594	84618077	-	ENSG00000103187.7	COTL1	23406	protein_coding	8.59477e-06	-1.17666	3.74136e-05	down-regulated	reader	IGF2BP3	human	HepG2	knock down	RNA-seq	29476152	SRP094100	GSE90684
chrX	64185117	64205744	-	ENSG00000184675.9	AMER1	139285	protein_coding	9.85119e-07	-1.1763	4.85554e-06	down-regulated	reader	IGF2BP3	human	HepG2	knock down	RNA-seq	29476152	SRP094100	GSE90684
chr11	119623408	119729084	-	ENSG00000110400.10	PVRL1	5818	protein_coding	4.86855e-09	-1.17627	3.04592e-08	down-regulated	reader	IGF2BP3	human	HepG2	knock down	RNA-seq	29476152	SRP094100	GSE90684
chr15	75463251	75579289	-	ENSG00000169410.9	PTPN9	5780	protein_coding	2.05998e-06	-1.17585	9.76202e-06	down-regulated	reader	IGF2BP3	human	HepG2	knock down	RNA-seq	29476152	SRP094100	GSE90684
chr5	90471748	90514553	+	ENSG00000113356.10	POLR3G	10622	protein_coding	0.0159531	-1.17538	0.0383777	down-regulated	reader	IGF2BP3	human	HepG2	knock down	RNA-seq	29476152	SRP094100	GSE90684
chr7	107923799	108003255	-	ENSG00000091136.13	LAMB1	3912	protein_coding	1.28522e-60	-1.17529	5.30531e-59	down-regulated	reader	IGF2BP3	human	HepG2	knock down	RNA-seq	29476152	SRP094100	GSE90684
chr12	52076841	52082084	-	ENSG00000257663.1	RP11-1100L3.7	NA	antisense	0.00750911	-1.17458	0.0196502	down-regulated	reader	IGF2BP3	human	HepG2	knock down	RNA-seq	29476152	SRP094100	GSE90684
chr22	37560447	37569405	+	ENSG00000128283.6	CDC42EP1	11135	protein_coding	6.65815e-17	-1.17443	7.20672e-16	down-regulated	reader	IGF2BP3	human	HepG2	knock down	RNA-seq	29476152	SRP094100	GSE90684
chr4	1871424	1982207	+	ENSG00000109685.17	WHSC1	7468	protein_coding	6.17586e-15	-1.17439	5.91997e-14	down-regulated	reader	IGF2BP3	human	HepG2	knock down	RNA-seq	29476152	SRP094100	GSE90684
chr2	96325331	96330517	+	ENSG00000198885.9	ITPRIPL1	150771	protein_coding	0.00539936	-1.17435	0.0146624	down-regulated	reader	IGF2BP3	human	HepG2	knock down	RNA-seq	29476152	SRP094100	GSE90684
chr16	188969	229463	-	ENSG00000007392.16	LUC7L	55692	protein_coding	5.85592e-08	-1.17326	3.30847e-07	down-regulated	reader	IGF2BP3	human	HepG2	knock down	RNA-seq	29476152	SRP094100	GSE90684
chrX	21940573	21994835	+	ENSG00000102172.15	SMS	6611	protein_coding	1.67896e-15	-1.17302	1.66336e-14	down-regulated	reader	IGF2BP3	human	HepG2	knock down	RNA-seq	29476152	SRP094100	GSE90684
chr1	156072013	156081998	-	ENSG00000254726.2	MEX3A	92312	protein_coding	0.00190894	-1.17301	0.00570041	down-regulated	reader	IGF2BP3	human	HepG2	knock down	RNA-seq	29476152	SRP094100	GSE90684
chr7	149285281	149297312	+	ENSG00000244560.6	RP4-800G7.2	155060	transcribed_unprocessed_pseudogene	0.00627581	-1.17293	0.0168254	down-regulated	reader	IGF2BP3	human	HepG2	knock down	RNA-seq	29476152	SRP094100	GSE90684
chr15	82836946	82986153	-	ENSG00000103942.12	HOMER2	9455	protein_coding	9.51889e-09	-1.17228	5.80859e-08	down-regulated	reader	IGF2BP3	human	HepG2	knock down	RNA-seq	29476152	SRP094100	GSE90684
chr22	23070361	23125037	+	ENSG00000128266.8	GNAZ	2781	protein_coding	1.31028e-06	-1.17163	6.35407e-06	down-regulated	reader	IGF2BP3	human	HepG2	knock down	RNA-seq	29476152	SRP094100	GSE90684
chr18	47107403	47150520	-	ENSG00000167220.11	HDHD2	84064	protein_coding	3.8236e-06	-1.17153	1.75326e-05	down-regulated	reader	IGF2BP3	human	HepG2	knock down	RNA-seq	29476152	SRP094100	GSE90684
chr1	28592200	28595443	+	ENSG00000188060.6	RAB42	115273	protein_coding	0.00176965	-1.17115	0.00531653	down-regulated	reader	IGF2BP3	human	HepG2	knock down	RNA-seq	29476152	SRP094100	GSE90684
chr7	155799986	155812273	-	ENSG00000164690.7	SHH	6469	protein_coding	0.0493989	-1.17034	0.103057	down-regulated	reader	IGF2BP3	human	HepG2	knock down	RNA-seq	29476152	SRP094100	GSE90684
chr2	218663864	218672411	-	ENSG00000163481.7	RNF25	64320	protein_coding	5.16921e-06	-1.16996	2.3216e-05	down-regulated	reader	IGF2BP3	human	HepG2	knock down	RNA-seq	29476152	SRP094100	GSE90684
chr17	58003360	58007346	-	ENSG00000136450.12	SRSF1	6426	protein_coding	9.40356e-37	-1.16969	2.32221e-35	down-regulated	reader	IGF2BP3	human	HepG2	knock down	RNA-seq	29476152	SRP094100	GSE90684
chr17	59209400	59215247	+	ENSG00000167447.12	SMG8	55181	protein_coding	1.57312e-06	-1.1695	7.56553e-06	down-regulated	reader	IGF2BP3	human	HepG2	knock down	RNA-seq	29476152	SRP094100	GSE90684
chr11	67491768	67506263	-	ENSG00000110697.12	PITPNM1	9600	protein_coding	6.64792e-08	-1.16878	3.73838e-07	down-regulated	reader	IGF2BP3	human	HepG2	knock down	RNA-seq	29476152	SRP094100	GSE90684
chr19	53866223	53876437	+	ENSG00000179820.15	MYADM	91663	protein_coding	1.19182e-18	-1.16865	1.4249e-17	down-regulated	reader	IGF2BP3	human	HepG2	knock down	RNA-seq	29476152	SRP094100	GSE90684
chr7	100088954	100092200	+	ENSG00000168090.9	COPS6	10980	protein_coding	1.40695e-11	-1.16835	1.07464e-10	down-regulated	reader	IGF2BP3	human	HepG2	knock down	RNA-seq	29476152	SRP094100	GSE90684
chr12	122078722	122147347	+	ENSG00000175727.13	MLXIP	22877	protein_coding	1.33558e-11	-1.16778	1.02152e-10	down-regulated	reader	IGF2BP3	human	HepG2	knock down	RNA-seq	29476152	SRP094100	GSE90684
chr7	100177563	100221488	+	ENSG00000066923.17	STAG3	10734	protein_coding	0.00186762	-1.16763	0.00558495	down-regulated	reader	IGF2BP3	human	HepG2	knock down	RNA-seq	29476152	SRP094100	GSE90684
chr14	39397669	39432500	-	ENSG00000165355.7	FBXO33	254170	protein_coding	2.01726e-05	-1.16756	8.32086e-05	down-regulated	reader	IGF2BP3	human	HepG2	knock down	RNA-seq	29476152	SRP094100	GSE90684
chr1	113894748	113905201	-	ENSG00000134262.12	AP4B1	10717	protein_coding	0.00570684	-1.16745	0.0154302	down-regulated	reader	IGF2BP3	human	HepG2	knock down	RNA-seq	29476152	SRP094100	GSE90684
chr2	101696850	101894689	+	ENSG00000071054.16	MAP4K4	9448	protein_coding	3.45048e-82	-1.1668	1.99017e-80	down-regulated	reader	IGF2BP3	human	HepG2	knock down	RNA-seq	29476152	SRP094100	GSE90684
chr10	15097180	15139818	+	ENSG00000152464.14	RPP38	10557	protein_coding	0.0233894	-1.16677	0.0538075	down-regulated	reader	IGF2BP3	human	HepG2	knock down	RNA-seq	29476152	SRP094100	GSE90684
chr8	10764963	10839884	-	ENSG00000254093.8	PINX1	54984	protein_coding	0.00807146	-1.16612	0.0209654	down-regulated	reader	IGF2BP3	human	HepG2	knock down	RNA-seq	29476152	SRP094100	GSE90684
chr4	98995620	99062813	+	ENSG00000164024.11	METAP1	23173	protein_coding	1.38176e-10	-1.16592	9.778e-10	down-regulated	reader	IGF2BP3	human	HepG2	knock down	RNA-seq	29476152	SRP094100	GSE90684
chr1	93866283	93879918	-	ENSG00000067334.13	DNTTIP2	30836	protein_coding	1.33475e-10	-1.16543	9.45328e-10	down-regulated	reader	IGF2BP3	human	HepG2	knock down	RNA-seq	29476152	SRP094100	GSE90684
chr1	54184041	54225464	+	ENSG00000116221.15	MRPL37	51253	protein_coding	1.64258e-17	-1.1651	1.83672e-16	down-regulated	reader	IGF2BP3	human	HepG2	knock down	RNA-seq	29476152	SRP094100	GSE90684
chr21	37365790	37517450	+	ENSG00000157540.19	DYRK1A	1859	protein_coding	3.53396e-05	-1.16493	0.000140973	down-regulated	reader	IGF2BP3	human	HepG2	knock down	RNA-seq	29476152	SRP094100	GSE90684
chr7	100428790	100434126	+	ENSG00000146834.13	MEPCE	56257	protein_coding	1.63678e-05	-1.16466	6.83019e-05	down-regulated	reader	IGF2BP3	human	HepG2	knock down	RNA-seq	29476152	SRP094100	GSE90684
chr1	21822245	21937297	-	ENSG00000142798.17	HSPG2	3339	protein_coding	2.86503e-47	-1.1641	9.22615e-46	down-regulated	reader	IGF2BP3	human	HepG2	knock down	RNA-seq	29476152	SRP094100	GSE90684
chr8	85177225	85217158	+	ENSG00000133740.10	E2F5	1875	protein_coding	0.00168261	-1.16376	0.00508313	down-regulated	reader	IGF2BP3	human	HepG2	knock down	RNA-seq	29476152	SRP094100	GSE90684
chr4	1982714	2041903	-	ENSG00000185049.12	NELFA	7469	protein_coding	3.64699e-06	-1.16372	1.67501e-05	down-regulated	reader	IGF2BP3	human	HepG2	knock down	RNA-seq	29476152	SRP094100	GSE90684
chr15	59132434	59372900	-	ENSG00000157483.8	MYO1E	4643	protein_coding	2.83065e-09	-1.1632	1.80961e-08	down-regulated	reader	IGF2BP3	human	HepG2	knock down	RNA-seq	29476152	SRP094100	GSE90684
chr1	31296982	31364953	+	ENSG00000121766.14	ZCCHC17	51538	protein_coding	2.22078e-08	-1.16282	1.30823e-07	down-regulated	reader	IGF2BP3	human	HepG2	knock down	RNA-seq	29476152	SRP094100	GSE90684
chr5	163503114	163519336	+	ENSG00000038274.16	MAT2B	27430	protein_coding	1.39261e-07	-1.16256	7.62173e-07	down-regulated	reader	IGF2BP3	human	HepG2	knock down	RNA-seq	29476152	SRP094100	GSE90684
chr15	84639281	84654343	-	ENSG00000177082.12	WDR73	84942	protein_coding	1.75769e-09	-1.16244	1.14652e-08	down-regulated	reader	IGF2BP3	human	HepG2	knock down	RNA-seq	29476152	SRP094100	GSE90684
chrX	54445454	54496166	-	ENSG00000102302.7	FGD1	2245	protein_coding	0.00228705	-1.1612	0.00672929	down-regulated	reader	IGF2BP3	human	HepG2	knock down	RNA-seq	29476152	SRP094100	GSE90684
chr2	25227855	25342590	-	ENSG00000119772.16	DNMT3A	1788	protein_coding	7.12755e-25	-1.16027	1.13354e-23	down-regulated	reader	IGF2BP3	human	HepG2	knock down	RNA-seq	29476152	SRP094100	GSE90684
chr1	200739558	200860704	+	ENSG00000118200.14	CAMSAP2	23271	protein_coding	6.13464e-06	-1.1601	2.7326e-05	down-regulated	reader	IGF2BP3	human	HepG2	knock down	RNA-seq	29476152	SRP094100	GSE90684
chr8	143790920	143815379	-	ENSG00000180900.16	SCRIB	23513	protein_coding	4.70857e-19	-1.16	5.73404e-18	down-regulated	reader	IGF2BP3	human	HepG2	knock down	RNA-seq	29476152	SRP094100	GSE90684
chr16	67229387	67247658	-	ENSG00000135723.13	FHOD1	29109	protein_coding	6.30472e-08	-1.15975	3.55249e-07	down-regulated	reader	IGF2BP3	human	HepG2	knock down	RNA-seq	29476152	SRP094100	GSE90684
chr7	726701	786475	+	ENSG00000164818.15	DNAAF5	54919	protein_coding	5.7694e-10	-1.15851	3.89764e-09	down-regulated	reader	IGF2BP3	human	HepG2	knock down	RNA-seq	29476152	SRP094100	GSE90684
chr16	1972037	1982933	+	ENSG00000183751.14	TBL3	10607	protein_coding	4.74833e-09	-1.15787	2.97734e-08	down-regulated	reader	IGF2BP3	human	HepG2	knock down	RNA-seq	29476152	SRP094100	GSE90684
chr11	73376264	73397474	+	ENSG00000054967.12	RELT	84957	protein_coding	0.0224246	-1.15769	0.0518287	down-regulated	reader	IGF2BP3	human	HepG2	knock down	RNA-seq	29476152	SRP094100	GSE90684
chr19	4838332	4838907	+	ENSG00000267484.1	CTC-518P12.6	NA	antisense	0.0396411	-1.15729	0.0851684	down-regulated	reader	IGF2BP3	human	HepG2	knock down	RNA-seq	29476152	SRP094100	GSE90684
chr15	40439721	40468242	+	ENSG00000140320.11	BAHD1	22893	protein_coding	2.12438e-07	-1.15725	1.13909e-06	down-regulated	reader	IGF2BP3	human	HepG2	knock down	RNA-seq	29476152	SRP094100	GSE90684
chr8	103371515	103382997	+	ENSG00000164932.12	CTHRC1	115908	protein_coding	0.0374548	-1.15648	0.0811336	down-regulated	reader	IGF2BP3	human	HepG2	knock down	RNA-seq	29476152	SRP094100	GSE90684
chr11	63985853	64001811	+	ENSG00000167770.11	OTUB1	55611	protein_coding	1.57502e-19	-1.1564	1.95478e-18	down-regulated	reader	IGF2BP3	human	HepG2	knock down	RNA-seq	29476152	SRP094100	GSE90684
chr19	41310189	41324883	+	ENSG00000142039.3	CCDC97	90324	protein_coding	1.18621e-05	-1.15611	5.05904e-05	down-regulated	reader	IGF2BP3	human	HepG2	knock down	RNA-seq	29476152	SRP094100	GSE90684
chr17	82614562	82648553	-	ENSG00000141580.15	WDR45B	56270	protein_coding	9.32614e-20	-1.15589	1.17042e-18	down-regulated	reader	IGF2BP3	human	HepG2	knock down	RNA-seq	29476152	SRP094100	GSE90684
chr21	43659548	43696079	+	ENSG00000160208.12	RRP1B	23076	protein_coding	7.16838e-21	-1.15362	9.52128e-20	down-regulated	reader	IGF2BP3	human	HepG2	knock down	RNA-seq	29476152	SRP094100	GSE90684
chr22	50445000	50475024	-	ENSG00000100241.20	SBF1	6305	protein_coding	1.98907e-28	-1.15247	3.70574e-27	down-regulated	reader	IGF2BP3	human	HepG2	knock down	RNA-seq	29476152	SRP094100	GSE90684
chr17	30769388	30824776	-	ENSG00000176390.11	CRLF3	51379	protein_coding	0.00816209	-1.15201	0.0211673	down-regulated	reader	IGF2BP3	human	HepG2	knock down	RNA-seq	29476152	SRP094100	GSE90684
chr12	123289109	123364843	-	ENSG00000139697.11	SBNO1	55206	protein_coding	1.87963e-13	-1.15117	1.62759e-12	down-regulated	reader	IGF2BP3	human	HepG2	knock down	RNA-seq	29476152	SRP094100	GSE90684
chr12	107732866	107761272	-	ENSG00000110851.11	PRDM4	11108	protein_coding	2.03095e-06	-1.15081	9.63527e-06	down-regulated	reader	IGF2BP3	human	HepG2	knock down	RNA-seq	29476152	SRP094100	GSE90684
chr18	34493290	34891844	+	ENSG00000134769.21	DTNA	1837	protein_coding	4.26001e-12	-1.15026	3.34953e-11	down-regulated	reader	IGF2BP3	human	HepG2	knock down	RNA-seq	29476152	SRP094100	GSE90684
chr12	56663341	56688408	-	ENSG00000110958.15	PTGES3	10728	protein_coding	1.20296e-34	-1.14939	2.77919e-33	down-regulated	reader	IGF2BP3	human	HepG2	knock down	RNA-seq	29476152	SRP094100	GSE90684
chr6	37482920	37499922	-	ENSG00000198937.8	CCDC167	154467	protein_coding	0.00266372	-1.14914	0.00772823	down-regulated	reader	IGF2BP3	human	HepG2	knock down	RNA-seq	29476152	SRP094100	GSE90684
chr1	228100726	228105411	-	ENSG00000143793.12	C1orf35	79169	protein_coding	0.000146128	-1.14846	0.000528471	down-regulated	reader	IGF2BP3	human	HepG2	knock down	RNA-seq	29476152	SRP094100	GSE90684
chr2	3188925	3377882	-	ENSG00000032389.12	TSSC1	7260	protein_coding	2.58045e-09	-1.14831	1.65625e-08	down-regulated	reader	IGF2BP3	human	HepG2	knock down	RNA-seq	29476152	SRP094100	GSE90684
chr11	134224645	134247792	+	ENSG00000151502.10	VPS26B	112936	protein_coding	1.92564e-07	-1.14802	1.03493e-06	down-regulated	reader	IGF2BP3	human	HepG2	knock down	RNA-seq	29476152	SRP094100	GSE90684
chr12	51061205	51083664	-	ENSG00000110925.6	CSRNP2	81566	protein_coding	0.000265975	-1.14782	0.000924001	down-regulated	reader	IGF2BP3	human	HepG2	knock down	RNA-seq	29476152	SRP094100	GSE90684
chr22	43166622	43187133	-	ENSG00000100304.12	TTLL12	23170	protein_coding	2.29078e-11	-1.14745	1.71702e-10	down-regulated	reader	IGF2BP3	human	HepG2	knock down	RNA-seq	29476152	SRP094100	GSE90684
chr20	32207880	32238667	+	ENSG00000101346.11	POFUT1	23509	protein_coding	3.04398e-24	-1.14731	4.64372e-23	down-regulated	reader	IGF2BP3	human	HepG2	knock down	RNA-seq	29476152	SRP094100	GSE90684
chr16	22418672	22437715	-	ENSG00000257122.5	RRN3P3	NA	transcribed_unprocessed_pseudogene	0.00177884	-1.14677	0.00534222	down-regulated	reader	IGF2BP3	human	HepG2	knock down	RNA-seq	29476152	SRP094100	GSE90684
chr18	80034358	80046397	+	ENSG00000101546.12	RBFA	79863	protein_coding	6.2204e-06	-1.14651	2.76495e-05	down-regulated	reader	IGF2BP3	human	HepG2	knock down	RNA-seq	29476152	SRP094100	GSE90684
chr16	57092537	57148367	+	ENSG00000140848.16	CPNE2	221184	protein_coding	6.83187e-05	-1.14648	0.000261505	down-regulated	reader	IGF2BP3	human	HepG2	knock down	RNA-seq	29476152	SRP094100	GSE90684
chr1	28259527	28282491	+	ENSG00000130766.4	SESN2	83667	protein_coding	1.75821e-08	-1.14583	1.04709e-07	down-regulated	reader	IGF2BP3	human	HepG2	knock down	RNA-seq	29476152	SRP094100	GSE90684
chr7	101127089	101139266	+	ENSG00000106366.8	SERPINE1	5054	protein_coding	4.82406e-30	-1.14457	9.60364e-29	down-regulated	reader	IGF2BP3	human	HepG2	knock down	RNA-seq	29476152	SRP094100	GSE90684
chr4	56907876	56935844	+	ENSG00000084093.15	REST	5978	protein_coding	1.09237e-12	-1.14399	8.97451e-12	down-regulated	reader	IGF2BP3	human	HepG2	knock down	RNA-seq	29476152	SRP094100	GSE90684
chr19	13104902	13117567	-	ENSG00000104907.12	TRMT1	55621	protein_coding	1.93917e-09	-1.1439	1.26001e-08	down-regulated	reader	IGF2BP3	human	HepG2	knock down	RNA-seq	29476152	SRP094100	GSE90684
chr3	133598175	133661893	-	ENSG00000163781.12	TOPBP1	11073	protein_coding	7.39612e-08	-1.14346	4.13839e-07	down-regulated	reader	IGF2BP3	human	HepG2	knock down	RNA-seq	29476152	SRP094100	GSE90684
chr5	79372636	79514217	-	ENSG00000152413.14	HOMER1	9456	protein_coding	0.000120846	-1.14327	0.000443224	down-regulated	reader	IGF2BP3	human	HepG2	knock down	RNA-seq	29476152	SRP094100	GSE90684
chr1	21596215	21669363	-	ENSG00000076864.19	RAP1GAP	5909	protein_coding	1.64493e-06	-1.14235	7.88838e-06	down-regulated	reader	IGF2BP3	human	HepG2	knock down	RNA-seq	29476152	SRP094100	GSE90684
chrX	134769566	134797232	-	ENSG00000156504.16	FAM122B	159090	protein_coding	0.000124591	-1.14164	0.000455628	down-regulated	reader	IGF2BP3	human	HepG2	knock down	RNA-seq	29476152	SRP094100	GSE90684
chr19	46719507	46746994	-	ENSG00000090372.14	STRN4	29888	protein_coding	3.3204e-15	-1.1414	3.24187e-14	down-regulated	reader	IGF2BP3	human	HepG2	knock down	RNA-seq	29476152	SRP094100	GSE90684
chr5	141260225	141320821	-	ENSG00000178913.7	TAF7	6879	protein_coding	1.41604e-14	-1.14134	1.31981e-13	down-regulated	reader	IGF2BP3	human	HepG2	knock down	RNA-seq	29476152	SRP094100	GSE90684
chr11	116748170	116772988	-	ENSG00000137656.11	BUD13	84811	protein_coding	0.001028	-1.1409	0.00324467	down-regulated	reader	IGF2BP3	human	HepG2	knock down	RNA-seq	29476152	SRP094100	GSE90684
chr5	150601080	150659220	+	ENSG00000171992.12	SYNPO	11346	protein_coding	0.0169084	-1.14088	0.0404216	down-regulated	reader	IGF2BP3	human	HepG2	knock down	RNA-seq	29476152	SRP094100	GSE90684
chr12	45729665	45908040	+	ENSG00000189079.15	ARID2	196528	protein_coding	1.14035e-05	-1.14081	4.87826e-05	down-regulated	reader	IGF2BP3	human	HepG2	knock down	RNA-seq	29476152	SRP094100	GSE90684
chr16	15434295	15625028	+	ENSG00000166780.10	C16orf45	89927	protein_coding	0.00259703	-1.14079	0.00755036	down-regulated	reader	IGF2BP3	human	HepG2	knock down	RNA-seq	29476152	SRP094100	GSE90684
chr22	40951347	40973309	+	ENSG00000100387.8	RBX1	9978	protein_coding	1.21819e-08	-1.14029	7.37746e-08	down-regulated	reader	IGF2BP3	human	HepG2	knock down	RNA-seq	29476152	SRP094100	GSE90684
chr20	37983007	38033468	-	ENSG00000101407.12	TTI1	9675	protein_coding	1.07815e-07	-1.13968	5.95935e-07	down-regulated	reader	IGF2BP3	human	HepG2	knock down	RNA-seq	29476152	SRP094100	GSE90684
chr21	6484623	6499261	-	ENSG00000275895.4	U2AF1L5	102724594	protein_coding	3.73975e-14	-1.13962	3.39676e-13	down-regulated	reader	IGF2BP3	human	HepG2	knock down	RNA-seq	29476152	SRP094100	GSE90684
chr20	362835	397559	+	ENSG00000101255.10	TRIB3	57761	protein_coding	3.08812e-14	-1.13956	2.81898e-13	down-regulated	reader	IGF2BP3	human	HepG2	knock down	RNA-seq	29476152	SRP094100	GSE90684
chr3	185915906	185938136	-	ENSG00000136527.17	TRA2B	6434	protein_coding	1.72627e-18	-1.13876	2.04314e-17	down-regulated	reader	IGF2BP3	human	HepG2	knock down	RNA-seq	29476152	SRP094100	GSE90684
chr13	113177539	113208715	-	ENSG00000126226.21	PCID2	55795	protein_coding	1.65949e-07	-1.13816	8.98688e-07	down-regulated	reader	IGF2BP3	human	HepG2	knock down	RNA-seq	29476152	SRP094100	GSE90684
chr6	49463378	49493107	+	ENSG00000031691.6	CENPQ	55166	protein_coding	0.0199847	-1.13792	0.04678	down-regulated	reader	IGF2BP3	human	HepG2	knock down	RNA-seq	29476152	SRP094100	GSE90684
chr13	113584721	113641470	+	ENSG00000198176.12	TFDP1	7027	protein_coding	3.07522e-13	-1.13749	2.63309e-12	down-regulated	reader	IGF2BP3	human	HepG2	knock down	RNA-seq	29476152	SRP094100	GSE90684
chr12	62643982	62935037	-	ENSG00000111110.11	PPM1H	57460	protein_coding	2.56466e-08	-1.13709	1.50188e-07	down-regulated	reader	IGF2BP3	human	HepG2	knock down	RNA-seq	29476152	SRP094100	GSE90684
chr19	40576851	40591399	+	ENSG00000160410.14	SHKBP1	92799	protein_coding	4.40403e-08	-1.1368	2.5186e-07	down-regulated	reader	IGF2BP3	human	HepG2	knock down	RNA-seq	29476152	SRP094100	GSE90684
chr6	10694695	10709782	+	ENSG00000111845.4	PAK1IP1	55003	protein_coding	2.98474e-08	-1.13655	1.73881e-07	down-regulated	reader	IGF2BP3	human	HepG2	knock down	RNA-seq	29476152	SRP094100	GSE90684
chr21	32311018	32393026	-	ENSG00000142207.6	URB1	9875	protein_coding	7.72693e-16	-1.13596	7.79263e-15	down-regulated	reader	IGF2BP3	human	HepG2	knock down	RNA-seq	29476152	SRP094100	GSE90684
chr11	71787510	71801236	+	ENSG00000158483.15	FAM86C1	55199	protein_coding	0.0243286	-1.13575	0.0557094	down-regulated	reader	IGF2BP3	human	HepG2	knock down	RNA-seq	29476152	SRP094100	GSE90684
chr16	57735730	57757250	+	ENSG00000140854.12	KATNB1	10300	protein_coding	3.69637e-07	-1.13513	1.91965e-06	down-regulated	reader	IGF2BP3	human	HepG2	knock down	RNA-seq	29476152	SRP094100	GSE90684
chr17	81867721	81871406	-	ENSG00000141522.11	ARHGDIA	396	protein_coding	8.05887e-28	-1.13512	1.46732e-26	down-regulated	reader	IGF2BP3	human	HepG2	knock down	RNA-seq	29476152	SRP094100	GSE90684
chr18	32672671	32773062	-	ENSG00000197705.9	KLHL14	57565	protein_coding	2.61671e-05	-1.13448	0.000106374	down-regulated	reader	IGF2BP3	human	HepG2	knock down	RNA-seq	29476152	SRP094100	GSE90684
chr16	67438014	67481237	-	ENSG00000159720.11	ATP6V0D1	9114	protein_coding	1.02033e-17	-1.13426	1.15564e-16	down-regulated	reader	IGF2BP3	human	HepG2	knock down	RNA-seq	29476152	SRP094100	GSE90684
chr16	57248547	57284687	-	ENSG00000102934.9	PLLP	51090	protein_coding	4.67976e-07	-1.13407	2.39783e-06	down-regulated	reader	IGF2BP3	human	HepG2	knock down	RNA-seq	29476152	SRP094100	GSE90684
chr5	70049612	70078522	+	ENSG00000205571.12	SMN2	6606	protein_coding	2.03797e-10	-1.13321	1.42244e-09	down-regulated	reader	IGF2BP3	human	HepG2	knock down	RNA-seq	29476152	SRP094100	GSE90684
chr1	38991223	39006059	+	ENSG00000174574.15	AKIRIN1	79647	protein_coding	1.06965e-24	-1.13225	1.67894e-23	down-regulated	reader	IGF2BP3	human	HepG2	knock down	RNA-seq	29476152	SRP094100	GSE90684
chr4	107590276	107720452	-	ENSG00000138801.8	PAPSS1	9061	protein_coding	1.02469e-17	-1.1316	1.1598e-16	down-regulated	reader	IGF2BP3	human	HepG2	knock down	RNA-seq	29476152	SRP094100	GSE90684
chr9	93184916	93320572	+	ENSG00000165238.16	WNK2	65268	protein_coding	3.70733e-16	-1.13021	3.83531e-15	down-regulated	reader	IGF2BP3	human	HepG2	knock down	RNA-seq	29476152	SRP094100	GSE90684
chr2	9206765	9405683	+	ENSG00000151693.9	ASAP2	8853	protein_coding	6.59503e-05	-1.129	0.000252842	down-regulated	reader	IGF2BP3	human	HepG2	knock down	RNA-seq	29476152	SRP094100	GSE90684
chr1	9588922	9614873	+	ENSG00000188807.12	TMEM201	199953	protein_coding	5.81499e-05	-1.1289	0.000224469	down-regulated	reader	IGF2BP3	human	HepG2	knock down	RNA-seq	29476152	SRP094100	GSE90684
chr7	156949723	156973182	+	ENSG00000146909.7	NOM1	64434	protein_coding	1.57868e-07	-1.12813	8.58235e-07	down-regulated	reader	IGF2BP3	human	HepG2	knock down	RNA-seq	29476152	SRP094100	GSE90684
chr19	17511629	17521288	+	ENSG00000130313.6	PGLS	25796	protein_coding	1.07716e-06	-1.12718	5.29216e-06	down-regulated	reader	IGF2BP3	human	HepG2	knock down	RNA-seq	29476152	SRP094100	GSE90684
chr5	141639302	141651419	-	ENSG00000197948.10	FCHSD1	89848	protein_coding	0.00021998	-1.1267	0.000774599	down-regulated	reader	IGF2BP3	human	HepG2	knock down	RNA-seq	29476152	SRP094100	GSE90684
chr1	114716913	114758676	-	ENSG00000009307.15	CSDE1	7812	protein_coding	1.41261e-61	-1.12668	5.93295e-60	down-regulated	reader	IGF2BP3	human	HepG2	knock down	RNA-seq	29476152	SRP094100	GSE90684
chr7	45100100	45112047	-	ENSG00000136270.13	TBRG4	9238	protein_coding	3.08586e-11	-1.12647	2.28952e-10	down-regulated	reader	IGF2BP3	human	HepG2	knock down	RNA-seq	29476152	SRP094100	GSE90684
chr6	31546870	31558829	+	ENSG00000204498.10	NFKBIL1	4795	protein_coding	0.00553699	-1.12641	0.0150095	down-regulated	reader	IGF2BP3	human	HepG2	knock down	RNA-seq	29476152	SRP094100	GSE90684
chr22	31064105	31104757	+	ENSG00000183963.18	SMTN	6525	protein_coding	1.25099e-10	-1.12579	8.87499e-10	down-regulated	reader	IGF2BP3	human	HepG2	knock down	RNA-seq	29476152	SRP094100	GSE90684
chr2	218637916	218659655	-	ENSG00000115568.15	ZNF142	7701	protein_coding	4.20301e-06	-1.12501	1.91679e-05	down-regulated	reader	IGF2BP3	human	HepG2	knock down	RNA-seq	29476152	SRP094100	GSE90684
chr4	76949703	77040384	+	ENSG00000138758.11	44450	55752	protein_coding	9.24379e-19	-1.12461	1.11123e-17	down-regulated	reader	IGF2BP3	human	HepG2	knock down	RNA-seq	29476152	SRP094100	GSE90684
chr19	14087840	14091036	-	ENSG00000141858.11	SAMD1	90378	protein_coding	4.7677e-06	-1.12282	2.15738e-05	down-regulated	reader	IGF2BP3	human	HepG2	knock down	RNA-seq	29476152	SRP094100	GSE90684
chr16	58059	76355	-	ENSG00000007384.15	RHBDF1	64285	protein_coding	9.46821e-06	-1.12268	4.09511e-05	down-regulated	reader	IGF2BP3	human	HepG2	knock down	RNA-seq	29476152	SRP094100	GSE90684
chr19	55399745	55407777	-	ENSG00000108106.13	UBE2S	27338	protein_coding	0.0151293	-1.12251	0.0366418	down-regulated	reader	IGF2BP3	human	HepG2	knock down	RNA-seq	29476152	SRP094100	GSE90684
chr16	29820394	29848039	+	ENSG00000013364.18	MVP	9961	protein_coding	8.94606e-27	-1.12232	1.54375e-25	down-regulated	reader	IGF2BP3	human	HepG2	knock down	RNA-seq	29476152	SRP094100	GSE90684
chr19	14433053	14471867	+	ENSG00000123143.12	PKN1	5585	protein_coding	3.00451e-18	-1.12217	3.51159e-17	down-regulated	reader	IGF2BP3	human	HepG2	knock down	RNA-seq	29476152	SRP094100	GSE90684
chr1	150487364	150507609	+	ENSG00000143374.14	TARS2	80222	protein_coding	1.33055e-05	-1.12184	5.64037e-05	down-regulated	reader	IGF2BP3	human	HepG2	knock down	RNA-seq	29476152	SRP094100	GSE90684
chr19	55262231	55280381	-	ENSG00000133265.10	HSPBP1	23640	protein_coding	1.09833e-06	-1.12173	5.3899e-06	down-regulated	reader	IGF2BP3	human	HepG2	knock down	RNA-seq	29476152	SRP094100	GSE90684
chr8	38901235	38973909	+	ENSG00000169499.14	PLEKHA2	59339	protein_coding	0.00439401	-1.12153	0.0121497	down-regulated	reader	IGF2BP3	human	HepG2	knock down	RNA-seq	29476152	SRP094100	GSE90684
chr20	45934628	45948023	+	ENSG00000100982.11	PCIF1	63935	protein_coding	1.13985e-06	-1.12153	5.58061e-06	down-regulated	reader	IGF2BP3	human	HepG2	knock down	RNA-seq	29476152	SRP094100	GSE90684
chr2	128236716	128318577	-	ENSG00000136720.6	HS6ST1	9394	protein_coding	1.47607e-21	-1.12104	2.01949e-20	down-regulated	reader	IGF2BP3	human	HepG2	knock down	RNA-seq	29476152	SRP094100	GSE90684
chr12	56104319	56113907	+	ENSG00000170515.13	PA2G4	5036	protein_coding	9.07233e-27	-1.12079	1.56233e-25	down-regulated	reader	IGF2BP3	human	HepG2	knock down	RNA-seq	29476152	SRP094100	GSE90684
chr2	171687409	171748420	+	ENSG00000077380.15	DYNC1I2	1781	protein_coding	3.1394e-27	-1.11973	5.51919e-26	down-regulated	reader	IGF2BP3	human	HepG2	knock down	RNA-seq	29476152	SRP094100	GSE90684
chr1	11674480	11691650	-	ENSG00000116670.14	MAD2L2	10459	protein_coding	0.00025234	-1.11939	0.000880264	down-regulated	reader	IGF2BP3	human	HepG2	knock down	RNA-seq	29476152	SRP094100	GSE90684
chr21	43789513	43805293	+	ENSG00000160214.12	RRP1	8568	protein_coding	7.84374e-09	-1.11918	4.82132e-08	down-regulated	reader	IGF2BP3	human	HepG2	knock down	RNA-seq	29476152	SRP094100	GSE90684
chr14	77098097	77117287	+	ENSG00000198894.7	CIPC	85457	protein_coding	0.000251553	-1.11866	0.000877699	down-regulated	reader	IGF2BP3	human	HepG2	knock down	RNA-seq	29476152	SRP094100	GSE90684
chr16	30350766	30355361	-	ENSG00000169217.8	CD2BP2	10421	protein_coding	2.43268e-16	-1.11806	2.54637e-15	down-regulated	reader	IGF2BP3	human	HepG2	knock down	RNA-seq	29476152	SRP094100	GSE90684
chr20	64047582	64049641	-	ENSG00000203883.6	SOX18	54345	protein_coding	0.0228422	-1.11736	0.0526997	down-regulated	reader	IGF2BP3	human	HepG2	knock down	RNA-seq	29476152	SRP094100	GSE90684
chr10	119033670	119080823	-	ENSG00000107581.12	EIF3A	8661	protein_coding	6.2e-55	-1.11683	2.30509e-53	down-regulated	reader	IGF2BP3	human	HepG2	knock down	RNA-seq	29476152	SRP094100	GSE90684
chr1	156594487	156601496	-	ENSG00000160818.16	GPATCH4	54865	protein_coding	7.87344e-11	-1.11616	5.65477e-10	down-regulated	reader	IGF2BP3	human	HepG2	knock down	RNA-seq	29476152	SRP094100	GSE90684
chr7	116210493	116258783	+	ENSG00000135269.17	TES	26136	protein_coding	8.2857e-09	-1.11577	5.08185e-08	down-regulated	reader	IGF2BP3	human	HepG2	knock down	RNA-seq	29476152	SRP094100	GSE90684
chr9	136862119	136866286	-	ENSG00000107223.12	EDF1	8721	protein_coding	2.26823e-21	-1.11575	3.06839e-20	down-regulated	reader	IGF2BP3	human	HepG2	knock down	RNA-seq	29476152	SRP094100	GSE90684
chr5	138352596	138437028	+	ENSG00000120733.13	KDM3B	51780	protein_coding	9.07766e-17	-1.11529	9.72557e-16	down-regulated	reader	IGF2BP3	human	HepG2	knock down	RNA-seq	29476152	SRP094100	GSE90684
chr17	42011382	42025644	+	ENSG00000168256.17	NKIRAS2	28511	protein_coding	8.02296e-13	-1.11525	6.65302e-12	down-regulated	reader	IGF2BP3	human	HepG2	knock down	RNA-seq	29476152	SRP094100	GSE90684
chr7	100101549	100110345	+	ENSG00000221838.9	AP4M1	9179	protein_coding	0.0145802	-1.11522	0.0354138	down-regulated	reader	IGF2BP3	human	HepG2	knock down	RNA-seq	29476152	SRP094100	GSE90684
chr19	54173412	54189882	-	ENSG00000125505.16	MBOAT7	79143	protein_coding	1.58424e-09	-1.11521	1.03739e-08	down-regulated	reader	IGF2BP3	human	HepG2	knock down	RNA-seq	29476152	SRP094100	GSE90684
chr17	21197280	21214624	-	ENSG00000178307.9	TMEM11	8834	protein_coding	0.00125547	-1.11499	0.0038919	down-regulated	reader	IGF2BP3	human	HepG2	knock down	RNA-seq	29476152	SRP094100	GSE90684
chr19	35612744	35625349	+	ENSG00000249115.8	HAUS5	23354	protein_coding	0.000246252	-1.11477	0.00086045	down-regulated	reader	IGF2BP3	human	HepG2	knock down	RNA-seq	29476152	SRP094100	GSE90684
chr3	53156009	53192717	+	ENSG00000163932.13	PRKCD	5580	protein_coding	7.40182e-08	-1.11423	4.1402e-07	down-regulated	reader	IGF2BP3	human	HepG2	knock down	RNA-seq	29476152	SRP094100	GSE90684
chr9	26904083	26947463	-	ENSG00000137055.14	PLAA	9373	protein_coding	4.34264e-05	-1.11375	0.000170646	down-regulated	reader	IGF2BP3	human	HepG2	knock down	RNA-seq	29476152	SRP094100	GSE90684
chr17	81395475	81466332	+	ENSG00000266074.8	BAHCC1	57597	protein_coding	0.00114619	-1.11314	0.00358213	down-regulated	reader	IGF2BP3	human	HepG2	knock down	RNA-seq	29476152	SRP094100	GSE90684
chr2	74958492	74970128	+	ENSG00000115350.11	POLE4	56655	protein_coding	3.74844e-07	-1.11288	1.9425e-06	down-regulated	reader	IGF2BP3	human	HepG2	knock down	RNA-seq	29476152	SRP094100	GSE90684
chr14	55051631	55070192	+	ENSG00000168175.14	MAPK1IP1L	93487	protein_coding	5.57512e-16	-1.11227	5.67692e-15	down-regulated	reader	IGF2BP3	human	HepG2	knock down	RNA-seq	29476152	SRP094100	GSE90684
chr2	230176665	230221721	-	ENSG00000280755.1	AC009950.1	NA	protein_coding	0.0497544	-1.11213	0.103721	down-regulated	reader	IGF2BP3	human	HepG2	knock down	RNA-seq	29476152	SRP094100	GSE90684
chr11	62615296	62622175	-	ENSG00000149541.9	B3GAT3	26229	protein_coding	7.01583e-06	-1.11061	3.0997e-05	down-regulated	reader	IGF2BP3	human	HepG2	knock down	RNA-seq	29476152	SRP094100	GSE90684
chr12	68686734	68745809	+	ENSG00000111581.9	NUP107	57122	protein_coding	1.10503e-07	-1.11055	6.09996e-07	down-regulated	reader	IGF2BP3	human	HepG2	knock down	RNA-seq	29476152	SRP094100	GSE90684
chr1	169849631	169894267	-	ENSG00000000457.13	SCYL3	57147	protein_coding	0.0243729	-1.1096	0.055788	down-regulated	reader	IGF2BP3	human	HepG2	knock down	RNA-seq	29476152	SRP094100	GSE90684
chrX	70444861	70505490	+	ENSG00000082458.11	DLG3	1741	protein_coding	5.71453e-06	-1.10948	2.55561e-05	down-regulated	reader	IGF2BP3	human	HepG2	knock down	RNA-seq	29476152	SRP094100	GSE90684
chr1	26529761	26575030	+	ENSG00000117676.13	RPS6KA1	6195	protein_coding	1.31036e-08	-1.10915	7.88463e-08	down-regulated	reader	IGF2BP3	human	HepG2	knock down	RNA-seq	29476152	SRP094100	GSE90684
chr16	1612325	1677908	+	ENSG00000007545.15	CRAMP1	57585	protein_coding	2.21016e-05	-1.10792	9.05683e-05	down-regulated	reader	IGF2BP3	human	HepG2	knock down	RNA-seq	29476152	SRP094100	GSE90684
chr4	2937933	2963385	-	ENSG00000087269.15	NOP14	8602	protein_coding	9.29822e-15	-1.10792	8.8176e-14	down-regulated	reader	IGF2BP3	human	HepG2	knock down	RNA-seq	29476152	SRP094100	GSE90684
chr1	212791828	212816626	+	ENSG00000203705.10	TATDN3	128387	protein_coding	0.0331367	-1.10738	0.0727909	down-regulated	reader	IGF2BP3	human	HepG2	knock down	RNA-seq	29476152	SRP094100	GSE90684
chr11	118893875	118925608	-	ENSG00000186174.12	BCL9L	283149	protein_coding	1.73615e-16	-1.10724	1.82981e-15	down-regulated	reader	IGF2BP3	human	HepG2	knock down	RNA-seq	29476152	SRP094100	GSE90684
chr2	235494089	236131800	+	ENSG00000157985.18	AGAP1	116987	protein_coding	1.28556e-11	-1.10675	9.85049e-11	down-regulated	reader	IGF2BP3	human	HepG2	knock down	RNA-seq	29476152	SRP094100	GSE90684
chr7	23310209	23470467	-	ENSG00000136231.13	IGF2BP3	10643	protein_coding	8.35055e-07	-1.10667	4.15235e-06	down-regulated	reader	IGF2BP3	human	HepG2	knock down	RNA-seq	29476152	SRP094100	GSE90684
chr16	57994668	58000453	-	ENSG00000166188.2	ZNF319	57567	protein_coding	0.03227	-1.10598	0.071147	down-regulated	reader	IGF2BP3	human	HepG2	knock down	RNA-seq	29476152	SRP094100	GSE90684
chr18	57548283	57586772	-	ENSG00000066926.10	FECH	2235	protein_coding	7.39412e-07	-1.10591	3.69857e-06	down-regulated	reader	IGF2BP3	human	HepG2	knock down	RNA-seq	29476152	SRP094100	GSE90684
chr5	138610967	138935034	+	ENSG00000044115.20	CTNNA1	1495	protein_coding	3.52452e-44	-1.10528	1.05623e-42	down-regulated	reader	IGF2BP3	human	HepG2	knock down	RNA-seq	29476152	SRP094100	GSE90684
chr9	112040785	112175408	-	ENSG00000106868.16	SUSD1	64420	protein_coding	4.60829e-11	-1.10511	3.37301e-10	down-regulated	reader	IGF2BP3	human	HepG2	knock down	RNA-seq	29476152	SRP094100	GSE90684
chr8	144373101	144393242	+	ENSG00000173137.11	ADCK5	203054	protein_coding	0.000442553	-1.1036	0.00148063	down-regulated	reader	IGF2BP3	human	HepG2	knock down	RNA-seq	29476152	SRP094100	GSE90684
chr14	35121846	35277614	+	ENSG00000100890.15	KIAA0391	9692	protein_coding	1.80422e-16	-1.10331	1.90036e-15	down-regulated	reader	IGF2BP3	human	HepG2	knock down	RNA-seq	29476152	SRP094100	GSE90684
chr1	202724491	202809470	-	ENSG00000117139.16	KDM5B	10765	protein_coding	7.64904e-16	-1.10302	7.7187e-15	down-regulated	reader	IGF2BP3	human	HepG2	knock down	RNA-seq	29476152	SRP094100	GSE90684
chr17	81556887	81648465	-	ENSG00000182446.13	NPLOC4	55666	protein_coding	1.16205e-31	-1.10287	2.44641e-30	down-regulated	reader	IGF2BP3	human	HepG2	knock down	RNA-seq	29476152	SRP094100	GSE90684
chr11	64823387	64844569	-	ENSG00000171219.8	CDC42BPG	55561	protein_coding	2.81468e-05	-1.10249	0.000113927	down-regulated	reader	IGF2BP3	human	HepG2	knock down	RNA-seq	29476152	SRP094100	GSE90684
chr1	180154834	180204030	+	ENSG00000116260.16	QSOX1	5768	protein_coding	9.72269e-14	-1.10171	8.5643e-13	down-regulated	reader	IGF2BP3	human	HepG2	knock down	RNA-seq	29476152	SRP094100	GSE90684
chr15	74541177	74598131	+	ENSG00000179361.17	ARID3B	10620	protein_coding	3.97012e-05	-1.10114	0.000157033	down-regulated	reader	IGF2BP3	human	HepG2	knock down	RNA-seq	29476152	SRP094100	GSE90684
chr19	58544091	58550722	+	ENSG00000130726.11	TRIM28	10155	protein_coding	3.34231e-31	-1.10109	6.9069e-30	down-regulated	reader	IGF2BP3	human	HepG2	knock down	RNA-seq	29476152	SRP094100	GSE90684
chr22	23658094	23717356	-	ENSG00000272578.5	AP000347.2	NA	transcribed_unprocessed_pseudogene	0.00368206	-1.09997	0.0103373	down-regulated	reader	IGF2BP3	human	HepG2	knock down	RNA-seq	29476152	SRP094100	GSE90684
chr5	132875379	132963634	-	ENSG00000072364.12	AFF4	27125	protein_coding	1.72576e-20	-1.09902	2.25487e-19	down-regulated	reader	IGF2BP3	human	HepG2	knock down	RNA-seq	29476152	SRP094100	GSE90684
chr19	1905214	1926013	+	ENSG00000227500.9	SCAMP4	113178	protein_coding	1.59183e-09	-1.09802	1.04155e-08	down-regulated	reader	IGF2BP3	human	HepG2	knock down	RNA-seq	29476152	SRP094100	GSE90684
chr17	2777056	3037739	+	ENSG00000132359.13	RAP1GAP2	23108	protein_coding	3.01358e-08	-1.09772	1.75318e-07	down-regulated	reader	IGF2BP3	human	HepG2	knock down	RNA-seq	29476152	SRP094100	GSE90684
chr13	49531946	49585583	-	ENSG00000136144.11	RCBTB1	55213	protein_coding	8.05312e-10	-1.09731	5.37577e-09	down-regulated	reader	IGF2BP3	human	HepG2	knock down	RNA-seq	29476152	SRP094100	GSE90684
chr11	120210767	120230332	+	ENSG00000184232.8	OAF	220323	protein_coding	1.94309e-13	-1.09631	1.67996e-12	down-regulated	reader	IGF2BP3	human	HepG2	knock down	RNA-seq	29476152	SRP094100	GSE90684
chr8	103398635	103415189	-	ENSG00000164933.11	SLC25A32	81034	protein_coding	3.96445e-05	-1.09572	0.000156883	down-regulated	reader	IGF2BP3	human	HepG2	knock down	RNA-seq	29476152	SRP094100	GSE90684
chr17	42667914	42676994	-	ENSG00000068137.14	PLEKHH3	79990	protein_coding	0.00285016	-1.09538	0.00822382	down-regulated	reader	IGF2BP3	human	HepG2	knock down	RNA-seq	29476152	SRP094100	GSE90684
chr16	20806429	20849668	+	ENSG00000005189.19	AC004381.6	81691	protein_coding	0.0111356	-1.09522	0.0278259	down-regulated	reader	IGF2BP3	human	HepG2	knock down	RNA-seq	29476152	SRP094100	GSE90684
chr16	67662945	67667265	-	ENSG00000124074.11	ENKD1	84080	protein_coding	0.00929936	-1.0946	0.0237663	down-regulated	reader	IGF2BP3	human	HepG2	knock down	RNA-seq	29476152	SRP094100	GSE90684
chr10	68282660	68333049	-	ENSG00000108187.15	PBLD	64081	protein_coding	0.00485515	-1.09458	0.0133112	down-regulated	reader	IGF2BP3	human	HepG2	knock down	RNA-seq	29476152	SRP094100	GSE90684
chr11	64359148	64372215	+	ENSG00000162302.12	RPS6KA4	8986	protein_coding	1.57508e-07	-1.09449	8.56833e-07	down-regulated	reader	IGF2BP3	human	HepG2	knock down	RNA-seq	29476152	SRP094100	GSE90684
chr15	89316305	89334861	-	ENSG00000140521.11	POLG	5428	protein_coding	2.3604e-08	-1.09381	1.38757e-07	down-regulated	reader	IGF2BP3	human	HepG2	knock down	RNA-seq	29476152	SRP094100	GSE90684
chr19	33177603	33208867	+	ENSG00000130881.13	LRP3	4037	protein_coding	8.34758e-09	-1.09313	5.11795e-08	down-regulated	reader	IGF2BP3	human	HepG2	knock down	RNA-seq	29476152	SRP094100	GSE90684
chr15	64687573	64703281	-	ENSG00000180304.14	OAZ2	4947	protein_coding	1.42489e-09	-1.09313	9.3596e-09	down-regulated	reader	IGF2BP3	human	HepG2	knock down	RNA-seq	29476152	SRP094100	GSE90684
chr19	35758143	35771028	+	ENSG00000167595.14	PROSER3	148137	protein_coding	0.000510905	-1.09148	0.0016925	down-regulated	reader	IGF2BP3	human	HepG2	knock down	RNA-seq	29476152	SRP094100	GSE90684
chr11	119121587	119136044	+	ENSG00000172273.12	HINFP	25988	protein_coding	0.00218861	-1.09141	0.00645995	down-regulated	reader	IGF2BP3	human	HepG2	knock down	RNA-seq	29476152	SRP094100	GSE90684
chr15	22867052	22981063	-	ENSG00000273749.4	CYFIP1	23191	protein_coding	1.54118e-18	-1.09107	1.82921e-17	down-regulated	reader	IGF2BP3	human	HepG2	knock down	RNA-seq	29476152	SRP094100	GSE90684
chr3	31657890	32077580	-	ENSG00000144645.13	OSBPL10	114884	protein_coding	0.00351733	-1.09104	0.00992942	down-regulated	reader	IGF2BP3	human	HepG2	knock down	RNA-seq	29476152	SRP094100	GSE90684
chr2	42169350	42332548	+	ENSG00000143924.18	EML4	27436	protein_coding	9.47674e-45	-1.09103	2.87581e-43	down-regulated	reader	IGF2BP3	human	HepG2	knock down	RNA-seq	29476152	SRP094100	GSE90684
chr22	32801701	32863043	+	ENSG00000100234.11	TIMP3	7078	protein_coding	8.67978e-18	-1.09012	9.87069e-17	down-regulated	reader	IGF2BP3	human	HepG2	knock down	RNA-seq	29476152	SRP094100	GSE90684
chr22	20115938	20127357	+	ENSG00000099901.16	RANBP1	5902	protein_coding	1.12305e-14	-1.08921	1.05667e-13	down-regulated	reader	IGF2BP3	human	HepG2	knock down	RNA-seq	29476152	SRP094100	GSE90684
chr5	16451519	16465792	-	ENSG00000173545.4	ZNF622	90441	protein_coding	7.45588e-07	-1.08874	3.72396e-06	down-regulated	reader	IGF2BP3	human	HepG2	knock down	RNA-seq	29476152	SRP094100	GSE90684
chr21	15730025	15880069	+	ENSG00000155313.15	USP25	29761	protein_coding	1.93651e-05	-1.0878	8.00951e-05	down-regulated	reader	IGF2BP3	human	HepG2	knock down	RNA-seq	29476152	SRP094100	GSE90684
chr11	69653076	69675416	-	ENSG00000149716.12	ORAOV1	220064	protein_coding	7.55531e-05	-1.08752	0.000287044	down-regulated	reader	IGF2BP3	human	HepG2	knock down	RNA-seq	29476152	SRP094100	GSE90684
chr1	172370189	172444086	-	ENSG00000135845.9	PIGC	5279	protein_coding	0.00236516	-1.08746	0.00693609	down-regulated	reader	IGF2BP3	human	HepG2	knock down	RNA-seq	29476152	SRP094100	GSE90684
chr14	102777476	102911500	+	ENSG00000131323.14	TRAF3	7187	protein_coding	1.61587e-07	-1.08719	8.76755e-07	down-regulated	reader	IGF2BP3	human	HepG2	knock down	RNA-seq	29476152	SRP094100	GSE90684
chr4	52872982	53366075	-	ENSG00000184178.15	SCFD2	152579	protein_coding	0.00954901	-1.08701	0.0243378	down-regulated	reader	IGF2BP3	human	HepG2	knock down	RNA-seq	29476152	SRP094100	GSE90684
chr3	99830141	100114513	-	ENSG00000168386.18	FILIP1L	11259	protein_coding	0.000605381	-1.08691	0.00198495	down-regulated	reader	IGF2BP3	human	HepG2	knock down	RNA-seq	29476152	SRP094100	GSE90684
chr1	3735601	3747336	-	ENSG00000227372.10	TP73-AS1	57212	antisense	3.55359e-05	-1.08678	0.000141622	down-regulated	reader	IGF2BP3	human	HepG2	knock down	RNA-seq	29476152	SRP094100	GSE90684
chr15	74445977	74461182	-	ENSG00000138629.15	UBL7	84993	protein_coding	3.91105e-08	-1.08633	2.24888e-07	down-regulated	reader	IGF2BP3	human	HepG2	knock down	RNA-seq	29476152	SRP094100	GSE90684
chr1	11012344	11026420	+	ENSG00000120948.15	TARDBP	23435	protein_coding	3.75118e-23	-1.08545	5.46517e-22	down-regulated	reader	IGF2BP3	human	HepG2	knock down	RNA-seq	29476152	SRP094100	GSE90684
chr4	48497361	48780322	-	ENSG00000075539.13	FRYL	285527	protein_coding	2.67446e-05	-1.085	0.000108564	down-regulated	reader	IGF2BP3	human	HepG2	knock down	RNA-seq	29476152	SRP094100	GSE90684
chr7	138831381	138981318	-	ENSG00000122778.9	KIAA1549	57670	protein_coding	0.000951009	-1.08379	0.00301864	down-regulated	reader	IGF2BP3	human	HepG2	knock down	RNA-seq	29476152	SRP094100	GSE90684
chr1	77944055	77979110	-	ENSG00000162613.16	FUBP1	8880	protein_coding	9.53271e-18	-1.08378	1.08187e-16	down-regulated	reader	IGF2BP3	human	HepG2	knock down	RNA-seq	29476152	SRP094100	GSE90684
chr7	105439661	105522267	-	ENSG00000091127.13	PUS7	54517	protein_coding	2.2567e-09	-1.0836	1.45846e-08	down-regulated	reader	IGF2BP3	human	HepG2	knock down	RNA-seq	29476152	SRP094100	GSE90684
chr21	5130871	5154734	-	ENSG00000275464.3	CH507-9B2.5	102724159	protein_coding	0.00111049	-1.08344	0.00348414	down-regulated	reader	IGF2BP3	human	HepG2	knock down	RNA-seq	29476152	SRP094100	GSE90684
chr4	185500660	185535612	-	ENSG00000154553.13	PDLIM3	27295	protein_coding	0.025948	-1.08267	0.0590083	down-regulated	reader	IGF2BP3	human	HepG2	knock down	RNA-seq	29476152	SRP094100	GSE90684
chr1	23359448	23369442	-	ENSG00000125945.14	ZNF436	80818	protein_coding	0.0499945	-1.08254	0.104092	down-regulated	reader	IGF2BP3	human	HepG2	knock down	RNA-seq	29476152	SRP094100	GSE90684
chr11	65919257	65921561	+	ENSG00000175550.7	DRAP1	10589	protein_coding	3.3228e-07	-1.0814	1.74067e-06	down-regulated	reader	IGF2BP3	human	HepG2	knock down	RNA-seq	29476152	SRP094100	GSE90684
chr16	70246778	70251930	-	ENSG00000223496.2	EXOSC6	118460	protein_coding	3.1655e-10	-1.08056	2.17873e-09	down-regulated	reader	IGF2BP3	human	HepG2	knock down	RNA-seq	29476152	SRP094100	GSE90684
chr6	31666102	31673546	+	ENSG00000263020.6	XXbac-BPG32J3.22	NA	protein_coding	0.0153589	-1.0798	0.0371499	down-regulated	reader	IGF2BP3	human	HepG2	knock down	RNA-seq	29476152	SRP094100	GSE90684
chr10	97498868	97571209	+	ENSG00000165886.4	UBTD1	80019	protein_coding	0.00159948	-1.07971	0.00486079	down-regulated	reader	IGF2BP3	human	HepG2	knock down	RNA-seq	29476152	SRP094100	GSE90684
chr17	35092208	35121522	-	ENSG00000185379.20	RAD51D	5892	protein_coding	0.000314884	-1.07815	0.00108098	down-regulated	reader	IGF2BP3	human	HepG2	knock down	RNA-seq	29476152	SRP094100	GSE90684
chr11	307631	315272	+	ENSG00000185201.16	IFITM2	10581	protein_coding	9.29255e-05	-1.07807	0.000347867	down-regulated	reader	IGF2BP3	human	HepG2	knock down	RNA-seq	29476152	SRP094100	GSE90684
chr8	66429028	66430733	+	ENSG00000179041.3	RRS1	23212	protein_coding	1.26703e-06	-1.07731	6.15676e-06	down-regulated	reader	IGF2BP3	human	HepG2	knock down	RNA-seq	29476152	SRP094100	GSE90684
chr15	88621296	88632282	+	ENSG00000181026.14	AEN	64782	protein_coding	1.60775e-12	-1.07704	1.30747e-11	down-regulated	reader	IGF2BP3	human	HepG2	knock down	RNA-seq	29476152	SRP094100	GSE90684
chr2	73073382	73156721	-	ENSG00000135631.15	RAB11FIP5	26056	protein_coding	2.23391e-08	-1.07683	1.31551e-07	down-regulated	reader	IGF2BP3	human	HepG2	knock down	RNA-seq	29476152	SRP094100	GSE90684
chr1	99850084	99924023	+	ENSG00000162688.15	AGL	178	protein_coding	1.13072e-07	-1.07676	6.23561e-07	down-regulated	reader	IGF2BP3	human	HepG2	knock down	RNA-seq	29476152	SRP094100	GSE90684
chr7	5475804	5479811	+	ENSG00000230733.2	AC092171.4	NA	lincRNA	0.0168322	-1.07661	0.0402624	down-regulated	reader	IGF2BP3	human	HepG2	knock down	RNA-seq	29476152	SRP094100	GSE90684
chr11	47572197	47579015	-	ENSG00000123444.13	KBTBD4	55709	protein_coding	0.00903895	-1.07656	0.0231746	down-regulated	reader	IGF2BP3	human	HepG2	knock down	RNA-seq	29476152	SRP094100	GSE90684
chr3	179652755	179789401	+	ENSG00000058056.8	USP13	8975	protein_coding	1.11114e-06	-1.07638	5.44642e-06	down-regulated	reader	IGF2BP3	human	HepG2	knock down	RNA-seq	29476152	SRP094100	GSE90684
chr15	97960698	97973838	+	ENSG00000140450.8	ARRDC4	91947	protein_coding	0.00927129	-1.07542	0.0237089	down-regulated	reader	IGF2BP3	human	HepG2	knock down	RNA-seq	29476152	SRP094100	GSE90684
chr15	74409289	74434467	-	ENSG00000138623.9	SEMA7A	8482	protein_coding	3.37793e-10	-1.07539	2.32019e-09	down-regulated	reader	IGF2BP3	human	HepG2	knock down	RNA-seq	29476152	SRP094100	GSE90684
chr17	20009344	20319026	+	ENSG00000128487.16	SPECC1	92521	protein_coding	0.00173539	-1.07518	0.00522664	down-regulated	reader	IGF2BP3	human	HepG2	knock down	RNA-seq	29476152	SRP094100	GSE90684
chr17	3662896	3668682	-	ENSG00000213977.7	TAX1BP3	30851	protein_coding	6.63186e-19	-1.07512	8.01247e-18	down-regulated	reader	IGF2BP3	human	HepG2	knock down	RNA-seq	29476152	SRP094100	GSE90684
chr12	113298759	113359493	-	ENSG00000089060.11	SLC8B1	80024	protein_coding	0.00131304	-1.07485	0.00405616	down-regulated	reader	IGF2BP3	human	HepG2	knock down	RNA-seq	29476152	SRP094100	GSE90684
chr17	42682613	42699814	+	ENSG00000108797.11	CNTNAP1	8506	protein_coding	5.08516e-11	-1.07445	3.70594e-10	down-regulated	reader	IGF2BP3	human	HepG2	knock down	RNA-seq	29476152	SRP094100	GSE90684
chr6	151239999	151358557	+	ENSG00000131016.16	AKAP12	9590	protein_coding	1.07707e-44	-1.07349	3.26258e-43	down-regulated	reader	IGF2BP3	human	HepG2	knock down	RNA-seq	29476152	SRP094100	GSE90684
chr7	73683025	73705161	+	ENSG00000071462.11	WBSCR22	114049	protein_coding	2.00758e-10	-1.07262	1.40181e-09	down-regulated	reader	IGF2BP3	human	HepG2	knock down	RNA-seq	29476152	SRP094100	GSE90684
chr1	235109336	235128936	-	ENSG00000173726.10	TOMM20	9804	protein_coding	9.167e-35	-1.07231	2.13247e-33	down-regulated	reader	IGF2BP3	human	HepG2	knock down	RNA-seq	29476152	SRP094100	GSE90684
chr6	47231532	47309905	-	ENSG00000146072.6	TNFRSF21	27242	protein_coding	2.22252e-25	-1.07231	3.63061e-24	down-regulated	reader	IGF2BP3	human	HepG2	knock down	RNA-seq	29476152	SRP094100	GSE90684
chr12	280129	389454	-	ENSG00000073614.11	KDM5A	5927	protein_coding	1.29797e-12	-1.07184	1.06221e-11	down-regulated	reader	IGF2BP3	human	HepG2	knock down	RNA-seq	29476152	SRP094100	GSE90684
chr1	43970000	43973369	+	ENSG00000132768.13	DPH2	1802	protein_coding	4.9534e-08	-1.07164	2.82032e-07	down-regulated	reader	IGF2BP3	human	HepG2	knock down	RNA-seq	29476152	SRP094100	GSE90684
chr15	101281510	101295282	-	ENSG00000131876.16	SNRPA1	6627	protein_coding	4.07484e-06	-1.07158	1.8604e-05	down-regulated	reader	IGF2BP3	human	HepG2	knock down	RNA-seq	29476152	SRP094100	GSE90684
chr11	123057489	123063230	-	ENSG00000109971.13	HSPA8	3312	protein_coding	4.68476e-94	-1.07048	3.19436e-92	down-regulated	reader	IGF2BP3	human	HepG2	knock down	RNA-seq	29476152	SRP094100	GSE90684
chr20	50958826	50963931	+	ENSG00000124217.4	MOCS3	27304	protein_coding	0.00141894	-1.06972	0.00435335	down-regulated	reader	IGF2BP3	human	HepG2	knock down	RNA-seq	29476152	SRP094100	GSE90684
chr18	9475009	9538116	+	ENSG00000017797.11	RALBP1	10928	protein_coding	3.80118e-13	-1.06855	3.22679e-12	down-regulated	reader	IGF2BP3	human	HepG2	knock down	RNA-seq	29476152	SRP094100	GSE90684
chr12	7919230	7936275	-	ENSG00000059804.15	SLC2A3	6515	protein_coding	1.1024e-27	-1.06791	1.98999e-26	down-regulated	reader	IGF2BP3	human	HepG2	knock down	RNA-seq	29476152	SRP094100	GSE90684
chr18	46104332	46128333	+	ENSG00000152240.12	HAUS1	115106	protein_coding	0.000785296	-1.0679	0.0025279	down-regulated	reader	IGF2BP3	human	HepG2	knock down	RNA-seq	29476152	SRP094100	GSE90684
chr2	190880827	190965552	+	ENSG00000115419.12	GLS	2744	protein_coding	1.44524e-20	-1.06781	1.89275e-19	down-regulated	reader	IGF2BP3	human	HepG2	knock down	RNA-seq	29476152	SRP094100	GSE90684
chr1	960587	965715	+	ENSG00000187961.13	KLHL17	339451	protein_coding	0.000222958	-1.06688	0.00078361	down-regulated	reader	IGF2BP3	human	HepG2	knock down	RNA-seq	29476152	SRP094100	GSE90684
chr9	128305161	128322742	-	ENSG00000167112.9	TRUB2	26995	protein_coding	2.20858e-07	-1.0665	1.1816e-06	down-regulated	reader	IGF2BP3	human	HepG2	knock down	RNA-seq	29476152	SRP094100	GSE90684
chr17	76734115	76737374	-	ENSG00000161547.14	SRSF2	6427	protein_coding	2.69518e-32	-1.06585	5.80464e-31	down-regulated	reader	IGF2BP3	human	HepG2	knock down	RNA-seq	29476152	SRP094100	GSE90684
chr13	41127569	41132746	-	ENSG00000165572.7	KBTBD6	89890	protein_coding	0.00367606	-1.06566	0.0103221	down-regulated	reader	IGF2BP3	human	HepG2	knock down	RNA-seq	29476152	SRP094100	GSE90684
chr9	34610486	34612104	-	ENSG00000164967.9	RPP25L	138716	protein_coding	0.00678746	-1.06538	0.0179966	down-regulated	reader	IGF2BP3	human	HepG2	knock down	RNA-seq	29476152	SRP094100	GSE90684
chr10	103396648	103446292	+	ENSG00000148843.13	PDCD11	22984	protein_coding	1.25207e-21	-1.06397	1.72142e-20	down-regulated	reader	IGF2BP3	human	HepG2	knock down	RNA-seq	29476152	SRP094100	GSE90684
chr11	4384897	4393696	-	ENSG00000132109.9	TRIM21	6737	protein_coding	0.0173777	-1.06394	0.041385	down-regulated	reader	IGF2BP3	human	HepG2	knock down	RNA-seq	29476152	SRP094100	GSE90684
chr11	108008733	108107776	+	ENSG00000166266.13	CUL5	8065	protein_coding	2.95535e-08	-1.06371	1.72288e-07	down-regulated	reader	IGF2BP3	human	HepG2	knock down	RNA-seq	29476152	SRP094100	GSE90684
chr7	101154397	101161596	+	ENSG00000106367.13	AP1S1	1174	protein_coding	3.52818e-07	-1.06353	1.84139e-06	down-regulated	reader	IGF2BP3	human	HepG2	knock down	RNA-seq	29476152	SRP094100	GSE90684
chr16	2682475	2709030	+	ENSG00000167977.8	KCTD5	54442	protein_coding	9.09795e-09	-1.06334	5.55777e-08	down-regulated	reader	IGF2BP3	human	HepG2	knock down	RNA-seq	29476152	SRP094100	GSE90684
chr8	11769639	11787346	+	ENSG00000154328.15	NEIL2	252969	protein_coding	8.63709e-05	-1.06259	0.000324339	down-regulated	reader	IGF2BP3	human	HepG2	knock down	RNA-seq	29476152	SRP094100	GSE90684
chr5	154887416	154938209	-	ENSG00000082516.8	GEMIN5	25929	protein_coding	1.14954e-09	-1.06255	7.60133e-09	down-regulated	reader	IGF2BP3	human	HepG2	knock down	RNA-seq	29476152	SRP094100	GSE90684
chr16	30704067	30745169	+	ENSG00000282034.1	RP11-2C24.9	NA	protein_coding	2.15288e-08	-1.06248	1.27001e-07	down-regulated	reader	IGF2BP3	human	HepG2	knock down	RNA-seq	29476152	SRP094100	GSE90684
chr22	36510850	36529436	-	ENSG00000100353.17	EIF3D	8664	protein_coding	8.08931e-19	-1.06244	9.74536e-18	down-regulated	reader	IGF2BP3	human	HepG2	knock down	RNA-seq	29476152	SRP094100	GSE90684
chrX	20006713	20116917	-	ENSG00000184368.15	MAP7D2	256714	protein_coding	0.000369658	-1.06196	0.00125419	down-regulated	reader	IGF2BP3	human	HepG2	knock down	RNA-seq	29476152	SRP094100	GSE90684
chr4	112539333	112636995	-	ENSG00000138658.15	ZGRF1	55345	protein_coding	0.0461697	-1.06056	0.097357	down-regulated	reader	IGF2BP3	human	HepG2	knock down	RNA-seq	29476152	SRP094100	GSE90684
chr9	137062124	137070588	-	ENSG00000186193.8	SAPCD2	89958	protein_coding	7.78373e-06	-1.06045	3.41212e-05	down-regulated	reader	IGF2BP3	human	HepG2	knock down	RNA-seq	29476152	SRP094100	GSE90684
chr17	63702832	63741970	-	ENSG00000266173.5	STRADA	92335	protein_coding	0.000144512	-1.06027	0.000523075	down-regulated	reader	IGF2BP3	human	HepG2	knock down	RNA-seq	29476152	SRP094100	GSE90684
chr19	54107013	54115675	-	ENSG00000105619.13	TFPT	29844	protein_coding	0.00734346	-1.06015	0.0192616	down-regulated	reader	IGF2BP3	human	HepG2	knock down	RNA-seq	29476152	SRP094100	GSE90684
chr18	31622247	31685836	-	ENSG00000118276.11	B4GALT6	9331	protein_coding	0.0143442	-1.05974	0.0348809	down-regulated	reader	IGF2BP3	human	HepG2	knock down	RNA-seq	29476152	SRP094100	GSE90684
chrX	135032366	135033546	+	ENSG00000134590.13	FAM127A	8933	protein_coding	1.4319e-07	-1.05956	7.82482e-07	down-regulated	reader	IGF2BP3	human	HepG2	knock down	RNA-seq	29476152	SRP094100	GSE90684
chr16	69131291	69231130	+	ENSG00000141076.17	CIRH1A	84916	protein_coding	6.20938e-14	-1.05891	5.55382e-13	down-regulated	reader	IGF2BP3	human	HepG2	knock down	RNA-seq	29476152	SRP094100	GSE90684
chr6	17393216	17557792	+	ENSG00000112186.11	CAP2	10486	protein_coding	7.57289e-06	-1.05868	3.32835e-05	down-regulated	reader	IGF2BP3	human	HepG2	knock down	RNA-seq	29476152	SRP094100	GSE90684
chr18	79679801	79756623	+	ENSG00000060069.16	CTDP1	9150	protein_coding	6.61164e-06	-1.05815	2.93266e-05	down-regulated	reader	IGF2BP3	human	HepG2	knock down	RNA-seq	29476152	SRP094100	GSE90684
chr12	69585334	69601570	+	ENSG00000166226.12	CCT2	10576	protein_coding	8.20453e-28	-1.05803	1.49223e-26	down-regulated	reader	IGF2BP3	human	HepG2	knock down	RNA-seq	29476152	SRP094100	GSE90684
chr4	168497066	168928457	+	ENSG00000129116.17	PALLD	23022	protein_coding	0.0310908	-1.05753	0.0689441	down-regulated	reader	IGF2BP3	human	HepG2	knock down	RNA-seq	29476152	SRP094100	GSE90684
chr10	73183362	73248862	-	ENSG00000213551.4	DNAJC9	23234	protein_coding	1.00225e-06	-1.05737	4.92845e-06	down-regulated	reader	IGF2BP3	human	HepG2	knock down	RNA-seq	29476152	SRP094100	GSE90684
chr20	2461634	2470853	-	ENSG00000125835.17	SNRPB	6628	protein_coding	1.69471e-35	-1.05629	4.03711e-34	down-regulated	reader	IGF2BP3	human	HepG2	knock down	RNA-seq	29476152	SRP094100	GSE90684
chr22	46576012	46679790	+	ENSG00000075240.16	GRAMD4	23151	protein_coding	6.11398e-06	-1.0554	2.72556e-05	down-regulated	reader	IGF2BP3	human	HepG2	knock down	RNA-seq	29476152	SRP094100	GSE90684
chr17	5105541	5123116	-	ENSG00000167840.13	ZNF232	7775	protein_coding	0.00741484	-1.0553	0.0194337	down-regulated	reader	IGF2BP3	human	HepG2	knock down	RNA-seq	29476152	SRP094100	GSE90684
chr14	61695513	61748259	+	ENSG00000100644.16	HIF1A	3091	protein_coding	1.70815e-26	-1.0551	2.90887e-25	down-regulated	reader	IGF2BP3	human	HepG2	knock down	RNA-seq	29476152	SRP094100	GSE90684
chr3	126704220	126960406	+	ENSG00000159685.10	CHCHD6	84303	protein_coding	0.00496815	-1.0542	0.01359	down-regulated	reader	IGF2BP3	human	HepG2	knock down	RNA-seq	29476152	SRP094100	GSE90684
chr9	113407235	113410672	-	ENSG00000148229.12	POLE3	54107	protein_coding	2.95618e-09	-1.05402	1.88805e-08	down-regulated	reader	IGF2BP3	human	HepG2	knock down	RNA-seq	29476152	SRP094100	GSE90684
chr19	17309518	17323301	+	ENSG00000130311.10	DDA1	79016	protein_coding	6.05967e-06	-1.05351	2.70278e-05	down-regulated	reader	IGF2BP3	human	HepG2	knock down	RNA-seq	29476152	SRP094100	GSE90684
chr6	44299654	44313326	-	ENSG00000124608.4	AARS2	57505	protein_coding	0.00031015	-1.05319	0.00106603	down-regulated	reader	IGF2BP3	human	HepG2	knock down	RNA-seq	29476152	SRP094100	GSE90684
chr6	137867188	137883312	+	ENSG00000118503.14	TNFAIP3	7128	protein_coding	9.52219e-07	-1.05245	4.70301e-06	down-regulated	reader	IGF2BP3	human	HepG2	knock down	RNA-seq	29476152	SRP094100	GSE90684
chr7	148807383	148884321	-	ENSG00000106462.10	EZH2	2146	protein_coding	3.97178e-05	-1.05041	0.000157062	down-regulated	reader	IGF2BP3	human	HepG2	knock down	RNA-seq	29476152	SRP094100	GSE90684
chr3	50287732	50292918	-	ENSG00000214706.10	IFRD2	7866	protein_coding	1.26457e-08	-1.05002	7.63637e-08	down-regulated	reader	IGF2BP3	human	HepG2	knock down	RNA-seq	29476152	SRP094100	GSE90684
chr1	20719732	20732837	-	ENSG00000189410.11	SH2D5	400745	protein_coding	0.00547141	-1.05002	0.0148461	down-regulated	reader	IGF2BP3	human	HepG2	knock down	RNA-seq	29476152	SRP094100	GSE90684
chr20	35626031	35664956	-	ENSG00000214078.12	CPNE1	8904	protein_coding	4.87886e-42	-1.05	1.37869e-40	down-regulated	reader	IGF2BP3	human	HepG2	knock down	RNA-seq	29476152	SRP094100	GSE90684
chr17	44345086	44353102	+	ENSG00000030582.16	GRN	2896	protein_coding	8.64056e-35	-1.04934	2.01557e-33	down-regulated	reader	IGF2BP3	human	HepG2	knock down	RNA-seq	29476152	SRP094100	GSE90684
chr22	15784959	15829984	+	ENSG00000206195.10	DUXAP8	503637	processed_transcript	1.53008e-10	-1.04919	1.07894e-09	down-regulated	reader	IGF2BP3	human	HepG2	knock down	RNA-seq	29476152	SRP094100	GSE90684
chr17	40058290	40093867	+	ENSG00000126351.12	THRA	7067	protein_coding	0.0002653	-1.04731	0.000922225	down-regulated	reader	IGF2BP3	human	HepG2	knock down	RNA-seq	29476152	SRP094100	GSE90684
chr12	30709552	30754951	-	ENSG00000110888.17	CAPRIN2	65981	protein_coding	2.26141e-12	-1.04692	1.81625e-11	down-regulated	reader	IGF2BP3	human	HepG2	knock down	RNA-seq	29476152	SRP094100	GSE90684
chr8	22620418	22669148	-	ENSG00000147439.11	BIN3	55909	protein_coding	0.0024002	-1.04651	0.00703275	down-regulated	reader	IGF2BP3	human	HepG2	knock down	RNA-seq	29476152	SRP094100	GSE90684
chr2	206765357	206792509	+	ENSG00000118246.13	FASTKD2	22868	protein_coding	1.277e-08	-1.04646	7.70594e-08	down-regulated	reader	IGF2BP3	human	HepG2	knock down	RNA-seq	29476152	SRP094100	GSE90684
chr3	108589682	108694846	+	ENSG00000198919.12	DZIP3	9666	protein_coding	8.78284e-07	-1.04602	4.3583e-06	down-regulated	reader	IGF2BP3	human	HepG2	knock down	RNA-seq	29476152	SRP094100	GSE90684
chr16	3065297	3082192	+	ENSG00000008517.16	IL32	9235	protein_coding	2.03917e-46	-1.04569	6.4074e-45	down-regulated	reader	IGF2BP3	human	HepG2	knock down	RNA-seq	29476152	SRP094100	GSE90684
chr4	112145397	112195256	+	ENSG00000174749.5	C4orf32	132720	protein_coding	0.00181916	-1.04423	0.00545069	down-regulated	reader	IGF2BP3	human	HepG2	knock down	RNA-seq	29476152	SRP094100	GSE90684
chr15	80404350	80597937	+	ENSG00000172379.18	ARNT2	9915	protein_coding	0.0238332	-1.04341	0.0547313	down-regulated	reader	IGF2BP3	human	HepG2	knock down	RNA-seq	29476152	SRP094100	GSE90684
chr15	58865175	59097419	+	ENSG00000157450.15	RNF111	54778	protein_coding	7.62443e-05	-1.04263	0.000289474	down-regulated	reader	IGF2BP3	human	HepG2	knock down	RNA-seq	29476152	SRP094100	GSE90684
chr19	19192229	19201869	+	ENSG00000064490.13	RFXANK	8625	protein_coding	2.80584e-05	-1.04213	0.000113701	down-regulated	reader	IGF2BP3	human	HepG2	knock down	RNA-seq	29476152	SRP094100	GSE90684
chr17	81976807	82017406	+	ENSG00000169696.15	ASPSCR1	79058	protein_coding	2.79911e-20	-1.04094	3.61245e-19	down-regulated	reader	IGF2BP3	human	HepG2	knock down	RNA-seq	29476152	SRP094100	GSE90684
chr9	136992418	136993984	+	ENSG00000148362.10	C9orf142	286257	protein_coding	0.00946815	-1.04041	0.0241427	down-regulated	reader	IGF2BP3	human	HepG2	knock down	RNA-seq	29476152	SRP094100	GSE90684
chr2	74654228	74683853	+	ENSG00000135622.12	SEMA4F	10505	protein_coding	2.81559e-05	-1.04026	0.000113936	down-regulated	reader	IGF2BP3	human	HepG2	knock down	RNA-seq	29476152	SRP094100	GSE90684
[truncated: 99 more rows]
