# Supplementary material for: Knockdown of m6A Reader IGF2BP3 Inhibited Hypoxia-Induced Cell Migration and Angiogenesis by Regulating Hypoxia Inducible Factor-1α in Stomach Cancer
Source: Front Oncol. 2021 Sep 21;11:711207. doi: 10.3389/fonc.2021.711207 (PMC8490730; doi:10.3389/fonc.2021.711207)
Supplement: Supplementary Table 3 — GEPIA-analyzed differentially expressed genes in SC tissues versus normal tissues. [file Table_3.xlsx]

## Sheet: sheet1
Differentially expressed genes in SC tumor tissues versus normal tissues
Gene Symbol	Gene ID	Median (Tumor)	Median (Normal)	Log2(Fold Change)	padj	type
CEACAM5	ENSG00000105388.14	198.293	0.72	6.856	1.73e-40	mrna
AAED1	ENSG00000158122.11	6.99	2.94	1.02	3.63e-24
CEACAM6	ENSG00000086548.8	137.3	0.32	6.711	3.38e-60	mrna
CLDN3	ENSG00000165215.6	110.094	0.36	6.352	3.92e-75	mrna
CST1	ENSG00000170373.8	77.355	0	6.292	1.09e-94	mrna
OLFM4	ENSG00000102837.6	98.646	0.45	6.103	1.21e-29	mrna
REG4	ENSG00000134193.14	90.71	0.45	5.983	3.01e-38	mrna
MUC3A	ENSG00000169894.17	72.158	0.32	5.792	9.32e-80	mrna
MUC13	ENSG00000173702.7	161.388	1.99	5.763	1.25e-72	mrna
CLDN4	ENSG00000189143.9	250.618	3.98	5.659	4.83e-108	mrna
PI3	ENSG00000124102.4	85.238	0.75	5.623	3e-31	mrna
UBD	ENSG00000213886.3	98.281	1.1	5.563	1.32e-91	mrna
CLDN7	ENSG00000181885.18	158.429	2.6	5.469	2.09e-125	mrna
AOC1	ENSG00000002726.19	53.934	0.48	5.214	8.83e-75	mrna
VIL1	ENSG00000127831.10	55.614	0.58	5.163	2.15e-71	mrna
ABHD11-AS1	ENSG00000225969.1	3.675	0.45	1.689	5.66e-27
CDH17	ENSG00000079112.9	32.316	0.11	4.908	1.03e-46	mrna
PRAP1	ENSG00000165828.13	32.733	0.17	4.85	4.7e-38	mrna
DMBT1	ENSG00000187908.15	29.64	0.08	4.826	2.8e-31	mrna
UBE2C	ENSG00000175063.16	93.347	2.4	4.794	4.9e-107	mrna
CCL20	ENSG00000115009.11	36.121	0.48	4.649	2.8e-47	mrna
SERPINB5	ENSG00000206075.13	27.295	0.13	4.646	4.15e-64	mrna
LCN2	ENSG00000148346.11	691.914	27.98	4.58	6.2e-27	mrna
RRM2	ENSG00000171848.13	55.079	1.4	4.546	4.32e-99	mrna
AC002398.12	ENSG00000267328.1	0.37	1.89	-1.077	3.79e-11
AC002398.9	ENSG00000188223.9	7.05	2.93	1.034	1.31e-45
AC004057.1	ENSG00000196656.7	1378.13	463.973	1.569	1.21e-42
AC004453.8	ENSG00000146677.7	7.88	3.1	1.115	2.48e-28
AC005104.3	ENSG00000223374.1	0.5	2.18	-1.084	1.39e-43
AC005339.2	ENSG00000268565.1	0	1.15	-1.104	0.000183
AC005355.2	ENSG00000251169.2	1.67	0.33	1.005	1.14e-23
AC005943.2	ENSG00000267059.2	10.595	0.09	3.411	1.36e-44
AC005943.6	ENSG00000279009.1	1.355	0	1.236	3.32e-09
AC006011.4	ENSG00000244563.1	16.77	3.92	1.853	2.64e-89
AC006128.2	ENSG00000279716.1	2.095	7.93	-1.529	1.84e-31
AC006449.2	ENSG00000279119.1	0	18.52	-4.287	3.26e-92	lncrna
AC007283.5	ENSG00000234431.2	1.39	0.1	1.119	1.12e-10
AC007969.5	ENSG00000233762.3	21.56	4.09	2.148	2.63e-54
AC008268.1	ENSG00000235584.2	0	1.34	-1.227	3.09e-51	lncrna
AC009005.2	ENSG00000267751.5	2.685	0.59	1.213	2.42e-29
AC009299.3	ENSG00000227403.1	1.65	0.21	1.131	5.11e-30
AC009950.1	ENSG00000280755.1	2.66	0.78	1.04	7.04e-16	lncrna
AC010761.10	ENSG00000265840.1	3.09	0	2.032	1.29e-25
AC012363.4	ENSG00000224789.1	1.56	0	1.356	2.87e-47
AC013463.2	ENSG00000236283.3	0.27	1.66	-1.067	9.57e-12
AC017116.11	ENSG00000239775.1	0.405	2	-1.094	1.96e-29
AC018766.4	ENSG00000267896.1	1.64	5.86	-1.378	3.25e-31
AC021218.2	ENSG00000204876.4	3.115	0.35	1.608	2.95e-21
AC027612.3	ENSG00000230572.5	0	1.37	-1.245	2.99e-52	lncrna
AC069213.1	ENSG00000224769.1	4.64	1.41	1.227	1.88e-12	lncrna
AC073046.25	ENSG00000235499.1	3.765	0.61	1.565	2.14e-46
AC074212.5	ENSG00000259605.3	1.765	5.89	-1.317	9.59e-20
AC074212.6	ENSG00000267395.5	1.25	3.68	-1.057	1.39e-26
AC079767.4	ENSG00000224137.1	1.145	0	1.101	1.97e-34
AC093724.2	ENSG00000213222.3	1.74	0.34	1.032	1.72e-58
AC108488.4	ENSG00000242282.6	2.305	7.39	-1.344	1.01e-32
AC132217.4	ENSG00000240801.1	0.425	5.45	-2.178	3.91e-08
AC133528.2	ENSG00000228989.1	2.275	5.74	-1.041	4.8e-21
AC133644.2	ENSG00000280721.1	2.43	0.49	1.203	7.25e-54	lncrna
AC141586.5	ENSG00000215154.6	3.41	1.18	1.016	3.5e-65
MYBL2	ENSG00000101057.15	38.276	0.7	4.53	1.08e-111	mrna
TFF3	ENSG00000160180.15	133.324	4.93	4.502	4.12e-31	mrna
MMP7	ENSG00000137673.8	26.25	0.21	4.493	1.01e-52	mrna
IGKV2D-28	ENSG00000242534.2	50.801	1.36	4.456	6.79e-31	mrna
IGHG4	ENSG00000211892.3	130.124	5.11	4.424	7.71e-49	mrna
TPX2	ENSG00000088325.15	33.855	0.74	4.324	1.09e-122	mrna
MISP	ENSG00000099812.8	85.067	3.56	4.238	3.51e-93	mrna
CCL18	ENSG00000275385.1	22.895	0.27	4.234	1.3e-59	mrna
TMPRSS4	ENSG00000137648.16	80.423	3.46	4.19	1.84e-65	mrna
CLDN1	ENSG00000163347.5	25.63	0.49	4.16	8.44e-99	mrna
GPRC5A	ENSG00000013588.5	182.917	9.42	4.142	8.05e-63	mrna
CLRN3	ENSG00000180745.4	17.485	0.08	4.097	2.87e-62	mrna
IGKV1D-33	ENSG00000239975.2	15.73	0	4.064	7.95e-25	mrna
CXCL1	ENSG00000163739.4	50.086	2.09	4.047	2.9e-54	mrna
MSLN	ENSG00000102854.14	31.665	0.98	4.044	5.61e-47	mrna
IGHG2	ENSG00000211893.3	328.169	19.929	3.975	2.13e-35	mrna
CXCL9	ENSG00000138755.5	19.699	0.32	3.971	3.13e-65	mrna
CDC20	ENSG00000117399.13	39.454	1.61	3.954	7.39e-91	mrna
ACPP	ENSG00000014257.15	2.975	0.98	1.005	6.59e-11
IL32	ENSG00000008517.16	364.948	22.83	3.941	2.39e-98	mrna
PRSS3	ENSG00000010438.16	87.141	4.89	3.904	1.23e-45	mrna
CXCL8	ENSG00000169429.10	30.63	1.13	3.892	1.77e-44	mrna
IGHG1	ENSG00000211896.6	2306.91	154.428	3.892	6.06e-40	mrna
TOP2A	ENSG00000131747.14	41.326	1.87	3.882	4.01e-106	mrna
MKI67	ENSG00000148773.12	25.86	0.83	3.876	6.53e-108	mrna
ACTA2-AS1	ENSG00000180139.11	2.025	5.57	-1.119	5.87e-14	lncrna
CCNB2	ENSG00000157456.7	27.139	0.96	3.844	3.61e-107	mrna
MMP12	ENSG00000262406.2	13.867	0.04	3.837	7.07e-52	mrna
FOXM1	ENSG00000111206.12	32.375	1.35	3.828	1.42e-108	mrna
LGALS4	ENSG00000171747.8	561.385	38.929	3.816	3.44e-39	mrna
COL10A1	ENSG00000123500.9	13.645	0.05	3.802	7.41e-69	mrna
MMP11	ENSG00000099953.9	31.224	1.32	3.796	6.7e-80	mrna
SFRP4	ENSG00000106483.11	21.951	0.68	3.772	2.1e-47	mrna
TRIM29	ENSG00000137699.16	24.145	0.84	3.772	1.74e-38	mrna
GCNT3	ENSG00000140297.12	42.709	2.21	3.767	3.86e-33	mrna
SULF1	ENSG00000137573.13	56.437	3.25	3.756	5.23e-69	mrna
CKS2	ENSG00000123975.4	109.004	7.33	3.723	1.07e-113	mrna
CDX2	ENSG00000165556.9	12	0.01	3.686	2.47e-48	mrna
EPHB2	ENSG00000133216.16	17.515	0.44	3.685	2.22e-82	mrna
MDK	ENSG00000110492.15	399.208	30.21	3.681	1.36e-98	mrna
PPP1R1B	ENSG00000131771.13	68.055	4.51	3.648	7.67e-27	mrna
METTL7B	ENSG00000170439.6	17.545	0.49	3.638	1.84e-83	mrna
PLEKHS1	ENSG00000148735.14	12.955	0.14	3.614	8.62e-61	mrna
CDCA7	ENSG00000144354.13	27.241	1.33	3.599	8.37e-95	mrna
CENPF	ENSG00000117724.12	23.275	1.03	3.58	1.81e-95	mrna
CDK1	ENSG00000170312.15	30.709	1.67	3.57	1.67e-101	mrna
PTTG1	ENSG00000164611.12	54.119	3.65	3.567	7.23e-100	mrna
PHLDA2	ENSG00000181649.5	69.917	5.01	3.561	1.75e-64	mrna
IGHG3	ENSG00000211897.7	191.267	15.32	3.558	2.18e-29	mrna
CDHR5	ENSG00000099834.18	31.554	1.79	3.544	1.21e-40	mrna
KRT17	ENSG00000128422.15	15.16	0.39	3.539	5.36e-34	mrna
ETV4	ENSG00000175832.12	19.775	0.82	3.513	8.38e-83	mrna
CDT1	ENSG00000167513.8	18.644	0.74	3.497	5.71e-96	mrna
CXCL10	ENSG00000169245.5	15.93	0.51	3.487	4.01e-58	mrna
ANLN	ENSG00000011426.10	21.94	1.05	3.484	2.25e-110	mrna
NUSAP1	ENSG00000137804.12	31.42	1.91	3.478	3.14e-97	mrna
ADCK3	ENSG00000163050.16	24.55	53.988	-1.106	4.78e-18
CXCL5	ENSG00000163735.6	12.475	0.21	3.477	1.17e-23	mrna
TACSTD2	ENSG00000184292.6	66.134	5.07	3.467	1.08e-27	mrna
CTHRC1	ENSG00000164932.12	29.58	1.77	3.465	2.8e-91	mrna
SPP1	ENSG00000118785.13	47.929	3.49	3.446	6.37e-45	mrna
FERMT1	ENSG00000101311.15	26.65	1.54	3.444	6.25e-90	mrna
IL2RG	ENSG00000147168.12	73.963	5.93	3.435	2.74e-70	mrna
UBE2T	ENSG00000077152.9	30.215	1.91	3.423	2.31e-114	mrna
ASF1B	ENSG00000105011.8	19.499	0.93	3.409	7.82e-101	mrna
HKDC1	ENSG00000156510.12	11.425	0.18	3.396	8.12e-68	mrna
FUT3	ENSG00000171124.12	30.635	2.02	3.389	2.13e-22	mrna
SKA3	ENSG00000165480.15	12.485	0.29	3.386	1.75e-121	mrna
BUB1	ENSG00000169679.14	13.945	0.44	3.376	1.6e-110	mrna
CEP55	ENSG00000138180.15	14.885	0.53	3.376	3.46e-116	mrna
NEK2	ENSG00000117650.12	12.455	0.3	3.372	2.06e-107	mrna
GJB2	ENSG00000165474.5	21.769	1.2	3.372	2.14e-56	mrna
ADIRF-AS1	ENSG00000272734.1	1.035	4.92	-1.541	3.62e-46	lncrna
MMP9	ENSG00000100985.7	15.03	0.55	3.37	1.06e-68	mrna
INHBA	ENSG00000122641.9	12.27	0.29	3.363	1.03e-93	mrna
TNS4	ENSG00000131746.12	11.854	0.25	3.362	2.88e-38	mrna
MYO7B	ENSG00000169994.18	15.905	0.66	3.348	1.69e-32	mrna
CCNB1	ENSG00000134057.14	41.844	3.24	3.337	1.08e-87	mrna
HOXA10	ENSG00000253293.4	9.75	0.07	3.329	1.77e-65	mrna
MUC17	ENSG00000169876.13	9.084	0.01	3.32	1.41e-29	mrna
ADSSL1	ENSG00000185100.10	2.685	8.39	-1.349	6.24e-18
PRR11	ENSG00000068489.12	13.89	0.5	3.311	4.54e-129	mrna
AGR3	ENSG00000173467.8	75.285	6.7	3.308	7.26e-29	mrna
AFAP1-AS1	ENSG00000272620.1	1.19	0.04	1.074	2.9e-20	lncrna
TRIM15	ENSG00000204610.12	9.085	0.02	3.306	3.41e-82	mrna
FUT6	ENSG00000156413.13	9.565	0.07	3.304	5.2e-29	mrna
AGAP11	ENSG00000271880.1	0.17	1.42	-1.048	1.45e-47	lncrna
AGAP2-AS1	ENSG00000255737.2	7.04	2.26	1.302	2.36e-40	lncrna
MXRA5	ENSG00000101825.7	28.15	1.97	3.295	6.86e-87	mrna
PLS1	ENSG00000120756.12	52.135	4.42	3.293	1.91e-66	mrna
KRT7	ENSG00000135480.14	51.173	4.33	3.291	4.24e-27	mrna
BGN	ENSG00000182492.15	202.579	19.87	3.286	9.7e-74	mrna
MCM4	ENSG00000104738.16	67.388	6.02	3.284	1.07e-98	mrna
GRIN2D	ENSG00000105464.3	9.71	0.1	3.283	2.85e-89	mrna
MELK	ENSG00000165304.7	13.22	0.47	3.274	1.66e-101	mrna
THBS2	ENSG00000186340.14	22.67	1.45	3.272	1.04e-47	mrna
SLC5A1	ENSG00000100170.9	11.695	0.33	3.255	1.78e-28	mrna
AURKB	ENSG00000178999.12	22.635	1.48	3.252	3.36e-81	mrna
PLK1	ENSG00000166851.14	33.871	2.66	3.252	3.84e-93	mrna
DDC	ENSG00000132437.17	14.94	0.68	3.246	1.44e-39	mrna
MYEOV	ENSG00000172927.7	22.24	1.45	3.246	9.7e-41	mrna
TRIM31	ENSG00000204616.10	33.675	2.67	3.24	5.24e-41	mrna
CDKN3	ENSG00000100526.19	25.48	1.84	3.221	2.38e-106	mrna
BIRC5	ENSG00000089685.14	16.33	0.86	3.22	3.19e-75	mrna
PBK	ENSG00000168078.9	11.58	0.35	3.22	4.76e-89	mrna
PKMYT1	ENSG00000127564.16	20.659	1.33	3.217	9.82e-97	mrna
AHSA2	ENSG00000173209.22	13.88	47.851	-1.715	9.22e-26
ECT2	ENSG00000114346.13	32.18	2.57	3.216	4.39e-112	mrna
SLC39A5	ENSG00000139540.11	11.41	0.36	3.19	4.52e-36	mrna
TMEM189-UBE2V1	ENSG00000124208.16	15.355	0.8	3.184	1.15e-66	mrna
AIM1	ENSG00000112297.14	10.08	1.61	2.086	1.04e-31
AIM1L	ENSG00000176092.13	5.325	0.35	2.228	3.54e-38
POF1B	ENSG00000124429.17	26.605	2.06	3.173	2.87e-62	mrna
TMEM238	ENSG00000233493.3	36.44	3.16	3.17	5.81e-85	mrna
APOC1	ENSG00000130208.9	78.083	7.79	3.169	2.27e-80	mrna
HMGA1	ENSG00000137309.19	319.085	34.611	3.168	1.12e-83	mrna
MAD2L1	ENSG00000164109.13	21.82	1.54	3.167	7.3e-107	mrna
OR2I1P	ENSG00000237988.3	9.055	0.12	3.166	2.97e-62	mrna
KLF5	ENSG00000102554.13	164.3	17.54	3.156	6.53e-67	mrna
CLDN2	ENSG00000165376.10	9.41	0.17	3.153	1.07e-37	mrna
AL109927.1	ENSG00000278868.1	2.8	0.26	1.593	1.3e-05
AL162151.3	ENSG00000234648.1	0	152.355	-7.261	4.57e-75	lncrna
AL442127.1	ENSG00000278371.2	0	18	-4.248	3.19e-31
AL589743.1	ENSG00000279508.1	1.835	0.21	1.228	1.01e-31	lncrna
AL928768.3	ENSG00000253701.2	2.54	6.14	-1.012	0.000479
LAMC2	ENSG00000058085.14	31.749	2.71	3.142	2.24e-67	mrna
CDH3	ENSG00000062038.13	15.365	0.86	3.137	6.07e-67	mrna
PMEPA1	ENSG00000124225.15	60.239	5.96	3.137	1.74e-70	mrna
APOC4-APOC2	ENSG00000224916.8	9.964	0.27	3.11	8.1e-59	mrna
AGMAT	ENSG00000116771.5	9.18	0.19	3.097	7.51e-92	mrna
IFI6	ENSG00000126709.14	282.801	32.199	3.096	8.3e-62	mrna
HLA-DQA1	ENSG00000196735.11	48.878	4.84	3.094	6.22e-40	mrna
CDX1	ENSG00000113722.16	7.825	0.04	3.085	1.13e-24	mrna
S100A10	ENSG00000197747.8	1059.56	124.516	3.079	2.65e-74	mrna
COL1A1	ENSG00000108821.13	521.364	61.002	3.075	1.16e-59	mrna
HMMR	ENSG00000072571.19	11.125	0.46	3.054	2.08e-100	mrna
EPCAM	ENSG00000119888.10	402.054	47.53	3.054	4.85e-72	mrna
ZWINT	ENSG00000122952.16	27.775	2.47	3.052	1.01e-85	mrna
SAPCD2	ENSG00000186193.8	15.24	0.96	3.051	3.32e-90	mrna
CCL15	ENSG00000275718.1	7.695	0.05	3.05	9.6e-54	mrna
LMNB1	ENSG00000113368.11	26.816	2.36	3.049	5.95e-96	mrna
KIF11	ENSG00000138160.5	11.135	0.47	3.045	4.36e-116	mrna
AURKA	ENSG00000087586.17	22.185	1.82	3.039	3.63e-90	mrna
KCNE3	ENSG00000175538.10	39.086	3.88	3.038	5.36e-53	mrna
GJB3	ENSG00000188910.7	12.705	0.68	3.028	1.47e-47	mrna
HOXC10	ENSG00000180818.4	7.315	0.02	3.027	4.58e-43	mrna
DLGAP5	ENSG00000126787.12	9.265	0.26	3.026	6.06e-102	mrna
CCNA2	ENSG00000145386.9	18.455	1.4	3.019	7.17e-95	mrna
APOE	ENSG00000130203.9	191.605	22.841	3.014	3.06e-63	mrna
KIF20A	ENSG00000112984.11	10.535	0.44	3.002	2.67e-108	mrna
CDCA5	ENSG00000146670.9	13.55	0.83	2.991	1.39e-88	mrna
BAIAP2L2	ENSG00000128298.16	27.06	2.61	2.958	5.54e-67	mrna
IQGAP3	ENSG00000183856.10	12.095	0.7	2.945	9.57e-78	mrna
CCL15-CCL14	ENSG00000275688.4	10.205	0.46	2.94	4.27e-46	mrna
HNF4A	ENSG00000101076.16	40.434	4.4	2.94	5.65e-67	mrna
TROAP	ENSG00000135451.12	17.4	1.41	2.933	2.65e-75	mrna
CEACAM1	ENSG00000079385.21	34.005	3.61	2.925	8.67e-48	mrna
ESPN	ENSG00000187017.14	14.215	1.01	2.92	3.17e-32	mrna
MYB	ENSG00000118513.18	9.385	0.38	2.912	8.96e-71	mrna
MEST	ENSG00000106484.14	28.325	2.9	2.911	1.73e-97	mrna
TFAP2A	ENSG00000137203.10	10.115	0.48	2.909	6.71e-58	mrna
MALL	ENSG00000144063.3	31.519	3.33	2.909	6.59e-32	mrna
PLBD1	ENSG00000121316.10	59.999	7.15	2.904	1.83e-66	mrna
UHRF1	ENSG00000276043.4	10.065	0.48	2.902	7.32e-91	mrna
KIF2C	ENSG00000142945.12	12.73	0.84	2.9	2.95e-96	mrna
OAS3	ENSG00000111331.12	30.915	3.3	2.892	1.5e-81	mrna
TIMP1	ENSG00000102265.11	860.391	115.223	2.89	2.06e-77	mrna
ANXA2P2	ENSG00000231991.4	12.45	2.3	2.027	1.18e-54
CXCL13	ENSG00000156234.7	13.885	1.01	2.889	9.44e-35	mrna
CDC6	ENSG00000094804.9	10.39	0.54	2.887	1.02e-74	mrna
OAS1	ENSG00000089127.12	70.265	8.66	2.883	1.86e-47	mrna
CAMK2N1	ENSG00000162545.5	62.089	7.56	2.882	6.65e-39	mrna
AP000275.65	ENSG00000265590.9	2.68	0.65	1.157	2.79e-14
AP000439.3	ENSG00000255774.1	1.32	0	1.214	1.16e-15	lncrna
AP000892.6	ENSG00000280143.1	4.595	12.69	-1.291	2.72e-11
AP001065.15	ENSG00000228709.1	1.53	0.26	1.006	4.25e-19
AP003391.1	ENSG00000281272.1	19.07	0.93	3.378	4.78e-14
AP003419.11	ENSG00000256514.1	4.14	19.28	-1.98	2.01e-20
CDCA8	ENSG00000134690.10	15.045	1.18	2.88	3.71e-89	mrna
MGAM2	ENSG00000257743.8	6.8	0.06	2.879	6.1e-44	mrna
LY6E	ENSG00000160932.10	350.652	46.99	2.873	1.36e-76	mrna
TRABD2A	ENSG00000186854.10	9.765	0.47	2.872	2.49e-57	mrna
PDX1	ENSG00000139515.5	6.72	0.07	2.851	1.16e-58	mrna
ASCL2	ENSG00000183734.4	8.575	0.33	2.848	3.22e-43	mrna
MACC1	ENSG00000183742.12	11.16	0.69	2.847	6.09e-74	mrna
ATP10B	ENSG00000118322.12	10.505	0.6	2.846	8.38e-32	mrna
CENPA	ENSG00000115163.14	8.695	0.35	2.844	7.53e-94	mrna
FAM83H	ENSG00000180921.6	49.74	6.08	2.841	7.87e-80	mrna
ANXA13	ENSG00000104537.16	7.95	0.26	2.828	2.02e-32	mrna
FNDC1	ENSG00000164694.16	6.864	0.11	2.825	1.98e-57	mrna
TYMS	ENSG00000176890.15	37.314	4.41	2.824	2.08e-84	mrna
NCAPG	ENSG00000109805.9	8.815	0.39	2.82	2.32e-94	mrna
APOC2	ENSG00000234906.8	6.975	0.13	2.819	7.45e-61	mrna
KIF18B	ENSG00000186185.13	8.73	0.38	2.818	9.3e-83	mrna
HOXB7	ENSG00000260027.4	18.65	1.79	2.816	1.79e-41	mrna
LUM	ENSG00000139329.4	299.621	41.72	2.815	1.77e-46	mrna
TRIP13	ENSG00000071539.13	10.675	0.68	2.797	3.58e-102	mrna
EFNA2	ENSG00000099617.3	5.93	0	2.793	5.66e-46	mrna
NMU	ENSG00000109255.11	8.07	0.32	2.781	8.85e-34	mrna
PPP1R14D	ENSG00000166143.9	6.959	0.16	2.779	2.03e-30	mrna
DTL	ENSG00000143476.17	8.165	0.34	2.774	1.14e-104	mrna
C2	ENSG00000166278.14	33.794	4.09	2.773	5.38e-68	mrna
CHI3L1	ENSG00000133048.12	18.595	1.87	2.771	1.3e-33	mrna
DEPDC1B	ENSG00000035499.12	8.42	0.38	2.771	1.45e-100	mrna
GDA	ENSG00000119125.16	7.035	0.18	2.768	1.45e-37	mrna
FABP1	ENSG00000163586.9	9.355	0.52	2.768	3.39e-09	mrna
CENPM	ENSG00000100162.14	15.12	1.37	2.766	9.91e-73	mrna
SOX9	ENSG00000125398.5	64.435	8.62	2.766	4.22e-93	mrna
LTB	ENSG00000227507.2	14.91	1.35	2.759	5.56e-58	mrna
HLA-DRA	ENSG00000204287.13	587.135	86.007	2.757	1.4e-42	mrna
NUF2	ENSG00000143228.12	9.675	0.58	2.756	4.99e-96	mrna
ARAP1-AS1	ENSG00000256007.1	1.225	0	1.154	5.99e-13	lncrna
CKAP2	ENSG00000136108.14	17.78	1.79	2.751	1.16e-110	mrna
NCAPH	ENSG00000121152.9	9.905	0.62	2.751	2.68e-87	mrna
PIK3AP1	ENSG00000155629.14	11.215	0.82	2.747	1.68e-95	mrna
MYH14	ENSG00000105357.15	88.232	12.34	2.742	2.96e-68	mrna
CDCA3	ENSG00000111665.11	23.41	2.67	2.734	3.13e-77	mrna
EPSTI1	ENSG00000133106.14	20.829	2.28	2.734	1.47e-69	mrna
HLA-DPA1	ENSG00000231389.7	195.448	28.61	2.73	2.77e-41	mrna
CALML4	ENSG00000129007.14	50.611	6.8	2.726	7.99e-57	mrna
FCGR3A	ENSG00000203747.9	21.615	2.42	2.725	1.47e-48	mrna
VDR	ENSG00000111424.10	14.26	1.31	2.724	2.41e-63	mrna
MMP1	ENSG00000196611.4	33.401	4.23	2.718	1.43e-23	mrna
HJURP	ENSG00000123485.11	9.39	0.58	2.717	1e-86	mrna
TREM2	ENSG00000095970.16	8.46	0.44	2.716	2.9e-84	mrna
TK1	ENSG00000167900.11	49.06	6.65	2.71	4.31e-73	mrna
ARHGAP11A	ENSG00000198826.10	10.2	0.72	2.703	3.95e-96	mrna
BUB1B	ENSG00000156970.12	9.455	0.61	2.699	1.96e-92	mrna
RMI2	ENSG00000175643.8	13.42	1.22	2.699	3.4e-97	mrna
COL1A2	ENSG00000164692.17	406.172	61.742	2.698	9.63e-47	mrna
KLK10	ENSG00000129451.11	11.84	0.98	2.697	2.1e-23	mrna
SDS	ENSG00000135094.10	7.575	0.33	2.689	9.45e-68	mrna
HELLS	ENSG00000119969.14	13.56	1.26	2.688	8.23e-114	mrna
MCM2	ENSG00000073111.13	20.644	2.43	2.658	1.76e-95	mrna
CDC45	ENSG00000093009.9	9.2	0.62	2.654	1.02e-83	mrna
NRARP	ENSG00000198435.3	29.82	3.9	2.653	1.31e-73	mrna
ARHGEF34P	ENSG00000204959.4	6.14	1.81	1.345	7.25e-25
SNX10	ENSG00000086300.15	10.31	0.8	2.652	1.13e-105	mrna
PLEK2	ENSG00000100558.8	28.61	3.71	2.652	1.23e-53	mrna
F12	ENSG00000131187.9	7.735	0.39	2.652	4.26e-56	mrna
SPARC	ENSG00000113140.10	769.538	121.65	2.651	2.06e-48	mrna
PLA2G7	ENSG00000146070.16	6.9	0.26	2.648	3.4e-88	mrna
ITGA2	ENSG00000164171.10	11.53	1	2.647	8.96e-66	mrna
DSG2	ENSG00000046604.12	65.19	9.58	2.645	3.4e-64	mrna
LAMP3	ENSG00000078081.7	6.445	0.19	2.645	8.13e-78	mrna
MET	ENSG00000105976.14	22.334	2.73	2.645	1e-76	mrna
CD55	ENSG00000196352.13	128.483	19.84	2.635	3.04e-44	mrna
IDO1	ENSG00000131203.12	8.064	0.46	2.634	3.04e-40	mrna
OAS2	ENSG00000111335.12	29.28	3.89	2.63	1.29e-56	mrna
MTDH	ENSG00000147649.9	86.927	13.23	2.627	8.28e-117	mrna
CXCL3	ENSG00000163734.4	26.369	3.44	2.624	2.81e-29	mrna
GGH	ENSG00000137563.11	28.52	3.79	2.624	2.05e-60	mrna
TNFRSF6B	ENSG00000243509.4	16.38	1.82	2.624	8.15e-32	mrna
SH3BP1	ENSG00000100092.20	25.934	3.38	2.62	3.31e-69	mrna
IL22RA1	ENSG00000142677.3	9.93	0.78	2.618	2.83e-44	mrna
PRR7	ENSG00000131188.11	10.905	0.94	2.617	3.84e-97	mrna
ASPM	ENSG00000066279.16	6.59	0.24	2.614	3.65e-100	mrna
LYZ	ENSG00000090382.6	904.984	147.083	2.613	2.63e-27	mrna
GNL3L	ENSG00000130119.15	17.48	2.04	2.604	1.66e-121	mrna
HOXB9	ENSG00000170689.9	5.185	0.02	2.6	7.26e-57	mrna
CRIP1	ENSG00000213145.9	244.086	39.45	2.599	1.47e-48	mrna
APLNR	ENSG00000134817.10	11.77	1.11	2.597	1.13e-60	mrna
ARSE	ENSG00000157399.14	12.275	1.46	2.432	3.23e-48
LY75	ENSG00000054219.10	14.535	1.57	2.596	1.46e-83	mrna
CXCL16	ENSG00000161921.14	107.903	17.03	2.595	4.58e-93	mrna
CCL4L2	ENSG00000276070.4	9.41	0.73	2.589	5.44e-52	mrna
HNF4G	ENSG00000164749.11	12.74	1.29	2.585	1.75e-60	mrna
ZNF703	ENSG00000183779.6	46.56	6.93	2.584	3.85e-31	mrna
JUP	ENSG00000173801.16	256.372	42.039	2.58	3.88e-56	mrna
LGALS2	ENSG00000100079.6	14.505	1.6	2.576	1.16e-34	mrna
NDC80	ENSG00000080986.12	9.31	0.73	2.575	1.38e-93	mrna
GPA33	ENSG00000143167.11	5.413	0.08	2.57	1.02e-21	mrna
MFAP2	ENSG00000117122.13	27.86	3.88	2.564	1.24e-44	mrna
ASMTL-AS1	ENSG00000236017.7	2.2	8.18	-1.52	3.64e-23	lncrna
RAB11FIP1	ENSG00000156675.15	44.18	6.64	2.564	1.04e-56	mrna
KIF4A	ENSG00000090889.11	6.435	0.26	2.561	4.77e-91	mrna
TTK	ENSG00000112742.9	8.01	0.53	2.558	7.36e-85	mrna
SLC27A2	ENSG00000140284.10	7.24	0.4	2.557	2.58e-63	mrna
THY1	ENSG00000154096.13	81.676	13.1	2.552	3.46e-48	mrna
DIO2	ENSG00000211448.11	12.225	1.26	2.549	2.75e-73	mrna
COL8A1	ENSG00000144810.15	13.424	1.48	2.54	4.93e-36	mrna
RAD51	ENSG00000051180.16	8.625	0.66	2.536	3.36e-94	mrna
RAD51AP1	ENSG00000111247.14	9.61	0.83	2.536	1.38e-100	mrna
SLC6A14	ENSG00000268104.2	5.085	0.05	2.535	1.4e-33	mrna
CD74	ENSG00000019582.14	2049.92	353.189	2.534	3.4e-45	mrna
SPINK4	ENSG00000122711.8	5.77	0.17	2.533	7.08e-16	mrna
CTSS	ENSG00000163131.10	111.021	18.39	2.53	1.48e-47	mrna
TMEM150B	ENSG00000180061.9	8.175	0.59	2.529	5.14e-41	mrna
KLK1	ENSG00000167748.10	9.36	0.8	2.525	2.1e-26	mrna
SPC25	ENSG00000152253.8	8.165	0.6	2.518	2.85e-96	mrna
FCER1G	ENSG00000158869.10	131.342	22.119	2.517	4.57e-54	mrna
F2R	ENSG00000181104.6	21.78	2.98	2.517	3.38e-98	mrna
PSMB9	ENSG00000240065.7	98.502	16.45	2.512	1.86e-62	mrna
KPNA2	ENSG00000182481.8	70.065	11.47	2.511	6.77e-101	mrna
FAP	ENSG00000078098.13	9.54	0.85	2.51	7.73e-55	mrna
HMGB3	ENSG00000029993.14	36.794	5.64	2.509	3.88e-89	mrna
ISG15	ENSG00000187608.8	94.163	15.78	2.504	1.85e-53	mrna
TUBA1C	ENSG00000167553.14	460.592	80.671	2.499	5.5e-75	mrna
ANKS4B	ENSG00000175311.6	5.095	0.08	2.497	3.8e-57	mrna
CTSC	ENSG00000109861.15	127.773	21.84	2.495	5.78e-87	mrna
PTBP3	ENSG00000119314.15	43.885	6.99	2.49	2.26e-92	mrna
CENPU	ENSG00000151725.11	12.555	1.42	2.486	3.35e-83	mrna
ATP5J2	ENSG00000241468.7	583.463	227.843	1.353	6.11e-49
ATP5J2-PTCD1	ENSG00000248919.7	5.51	1.72	1.259	9.05e-33
PLAUR	ENSG00000011422.11	63.542	10.58	2.479	1.41e-51	mrna
GABRP	ENSG00000094755.16	6.789	0.4	2.476	2.37e-24	mrna
STIL	ENSG00000123473.15	7.165	0.47	2.474	1.6e-96	mrna
CFTR	ENSG00000001626.14	6.885	0.42	2.473	7.35e-35	mrna
LYN	ENSG00000254087.7	30.749	4.72	2.473	9.18e-80	mrna
PRR15	ENSG00000176532.3	34.809	5.48	2.466	3.9e-50	mrna
ASPN	ENSG00000106819.11	18.61	2.56	2.462	6.01e-27	mrna
CCND1	ENSG00000110092.3	77.366	13.28	2.456	2.39e-59	mrna
ESCO2	ENSG00000171320.14	6.33	0.34	2.452	2.02e-73	mrna
TMEM45B	ENSG00000151715.7	64.281	10.95	2.45	1.72e-36	mrna
GINS1	ENSG00000101003.9	6.53	0.38	2.448	2.37e-96	mrna
KDELR3	ENSG00000100196.10	42.951	7.07	2.445	2.33e-80	mrna
OLFML2B	ENSG00000162745.10	13.05	1.58	2.445	7.86e-51	mrna
OIP5	ENSG00000104147.8	6.425	0.37	2.438	3.58e-90	mrna
CHURC1-FNTB	ENSG00000125954.12	5.755	0.26	2.423	1.37e-27	mrna
MDFI	ENSG00000112559.13	19.805	2.88	2.423	8.51e-59	mrna
C15orf48	ENSG00000166920.10	69.237	12.11	2.422	2.63e-26	mrna
CYBA	ENSG00000051523.10	324.865	59.821	2.422	1.36e-72	mrna
ILDR1	ENSG00000145103.12	4.65	0.06	2.414	5.38e-94	mrna
ATP2C2	ENSG00000064270.12	9.96	1.06	2.412	8.91e-35	mrna
PRC1	ENSG00000198901.13	34.471	5.67	2.411	1.2e-74	mrna
COL12A1	ENSG00000111799.20	36.309	6.02	2.41	7.29e-38	mrna
TTYH3	ENSG00000136295.14	52.864	9.18	2.404	2.83e-87	mrna
S100A11	ENSG00000163191.5	1543.46	291.226	2.402	9.72e-63	mrna
MARVELD3	ENSG00000140832.9	12.725	1.6	2.4	4.66e-82	mrna
AP1S3	ENSG00000152056.16	11.375	1.35	2.397	1.27e-77	mrna
COL3A1	ENSG00000168542.12	344.174	64.69	2.394	4.18e-41	mrna
CHEK1	ENSG00000149554.12	12.02	1.48	2.392	1.46e-107	mrna
PYCARD	ENSG00000103490.13	61.25	10.87	2.391	2.01e-78	mrna
FAM111B	ENSG00000189057.10	5.66	0.27	2.391	1.67e-55	mrna
VNN1	ENSG00000112299.7	6.349	0.41	2.382	1.41e-22	mrna
SERPINA1	ENSG00000197249.12	189.709	35.799	2.374	3.34e-19	mrna
TMEM33	ENSG00000109133.12	34.895	5.93	2.373	3.94e-89	mrna
NKG7	ENSG00000105374.9	16.169	2.32	2.371	1.18e-38	mrna
XPR1	ENSG00000143324.13	14.2	1.94	2.37	2.42e-98	mrna
EXO1	ENSG00000174371.16	5.45	0.25	2.367	5.69e-101	mrna
PCNA	ENSG00000132646.10	121.89	22.86	2.365	1.96e-94	mrna
KRT80	ENSG00000167767.13	4.805	0.13	2.361	3.52e-39	mrna
VCAN	ENSG00000038427.15	32.625	5.55	2.36	1.08e-45	mrna
BID	ENSG00000015475.18	38.795	6.78	2.355	2.4e-94	mrna
BBOX1-AS1	ENSG00000254560.5	3.365	0.15	1.924	2.21e-49	lncrna
GTSE1	ENSG00000075218.18	7.535	0.67	2.354	2.75e-76	mrna
WDR72	ENSG00000166415.14	4.605	0.1	2.349	5.37e-41	mrna
CEMIP	ENSG00000103888.15	6.23	0.43	2.338	3.31e-50	mrna
MARCKSL1	ENSG00000175130.6	196.705	38.191	2.335	8.51e-90	mrna
HHLA2	ENSG00000114455.13	6.06	0.4	2.334	3.98e-13	mrna
TMPRSS3	ENSG00000160183.13	16.845	2.55	2.33	1.04e-30	mrna
CD44	ENSG00000026508.16	177.336	34.501	2.329	9.93e-37	mrna
KRT18	ENSG00000111057.10	778.956	154.235	2.329	1.26e-52	mrna
FPR3	ENSG00000187474.4	8.639	0.92	2.328	1.88e-55	mrna
KRT8	ENSG00000170421.11	1274.04	253.228	2.326	2.2e-44	mrna
HLA-DQB1	ENSG00000179344.16	62.539	11.67	2.326	6.16e-31	mrna
UBE2S	ENSG00000108106.13	55.97	10.38	2.324	1.28e-72	mrna
FANCA	ENSG00000187741.14	16.969	2.59	2.323	2.16e-76	mrna
CLSPN	ENSG00000092853.13	4.9	0.18	2.322	1.28e-106	mrna
IFI30	ENSG00000216490.3	248.869	49.08	2.319	9.85e-73	mrna
PABPC1	ENSG00000070756.13	1955.81	391.969	2.316	1e-84	mrna
BCYRN1	ENSG00000236824.1	1.295	0.14	1.009	5.56e-24
IL4I1	ENSG00000104951.15	5.72	0.35	2.316	2.74e-79	mrna
SULF2	ENSG00000196562.14	73.95	14.05	2.316	3.26e-49	mrna
ADAM10	ENSG00000137845.14	54.545	10.17	2.314	2.54e-69	mrna
CENPN	ENSG00000166451.13	18.245	2.87	2.314	5.78e-92	mrna
PARPBP	ENSG00000185480.11	7.255	0.66	2.314	2.41e-99	mrna
IGF2BP3	ENSG00000136231.13	4.715	0.15	2.313	6.26e-45	mrna
SKA1	ENSG00000154839.9	4.815	0.17	2.313	1.04e-85	mrna
ABHD17C	ENSG00000136379.11	47.831	8.84	2.311	1.52e-63	mrna
CDC42EP5	ENSG00000167617.2	66.525	12.61	2.311	5.12e-27	mrna
CCNF	ENSG00000162063.12	7.385	0.7	2.302	1.46e-92	mrna
TYROBP	ENSG00000011600.11	133.301	26.241	2.302	2.69e-49	mrna
KLF16	ENSG00000129911.8	26.645	4.61	2.301	1.01e-78	mrna
DEPDC1	ENSG00000024526.16	4.71	0.16	2.299	1.12e-83	mrna
GUCY2C	ENSG00000070019.4	4.069	0.03	2.299	9.55e-28	mrna
DPP4	ENSG00000197635.9	8.195	0.87	2.298	8.13e-30	mrna
GINS2	ENSG00000131153.8	6.46	0.52	2.295	2.73e-76	mrna
HEPH	ENSG00000089472.16	19.06	3.09	2.294	8.72e-14	mrna
CDKN2A	ENSG00000147889.16	10.775	1.41	2.289	3.05e-32	mrna
TMEM158	ENSG00000249992.1	7.405	0.72	2.289	1.22e-59	mrna
PCSK9	ENSG00000169174.10	5.104	0.25	2.288	1.65e-31	mrna
STAT1	ENSG00000115415.18	89.924	17.689	2.282	2.56e-74	mrna
CD68	ENSG00000129226.13	118.796	23.65	2.281	4.77e-41	mrna
CDH11	ENSG00000140937.13	25.35	4.42	2.281	1.96e-42	mrna
IGKC	ENSG00000211592.6	5883.46	1210.34	2.28	6.45e-16	mrna
SOX4	ENSG00000124766.5	28.685	5.12	2.278	2.97e-89	mrna
LAPTM4B	ENSG00000104341.16	93.584	18.51	2.277	4.55e-48	mrna
KIF23	ENSG00000137807.13	11.314	1.54	2.277	6.97e-81	mrna
ETV7	ENSG00000010030.13	9.9	1.25	2.276	1.2e-53	mrna
CDCA2	ENSG00000184661.13	4.71	0.18	2.275	7.28e-87	mrna
LIPG	ENSG00000101670.11	8.599	0.99	2.27	8.93e-48	mrna
SLC39A4	ENSG00000147804.9	112.621	22.65	2.264	3.99e-47	mrna
APOBEC3B	ENSG00000179750.15	8.505	0.98	2.263	4.4e-44	mrna
HOXA13	ENSG00000106031.7	3.785	0	2.259	4.99e-46	mrna
MSX2	ENSG00000120149.8	6.165	0.5	2.256	6.48e-63	mrna
SIPA1L3	ENSG00000105738.10	26.135	4.69	2.254	7.03e-85	mrna
COL4A1	ENSG00000187498.14	89.068	17.89	2.253	2.83e-42	mrna
SPAG5	ENSG00000076382.16	16.745	2.73	2.25	5.07e-71	mrna
CNOT7	ENSG00000198791.11	67.538	13.44	2.247	9.42e-101	mrna
TACC3	ENSG00000013810.18	26.925	4.89	2.245	8.16e-77	mrna
ESPL1	ENSG00000135476.11	6.16	0.51	2.245	1.46e-47	mrna
BRI3BP	ENSG00000184992.10	15.28	2.44	2.243	3.27e-87	mrna
CKAP2L	ENSG00000169607.12	4.635	0.19	2.243	5.32e-96	mrna
CXCL11	ENSG00000169248.12	4.275	0.12	2.236	4.02e-47	mrna
TRAC	ENSG00000277734.4	36.564	6.99	2.233	4.15e-45	mrna
LACTB2	ENSG00000147592.8	36.581	7.01	2.23	3.19e-74	mrna
CENPK	ENSG00000123219.12	7.65	0.85	2.225	4.68e-90	mrna
NCOA7	ENSG00000111912.18	48.895	9.71	2.22	2.31e-71	mrna
SLC2A1	ENSG00000117394.19	72.263	14.73	2.22	1.72e-41	mrna
KLK6	ENSG00000167755.13	3.845	0.04	2.22	5.1e-26	mrna
DHFR	ENSG00000228716.6	19.81	3.48	2.216	6.88e-92	mrna
ANPEP	ENSG00000166825.13	21.739	3.9	2.214	2.88e-17	mrna
FCHO1	ENSG00000130475.14	8.645	1.08	2.213	6.53e-74	mrna
BZRAP1	ENSG00000005379.15	2.34	18.61	-2.554	9.48e-55
SDC1	ENSG00000115884.10	96.128	19.99	2.21	1.24e-35	mrna
BZW1P2	ENSG00000198406.7	13.97	3.84	1.629	6.75e-35
PRRX1	ENSG00000116132.11	9.81	1.34	2.208	1.06e-33	mrna
C10orf12	ENSG00000155640.6	2.635	0.52	1.258	7.12e-63
C10orf2	ENSG00000107815.7	5.98	2.46	1.012	1.99e-43
FXYD5	ENSG00000089327.14	214.249	45.809	2.201	1.42e-75	mrna
RCC2	ENSG00000179051.13	56.586	11.55	2.198	5.28e-101	mrna
FCGR2A	ENSG00000143226.13	29.635	5.68	2.197	1.83e-45	mrna
C14orf80	ENSG00000185347.17	8.875	3.86	1.023	3.02e-30
TRBC2	ENSG00000211772.8	38.934	7.71	2.197	4.96e-37	mrna
BCL2A1	ENSG00000140379.7	7.385	0.83	2.196	8.64e-47	mrna
CCDC34	ENSG00000109881.16	14.805	2.45	2.196	9.72e-93	mrna
C16orf13	ENSG00000130731.15	100.002	44.181	1.161	4.89e-53
C16orf59	ENSG00000162062.14	3.98	0.7	1.551	3.44e-60
RACGAP1	ENSG00000161800.12	23.33	4.31	2.196	9.16e-75	mrna
PKP3	ENSG00000184363.9	65.014	13.42	2.195	7.86e-41	mrna
EPPK1	ENSG00000261150.2	9.38	1.27	2.193	4.97e-50	mrna
C17orf53	ENSG00000125319.14	3.345	0.46	1.573	5.46e-72
C17orf96	ENSG00000273604.1	2.375	0.65	1.032	2.91e-30
IL2RB	ENSG00000100385.13	8.405	1.06	2.191	1.86e-49	mrna
C19orf48	ENSG00000167747.13	40.125	13.09	1.545	1e-60
PLAU	ENSG00000122861.15	28.869	5.54	2.191	4.38e-50	mrna
NCEH1	ENSG00000144959.9	16.12	2.75	2.191	3.2e-72	mrna
C1orf106	ENSG00000163362.10	54.294	9	2.467	5.81e-54
GREM1	ENSG00000166923.10	56.676	11.66	2.188	3.69e-17	mrna
C1orf132	ENSG00000203709.9	0.26	1.65	-1.073	2.8e-50
FGFR4	ENSG00000160867.14	29.699	5.75	2.185	1.01e-43	mrna
ACSL5	ENSG00000197142.10	53.059	10.93	2.18	4.33e-33	mrna
C1orf233	ENSG00000228594.3	6.29	1.56	1.51	1.06e-34
HLA-DMB	ENSG00000242574.8	48.16	9.85	2.18	1.94e-33	mrna
FAM83B	ENSG00000168143.8	5.65	0.47	2.178	1.59e-43	mrna
GPX2	ENSG00000176153.11	526.247	115.551	2.178	6.18e-31	mrna
IFI27	ENSG00000165949.12	635.588	140.078	2.174	7.01e-28	mrna
LEF1	ENSG00000138795.9	9.46	1.32	2.173	1.08e-79	mrna
AHR	ENSG00000106546.12	42.654	8.71	2.169	3.61e-75	mrna
MYO5B	ENSG00000167306.18	35.335	7.09	2.167	1.47e-41	mrna
AGT	ENSG00000135744.7	14.485	2.45	2.166	3.54e-33	mrna
C20orf24	ENSG00000101084.16	116.998	45.581	1.341	6.29e-48
TPD52	ENSG00000076554.15	113.495	24.54	2.164	2.33e-58	mrna
APOL6	ENSG00000221963.5	16.67	2.95	2.161	1.27e-75	mrna
C2orf40	ENSG00000119147.9	1.59	23.511	-3.242	3.85e-33
ABHD11	ENSG00000106077.18	49.399	10.3	2.157	1.23e-82	mrna
NDC1	ENSG00000058804.11	14.965	2.58	2.157	4.77e-90	mrna
C2orf82	ENSG00000182600.9	2.925	0.7	1.207	9.65e-24
POMK	ENSG00000185900.9	5.935	0.56	2.152	3.26e-73	mrna
F2RL2	ENSG00000164220.6	5.66	0.5	2.151	2.98e-53	mrna
HPDL	ENSG00000186603.5	7.705	0.96	2.151	2.68e-50	mrna
TRBV25-1	ENSG00000211751.7	19.06	3.52	2.15	7.16e-39	mrna
C3orf58	ENSG00000181744.8	8.59	3.44	1.111	3.29e-26
EHF	ENSG00000135373.12	50.628	10.66	2.147	4.41e-36	mrna
ACE	ENSG00000159640.14	19.76	3.69	2.146	3.96e-41	mrna
SRD5A3	ENSG00000128039.10	31.909	6.44	2.145	3.78e-66	mrna
FAM222B	ENSG00000173065.13	25.355	4.96	2.145	1.06e-82	mrna
EFNA3	ENSG00000143590.13	7.56	0.94	2.142	1.14e-46	mrna
SLC52A3	ENSG00000101276.14	11.38	1.81	2.139	1.97e-59	mrna
TRIM14	ENSG00000106785.14	21.64	4.14	2.139	4.87e-79	mrna
C5orf28	ENSG00000151881.14	8.865	3.71	1.067	1.83e-58
FCGR1A	ENSG00000150337.13	7.7	0.98	2.136	3.01e-57	mrna
C5orf45	ENSG00000161010.14	7.83	20.68	-1.296	2.56e-31
HSD17B2	ENSG00000086696.10	22.08	4.26	2.134	6.34e-20	mrna
C5orf66-AS1	ENSG00000249082.2	0.42	2.77	-1.409	3.82e-31	lncrna
C6orf222	ENSG00000189325.6	5.895	0.77	1.962	2.8e-22
C6orf223	ENSG00000181577.15	1.835	0.02	1.475	4.64e-30	lncrna
NR1I2	ENSG00000144852.16	3.83	0.1	2.134	5.8e-23	mrna
C7orf73	ENSG00000243317.7	26.98	11.53	1.159	9.86e-59
C8orf31	ENSG00000177335.10	2.09	0.37	1.173	6.13e-30	lncrna
C8orf46	ENSG00000169085.11	0.13	3.09	-1.856	1.63e-63
NME1	ENSG00000239672.7	102.628	22.62	2.133	2.64e-83	mrna
FAR2	ENSG00000064763.10	11.795	1.92	2.131	3.1e-65	mrna
C9orf147	ENSG00000230185.4	0.355	4.06	-1.901	5.58e-39	lncrna
CORO2A	ENSG00000106789.12	12.685	2.13	2.128	5.3e-46	mrna
C9orf41	ENSG00000156017.12	8.145	2.44	1.411	2.38e-43
ONECUT2	ENSG00000119547.5	3.46	0.02	2.128	9.77e-52	mrna
IGKV1-39	ENSG00000242371.1	8.75	1.23	2.128	4.33e-11	mrna
NEK6	ENSG00000119408.16	36.574	7.6	2.127	1.71e-77	mrna
PLEKHG6	ENSG00000008323.15	17.895	3.33	2.126	1.71e-42	mrna
TNFRSF11A	ENSG00000141655.15	6.9	0.81	2.126	2.21e-39	mrna
F5	ENSG00000198734.10	5.889	0.58	2.124	1.27e-31	mrna
EPHA2	ENSG00000142627.12	35.291	7.34	2.121	3.09e-36	mrna
ST14	ENSG00000149418.10	100.75	22.409	2.12	2.23e-55	mrna
LILRB4	ENSG00000186818.12	9.255	1.36	2.119	6.67e-50	mrna
GINS4	ENSG00000147536.11	5.295	0.45	2.118	1.3e-86	mrna
CD52	ENSG00000169442.8	50.927	10.97	2.117	1.81e-38	mrna
FDCSP	ENSG00000181617.5	3.855	0.12	2.116	1.07e-21	mrna
OVOL1	ENSG00000172818.9	6.665	0.77	2.115	8.16e-37	mrna
ENC1	ENSG00000171617.13	29.695	6.09	2.114	1.73e-68	mrna
DBF4	ENSG00000006634.7	14.735	2.64	2.112	1.29e-98	mrna
KIF18A	ENSG00000121621.6	4.005	0.16	2.109	1.04e-96	mrna
GPR35	ENSG00000178623.11	28.489	5.84	2.108	1.33e-48	mrna
ATP11A	ENSG00000068650.18	22.965	4.57	2.105	5.15e-72	mrna
USH1C	ENSG00000006611.15	40.419	8.63	2.105	2.95e-38	mrna
IGKV4-1	ENSG00000211598.2	108.808	24.54	2.104	1.53e-13	mrna
NFE2L3	ENSG00000050344.8	25.43	5.18	2.097	3.03e-88	mrna
SNX8	ENSG00000106266.8	37.109	7.92	2.095	2.29e-88	mrna
AMN	ENSG00000166126.10	27.655	5.71	2.094	8.37e-27	mrna
TUBB3	ENSG00000258947.6	12.62	2.19	2.094	1.02e-36	mrna
RAC2	ENSG00000128340.14	43.296	9.38	2.093	2.71e-51	mrna
NKX6-3	ENSG00000165066.12	3.565	0.07	2.093	8.1e-16	mrna
PIGR	ENSG00000162896.5	156.405	36.011	2.088	1.29e-05	mrna
HLA-DRB1	ENSG00000196126.10	184.681	42.771	2.085	1.87e-30	mrna
LST1	ENSG00000204482.10	19.24	3.77	2.085	1.26e-52	mrna
IGLC2	ENSG00000211677.2	1788.58	420.656	2.085	7.64e-15	mrna
FANCI	ENSG00000140525.17	15.06	2.79	2.083	1.53e-74	mrna
CEACAM7	ENSG00000007306.14	3.53	0.07	2.082	4.6e-19	mrna
MCM10	ENSG00000065328.16	3.95	0.17	2.081	4.66e-82	mrna
PTP4A1	ENSG00000112245.9	155.864	36.091	2.08	1.43e-45	mrna
CDCP1	ENSG00000163814.7	21.685	4.37	2.079	1.43e-45	mrna
FSCN1	ENSG00000075618.17	28.824	6.06	2.079	1.01e-51	mrna
AGR2	ENSG00000106541.11	976.854	231.167	2.074	7.54e-24	mrna
CASC4	ENSG00000166734.18	40.395	15.55	1.323	2.43e-54
CASC5	ENSG00000137812.19	6.345	0.29	2.509	3.18e-88
CASC9	ENSG00000249395.2	3.63	0.07	2.113	1.95e-41	lncrna
ACOT7	ENSG00000097021.19	46.134	10.2	2.073	9.26e-58	mrna
SNRPD1	ENSG00000167088.10	100.516	23.131	2.073	2.55e-94	mrna
CDC25C	ENSG00000158402.18	4.115	0.22	2.068	1.77e-82	mrna
SLC4A11	ENSG00000088836.12	5.835	0.63	2.068	2.41e-36	mrna
KIF20B	ENSG00000138182.14	6.34	0.75	2.068	2.03e-114	mrna
EIF2AK2	ENSG00000055332.16	19.11	3.8	2.067	2.3e-80	mrna
REEP6	ENSG00000115255.10	13.7	2.51	2.066	8.81e-27	mrna
MTFR2	ENSG00000146410.11	5.52	0.56	2.063	3.25e-81	mrna
MYO1E	ENSG00000157483.8	75.719	17.36	2.063	1.05e-81	mrna
ARL6IP1	ENSG00000170540.14	145.698	34.139	2.062	6.83e-84	mrna
PDZK1IP1	ENSG00000162366.7	109.136	25.389	2.061	9.62e-19	mrna
CD79A	ENSG00000105369.9	13.97	2.59	2.06	1.95e-12	mrna
SLC6A20	ENSG00000163817.15	4.375	0.29	2.059	1.89e-22	mrna
CKLF	ENSG00000217555.12	54.56	12.34	2.058	2.52e-84	mrna
ADAMDEC1	ENSG00000134028.14	5.31	0.52	2.054	6.67e-39	mrna
SERPINH1	ENSG00000149257.13	107.925	25.23	2.054	9.06e-49	mrna
HLA-DQB2	ENSG00000232629.8	5.015	0.45	2.053	6.61e-32	mrna
IGHV1-69-2	ENSG00000280411.1	33.139	7.24	2.051	1.55e-10	mrna
ISLR	ENSG00000129009.12	43.364	9.73	2.048	4.92e-17	mrna
CCAT1	ENSG00000247844.1	2.405	0.07	1.67	2.5e-37
CCDC109B	ENSG00000005059.15	9.775	3.12	1.387	5.19e-42
NOTCH3	ENSG00000074181.8	26.995	5.78	2.046	3.03e-46	mrna
IGFBP3	ENSG00000146674.14	96.288	22.561	2.046	3.79e-46	mrna
RECQL4	ENSG00000160957.12	13.5	2.51	2.046	4.54e-55	mrna
B3GNT5	ENSG00000176597.11	15.375	2.97	2.044	9.34e-44	mrna
INCENP	ENSG00000149503.12	18.24	3.67	2.043	1.07e-76	mrna
MAL2	ENSG00000147676.13	135.232	32.079	2.042	1.34e-44	mrna
ST6GAL1	ENSG00000073849.14	31.095	6.8	2.041	1.29e-42	mrna
LAPTM5	ENSG00000162511.7	87.465	20.49	2.041	1.27e-44	mrna
SFN	ENSG00000175793.11	81.71	19.1	2.041	7.88e-20	mrna
RSC1A1	ENSG00000215695.1	3.105	0	2.037	2.22e-48	mrna
ORC6	ENSG00000091651.8	6.785	0.9	2.035	2.43e-76	mrna
CPVL	ENSG00000106066.13	26.885	5.81	2.034	1.76e-35	mrna
SCD	ENSG00000099194.5	42.804	9.7	2.033	2.07e-31	mrna
RHPN2	ENSG00000131941.7	34.215	7.61	2.032	9.43e-44	mrna
TEAD4	ENSG00000197905.8	19.225	3.95	2.031	7.85e-69	mrna
SMC4	ENSG00000113810.15	40.415	9.16	2.027	2.11e-78	mrna
BST2	ENSG00000130303.12	133.111	31.93	2.026	2.58e-23	mrna
SAMD9	ENSG00000205413.7	8.73	1.39	2.025	2.22e-33	mrna
ANTXR1	ENSG00000169604.19	28.445	6.24	2.024	2.43e-28	mrna
RSF1	ENSG00000048649.13	28.42	6.26	2.019	4.5e-83	mrna
PAICS	ENSG00000128050.8	46.449	10.71	2.019	1.05e-91	mrna
CKS1B	ENSG00000173207.12	90.005	21.47	2.018	1.03e-82	mrna
COL6A3	ENSG00000163359.15	77.412	18.36	2.018	9.26e-19	mrna
FAM81A	ENSG00000157470.11	4.91	0.46	2.017	1.18e-70	mrna
ANXA2	ENSG00000182718.16	839.274	206.814	2.016	4.5e-45	mrna
TM4SF5	ENSG00000142484.6	22.255	4.75	2.016	2.45e-22	mrna
SH3KBP1	ENSG00000147010.17	26.385	5.77	2.016	2.2e-88	mrna
IL1RN	ENSG00000136689.18	30.525	6.8	2.015	4.48e-14	mrna
ANXA4	ENSG00000196975.14	179.562	43.73	2.013	1.37e-53	mrna
MCM5	ENSG00000100297.15	41.509	9.54	2.012	3.63e-76	mrna
LGALS3BP	ENSG00000108679.12	581.827	143.648	2.011	1.39e-57	mrna
DSC2	ENSG00000134755.14	11.835	2.19	2.008	1.27e-14	mrna
TM4SF20	ENSG00000168955.3	3.1	0.02	2.007	7.21e-16	mrna
SHCBP1	ENSG00000171241.8	4.985	0.49	2.006	5.15e-85	mrna
SLAMF8	ENSG00000158714.10	8.19	1.29	2.005	6.71e-53	mrna
RFC3	ENSG00000133119.12	13.375	2.59	2.002	3.94e-93	mrna
PSMB2	ENSG00000126067.11	93.922	22.76	1.998	1.53e-110	mrna
LDHA	ENSG00000134333.13	578.67	144.106	1.998	1.92e-53	mrna
LCP1	ENSG00000136167.13	34.15	7.8	1.998	1.75e-42	mrna
CCRN4L	ENSG00000151014.5	4.95	1.02	1.559	2.25e-56
PHC3	ENSG00000173889.15	24.53	5.39	1.998	9.72e-58	mrna
PIGU	ENSG00000101464.10	32.005	7.28	1.995	1.06e-104	mrna
OSBPL10	ENSG00000144645.13	14.59	2.91	1.995	4.23e-60	mrna
THEM6	ENSG00000130193.7	41.419	9.66	1.992	1.17e-71	mrna
CCL3	ENSG00000277632.1	7.385	1.11	1.991	4.99e-39	mrna
SEC62	ENSG00000008952.16	148.749	36.74	1.988	1.2e-60	mrna
PDZD8	ENSG00000165650.11	21.53	4.68	1.988	6.3e-63	mrna
FOXRED2	ENSG00000100350.14	13.09	2.56	1.985	1.27e-61	mrna
EVPL	ENSG00000167880.7	12.955	2.53	1.983	1.1e-33	mrna
CARD11	ENSG00000198286.9	6.19	0.82	1.982	6.85e-40	mrna
DDIAS	ENSG00000165490.12	3.74	0.2	1.982	3.53e-85	mrna
CD24P4	ENSG00000185275.6	2.23	0	1.692	8.35e-25
CBLC	ENSG00000142273.10	33.561	7.76	1.98	1.91e-47	mrna
ITGA11	ENSG00000137809.16	6.535	0.91	1.98	2.8e-46	mrna
SERINC5	ENSG00000164300.15	19.384	4.17	1.979	1.23e-73	mrna
SKP2	ENSG00000145604.15	12.86	2.52	1.977	1.17e-73	mrna
IL18	ENSG00000150782.11	26.875	6.08	1.977	1.44e-35	mrna
MSR1	ENSG00000038945.14	8.355	1.38	1.975	5.39e-46	mrna
HS3ST1	ENSG00000002587.9	7.955	1.28	1.974	7.49e-36	mrna
SERPINE2	ENSG00000135919.12	18.01	3.85	1.971	8.89e-27	mrna
CD4	ENSG00000010610.9	19.335	4.19	1.97	9.58e-45	mrna
LSR	ENSG00000105699.16	211.38	53.212	1.97	1.91e-60	mrna
ATAD2	ENSG00000156802.12	13.1	2.61	1.966	2.68e-73	mrna
IFITM1	ENSG00000185885.15	276.78	70.112	1.966	1.24e-30	mrna
CTSV	ENSG00000136943.10	7.27	1.12	1.964	2.39e-32	mrna
TMC7	ENSG00000170537.12	4.695	0.46	1.964	3.02e-68	mrna
GPNMB	ENSG00000136235.15	48.505	11.7	1.963	1.7e-16	mrna
PDIA3	ENSG00000167004.12	479.653	122.267	1.963	1.09e-78	mrna
HLA-DOA	ENSG00000204252.12	7.92	1.29	1.962	1.23e-34	mrna
GZMB	ENSG00000100453.12	7.915	1.29	1.961	2.7e-30	mrna
TNFRSF12A	ENSG00000006327.13	65.99	16.23	1.959	2.75e-36	mrna
FOXC1	ENSG00000054598.6	6.385	0.9	1.959	1.51e-42	mrna
TMEM106B	ENSG00000106460.18	30.305	7.07	1.956	2.64e-78	mrna
ACTN4	ENSG00000130402.11	442.519	113.417	1.955	4.03e-60	mrna
FAT1	ENSG00000083857.13	77.683	19.32	1.953	3.91e-70	mrna
TMC5	ENSG00000103534.16	50.66	12.34	1.953	1.03e-32	mrna
IGSF6	ENSG00000140749.8	5.505	0.68	1.953	2.5e-66	mrna
LOXL2	ENSG00000134013.15	20.81	4.64	1.951	8.7e-49	mrna
HELZ2	ENSG00000130589.16	32.455	7.66	1.95	8.27e-65	mrna
C1QC	ENSG00000159189.11	130.16	33.011	1.947	3.04e-30	mrna
C4orf48	ENSG00000243449.6	25.605	5.9	1.947	4.46e-45	mrna
DDAH1	ENSG00000153904.18	45.069	10.95	1.947	5.11e-76	mrna
EMB	ENSG00000170571.11	13.425	2.74	1.947	1.58e-36	mrna
CD99P1	ENSG00000223773.6	6.43	2.7	1.006	1.81e-37
PAFAH1B3	ENSG00000079462.7	40.506	9.77	1.946	3.94e-81	mrna
HLA-DQA2	ENSG00000237541.3	5.28	0.63	1.946	6.8e-23	mrna
GALNT4	ENSG00000257594.3	16.37	3.51	1.945	3.61e-53	mrna
AGRN	ENSG00000188157.13	60.17	14.9	1.944	9.59e-64	mrna
PRRG4	ENSG00000135378.3	7.62	1.24	1.944	2.39e-54	mrna
LRFN4	ENSG00000173621.8	22.71	5.16	1.944	6.56e-62	mrna
FEN1	ENSG00000168496.3	18.995	4.2	1.943	1.44e-85	mrna
EVI2B	ENSG00000185862.6	18.335	4.04	1.94	7.72e-32	mrna
CPXM1	ENSG00000088882.7	5.75	0.76	1.939	1.55e-52	mrna
CDC42P6	ENSG00000237350.1	3.225	0.79	1.239	4.33e-41
SGPP2	ENSG00000163082.9	22.77	5.2	1.939	1.04e-36	mrna
IGKV3-15	ENSG00000244437.1	83.914	21.14	1.939	4.94e-12	mrna
RNASEH2A	ENSG00000104889.4	22.635	5.17	1.938	4.75e-80	mrna
TCF7	ENSG00000081059.19	15.464	3.3	1.937	1.05e-59	mrna
MND1	ENSG00000121211.7	5.24	0.63	1.937	1.36e-81	mrna
RHOF	ENSG00000139725.7	26.03	6.06	1.937	1.66e-22	mrna
BHLHE41	ENSG00000123095.5	13.69	2.84	1.936	1.14e-28	mrna
PLK4	ENSG00000142731.10	5.735	0.76	1.936	8.63e-82	mrna
PERP	ENSG00000112378.11	66.415	16.63	1.935	1.52e-35	mrna
PPDPF	ENSG00000125534.9	979.26	255.29	1.935	3.18e-55	mrna
NT5E	ENSG00000135318.11	16.195	3.5	1.934	2.04e-24	mrna
FUT2	ENSG00000176920.11	43.079	10.54	1.933	1.52e-30	mrna
SLC40A1	ENSG00000138449.10	67.787	17.05	1.93	1.78e-38	mrna
CENPW	ENSG00000203760.8	15.675	3.38	1.929	4.5e-70	mrna
PRDM1	ENSG00000057657.14	12.095	2.44	1.929	3.21e-28	mrna
SH2D2A	ENSG00000027869.11	8.96	1.62	1.927	3.6e-81	mrna
CENPE	ENSG00000138778.11	3.975	0.31	1.925	5.67e-84	mrna
POLE2	ENSG00000100479.12	7.58	1.26	1.925	2.3e-83	mrna
KRT19	ENSG00000171345.13	650.903	170.768	1.924	2.37e-28	mrna
RAD23B	ENSG00000119318.12	88.073	22.5	1.922	3.11e-64	mrna
ESM1	ENSG00000164283.12	3.245	0.12	1.922	4.06e-67	mrna
CASK	ENSG00000147044.20	30.245	7.25	1.921	4.31e-86	mrna
ANP32E	ENSG00000143401.14	27.455	6.52	1.92	2.33e-78	mrna
GBP4	ENSG00000162654.8	14.63	3.13	1.92	2.09e-39	mrna
TMEM176A	ENSG00000002933.7	128.778	33.309	1.919	1.72e-38	mrna
VCAM1	ENSG00000162692.10	10.04	1.92	1.919	2.49e-41	mrna
SRPK1	ENSG00000096063.14	33.451	8.12	1.917	3.93e-91	mrna
EIF2AK1	ENSG00000086232.12	91.255	23.441	1.916	1.19e-96	mrna
UCP2	ENSG00000175567.8	101.286	26.11	1.916	2.39e-54	mrna
CYBB	ENSG00000165168.7	11.975	2.44	1.915	1.42e-39	mrna
ZBTB7A	ENSG00000178951.8	39.371	9.71	1.914	2.94e-50	mrna
GPSM2	ENSG00000121957.12	15.085	3.27	1.913	1.03e-59	mrna
TBL1XR1	ENSG00000177565.15	50.401	12.65	1.913	7.8e-71	mrna
FOXP3	ENSG00000049768.14	3.29	0.14	1.912	1.25e-82	mrna
NCAPD2	ENSG00000010292.12	33.221	8.12	1.908	3.46e-72	mrna
RHNO1	ENSG00000171792.10	25.499	6.06	1.908	7.28e-93	mrna
C1GALT1	ENSG00000106392.10	24.284	5.74	1.907	5.41e-62	mrna
RB1	ENSG00000139687.13	26.915	6.46	1.904	8.23e-51	mrna
E2F1	ENSG00000101412.12	9.88	1.91	1.903	1.66e-73	mrna
KDM1B	ENSG00000165097.13	13.475	2.87	1.903	6.56e-75	mrna
ITGB4	ENSG00000132470.13	163.908	43.2	1.9	2.04e-30	mrna
LPGAT1	ENSG00000123684.12	16.554	3.71	1.898	1.74e-64	mrna
SLC39A8	ENSG00000138821.12	8.245	1.48	1.898	2.62e-57	mrna
MAPK1IP1L	ENSG00000168175.14	77.339	20.031	1.897	4.15e-57	mrna
IGLC1	ENSG00000211675.2	712.032	190.546	1.896	3.62e-13	mrna
TP53	ENSG00000141510.15	42.16	10.62	1.893	3e-48	mrna
CECR1	ENSG00000093072.15	18.015	5.13	1.633	1.77e-30
SLAMF7	ENSG00000026751.16	8.235	1.49	1.891	8.34e-20	mrna
HLA-DPB1	ENSG00000223865.10	138.423	36.59	1.891	4.45e-33	mrna
TMOD3	ENSG00000138594.12	26.531	6.43	1.89	7.07e-62	mrna
HLA-DMA	ENSG00000204257.14	81.939	21.37	1.89	1.28e-25	mrna
MTHFD1L	ENSG00000120254.15	13.7	2.97	1.889	5.22e-77	mrna
OTX1	ENSG00000115507.9	3.07	0.1	1.888	9.15e-79	mrna
IFI44L	ENSG00000137959.15	8.44	1.55	1.888	2.39e-25	mrna
NMT1	ENSG00000136448.11	102.429	26.96	1.887	1.61e-64	mrna
CYP2S1	ENSG00000167600.13	75.855	19.79	1.886	3.81e-26	mrna
IYD	ENSG00000009765.14	3.985	0.35	1.885	5.94e-32	mrna
EZH2	ENSG00000106462.10	11	2.25	1.884	3.28e-72	mrna
TWF1	ENSG00000151239.13	70.979	18.5	1.884	4.48e-71	mrna
SFXN1	ENSG00000164466.12	28.09	6.88	1.884	1.04e-63	mrna
IGHV3-30	ENSG00000270550.1	79.961	20.93	1.884	7.93e-09	mrna
ORC1	ENSG00000085840.12	3.755	0.29	1.882	5.56e-76	mrna
TRPM2	ENSG00000142185.16	7.73	1.37	1.881	1.29e-53	mrna
ARNTL2	ENSG00000029153.14	11.145	2.3	1.88	2.56e-45	mrna
TAP1	ENSG00000168394.10	72.428	18.97	1.879	3.23e-50	mrna
CD2AP	ENSG00000198087.7	29.85	7.39	1.878	3.1e-59	mrna
SELL	ENSG00000188404.8	6.28	0.98	1.878	1.47e-38	mrna
UGGT1	ENSG00000136731.12	25.08	6.1	1.877	2.94e-112	mrna
ITGB8	ENSG00000105855.9	7.22	1.24	1.876	9.73e-44	mrna
TNFSF13B	ENSG00000102524.11	6.665	1.09	1.875	2.98e-58	mrna
F11R	ENSG00000158769.17	87.314	23.07	1.875	7.52e-52	mrna
SFTA2	ENSG00000196260.3	12.389	2.65	1.875	1.31e-13	mrna
BOLA2B	ENSG00000169627.7	114.9	30.619	1.874	4.54e-72	mrna
FN1	ENSG00000115414.18	266.482	72.028	1.873	1.32e-09	mrna
GOLM1	ENSG00000135052.16	109.25	29.1	1.873	1.75e-24	mrna
CHRAC1	ENSG00000104472.9	39.08	9.97	1.869	4.69e-74	mrna
BRCA1	ENSG00000012048.19	7.79	1.41	1.867	5.5e-81	mrna
CCRL2	ENSG00000121797.9	6.94	1.18	1.865	5.96e-53	mrna
CTSB	ENSG00000164733.20	513.225	140.331	1.863	9.14e-50	mrna
CSE1L	ENSG00000124207.16	51.476	13.46	1.86	1.29e-77	mrna
ADAP1	ENSG00000105963.13	46.838	12.19	1.859	2.76e-52	mrna
SEMA4G	ENSG00000095539.15	35.855	9.16	1.859	2.45e-38	mrna
FGD6	ENSG00000180263.13	5.385	0.76	1.859	1.89e-55	mrna
TYMP	ENSG00000025708.12	68.621	18.199	1.858	3.66e-50	mrna
CD86	ENSG00000114013.15	5.99	0.93	1.857	1.29e-51	mrna
VSNL1	ENSG00000163032.11	4.035	0.39	1.857	9.64e-19	mrna
TONSL	ENSG00000160949.16	9.315	1.85	1.856	2.68e-64	mrna
ARPC1B	ENSG00000130429.12	196.324	53.541	1.855	1.92e-65	mrna
CCL5	ENSG00000271503.5	31.16	7.89	1.855	3.72e-28	mrna
RAC1	ENSG00000136238.17	354.526	97.301	1.855	2.84e-85	mrna
CH507-396I9.7	ENSG00000277277.2	0.39	2.64	-1.389	1.28e-44
CH507-513H4.1	ENSG00000278996.1	3.625	1.16	1.098	1.48e-46
CH507-513H4.3	ENSG00000281181.1	5577.68	382.283	3.863	4.84e-41
CH507-513H4.4	ENSG00000280614.1	5577.68	382.283	3.863	4.84e-41
CH507-513H4.5	ENSG00000281383.1	9.81	0.39	2.959	1.65e-46
CH507-513H4.6	ENSG00000280800.1	5577.68	382.283	3.863	4.86e-41
CH507-528H12.1	ENSG00000280441.2	3.625	1.16	1.098	1.48e-46
TPM3	ENSG00000143549.19	297.655	81.673	1.853	3.55e-82	mrna
ZBTB20	ENSG00000181722.15	4.49	0.52	1.853	6.91e-49	mrna
CMPK2	ENSG00000134326.11	8.675	1.68	1.852	3.86e-39	mrna
SMC1A	ENSG00000072501.17	32.656	8.32	1.852	6.8e-49	mrna
PTAFR	ENSG00000169403.11	7.035	1.23	1.849	3.41e-50	mrna
MOB1A	ENSG00000114978.17	58.844	15.62	1.848	1.04e-81	mrna
PMAIP1	ENSG00000141682.11	5.51	0.81	1.847	5.79e-50	mrna
NACC1	ENSG00000160877.5	40.299	10.48	1.847	3.55e-63	mrna
ZG16B	ENSG00000162078.11	25.359	6.33	1.846	1.16e-13	mrna
S100A14	ENSG00000189334.8	105.003	28.499	1.845	2.76e-10	mrna
TMEM123	ENSG00000152558.14	133.61	36.569	1.841	2.82e-70	mrna
ZWILCH	ENSG00000174442.11	10.425	2.19	1.841	7.99e-98	mrna
GBP3	ENSG00000117226.11	25.245	6.35	1.836	2.08e-25	mrna
SKIL	ENSG00000136603.13	21.64	5.34	1.836	2.27e-64	mrna
FAM102B	ENSG00000162636.15	10.56	2.24	1.835	2.06e-65	mrna
NMI	ENSG00000123609.10	28.03	7.14	1.834	5.19e-88	mrna
MUC20	ENSG00000176945.16	26.69	6.77	1.833	4.52e-14	mrna
COL5A1	ENSG00000130635.15	49.34	13.14	1.832	1.12e-22	mrna
HPSE	ENSG00000173083.14	4.44	0.53	1.83	1.27e-50	mrna
KLHL23	ENSG00000213160.9	8.92	1.79	1.83	5.31e-26	mrna
LRP8	ENSG00000157193.14	4.685	0.6	1.829	1.02e-48	mrna
POC1A	ENSG00000164087.7	6.745	1.18	1.829	1.17e-62	mrna
BRCA2	ENSG00000139618.14	4.18	0.46	1.827	4.71e-89	mrna
WDR62	ENSG00000075702.16	3.965	0.4	1.826	1.5e-72	mrna
MBNL3	ENSG00000076770.14	8.61	1.71	1.826	1.11e-50	mrna
SYK	ENSG00000165025.14	15.06	3.53	1.826	1.52e-45	mrna
CDA	ENSG00000158825.5	7.93	1.52	1.825	3.21e-17	mrna
ICAM1	ENSG00000090339.8	32.27	8.39	1.825	8.88e-37	mrna
KYNU	ENSG00000115919.14	5.62	0.87	1.824	6.01e-33	mrna
IRF8	ENSG00000140968.10	20.035	4.94	1.824	6.28e-38	mrna
TAPBP	ENSG00000231925.11	143.106	39.689	1.824	2.14e-70	mrna
MANEAL	ENSG00000185090.14	8.585	1.71	1.823	4.78e-45	mrna
CIRH1A	ENSG00000141076.17	29.359	11.02	1.337	4.04e-57
WDR43	ENSG00000163811.11	24.91	6.33	1.822	2.23e-77	mrna
RNF186	ENSG00000178828.6	2.745	0.06	1.821	8.54e-23	mrna
NHSL1	ENSG00000135540.11	11.5	2.54	1.82	7.8e-43	mrna
HSD11B2	ENSG00000176387.6	18.719	4.59	1.819	1.4e-31	mrna
YWHAZ	ENSG00000164924.17	466.246	131.479	1.818	1.53e-72	mrna
ZDHHC9	ENSG00000188706.12	44.015	11.77	1.818	3.6e-70	mrna
ZFP64	ENSG00000020256.19	13.925	3.24	1.816	1.67e-88	mrna
MZT1	ENSG00000204899.5	13.855	3.22	1.816	3.65e-88	mrna
DCTPP1	ENSG00000179958.8	54.924	14.91	1.814	7.97e-78	mrna
IFITM3	ENSG00000142089.15	1042.87	296.05	1.813	4.36e-29	mrna
F8A1	ENSG00000277203.1	39.71	10.59	1.812	8.52e-64	mrna
CKS1BP3	ENSG00000268942.2	2.375	0	1.755	1.86e-22
CD48	ENSG00000117091.9	14.085	3.3	1.811	4.43e-30	mrna
RCN1	ENSG00000049449.8	73.335	20.201	1.81	7.06e-47	mrna
STMN1	ENSG00000117632.20	117.734	32.869	1.81	1.34e-69	mrna
SH3BGRL3	ENSG00000142669.13	333.848	94.47	1.81	1.25e-60	mrna
MYADM	ENSG00000179820.15	136.484	38.22	1.81	2.67e-27	mrna
TFDP1	ENSG00000198176.12	69.499	19.129	1.808	7.76e-82	mrna
CST2	ENSG00000170369.3	2.71	0.06	1.807	1.12e-43	mrna
PLBD2	ENSG00000151176.7	29.24	7.64	1.807	2.77e-75	mrna
RGS1	ENSG00000090104.11	45.809	12.39	1.806	4.02e-23	mrna
SF3B4	ENSG00000143368.9	79.036	21.9	1.805	3.83e-89	mrna
TMEM185B	ENSG00000226479.3	19.794	4.95	1.805	1.67e-83	mrna
BORA	ENSG00000136122.15	6.89	1.26	1.804	1.77e-78	mrna
B4GALT5	ENSG00000158470.5	35.385	9.43	1.803	7.94e-59	mrna
NBN	ENSG00000104320.13	21.565	5.47	1.802	2.69e-58	mrna
LMNB2	ENSG00000176619.10	28.085	7.36	1.799	7.72e-75	mrna
PKP2	ENSG00000057294.13	25.805	6.71	1.798	1.52e-42	mrna
SPI1	ENSG00000066336.11	23.97	6.18	1.798	3.46e-40	mrna
HOXC6	ENSG00000197757.7	2.93	0.13	1.798	6.24e-40	mrna
E2F8	ENSG00000129173.12	6.33	1.11	1.797	1.05e-47	mrna
POU2F1	ENSG00000143190.21	8.94	1.86	1.797	4.9e-84	mrna
RAD54L	ENSG00000085999.11	4.45	0.57	1.795	1.6e-61	mrna
DARS2	ENSG00000117593.9	17.175	4.24	1.794	1.04e-81	mrna
LAMB3	ENSG00000196878.12	53.354	14.67	1.794	1.91e-34	mrna
RPL28	ENSG00000108107.12	3022.76	872.613	1.791	1.07e-56	mrna
LAD1	ENSG00000159166.13	96.088	27.08	1.79	8.9e-42	mrna
RUNX1	ENSG00000159216.18	26.315	6.9	1.79	6.16e-73	mrna
ZNF367	ENSG00000165244.6	4.565	0.61	1.789	7.75e-93	mrna
TWISTNB	ENSG00000105849.5	12.64	2.95	1.788	6.25e-90	mrna
NME7	ENSG00000143156.13	24.56	6.4	1.788	4.47e-42	mrna
SSR1	ENSG00000124783.12	71.481	20.019	1.786	9.73e-77	mrna
GBP5	ENSG00000154451.14	7.17	1.37	1.785	2.99e-35	mrna
F2RL1	ENSG00000164251.4	28.265	7.49	1.785	5.8e-28	mrna
C1QB	ENSG00000173369.15	171.664	49.142	1.784	5.68e-25	mrna
HLA-DRB5	ENSG00000198502.5	28.874	7.68	1.783	2.03e-14	mrna
CHRNA5	ENSG00000169684.13	4.055	0.47	1.782	1.03e-67	mrna
P2RY6	ENSG00000171631.14	5.57	0.91	1.782	4.71e-61	mrna
RAVER1	ENSG00000161847.13	41.785	11.45	1.781	9.78e-67	mrna
G3BP1	ENSG00000145907.14	53.695	14.93	1.78	2.44e-81	mrna
ZNF28	ENSG00000198538.10	12.74	3	1.78	1.25e-48	mrna
FOSL1	ENSG00000175592.8	14.305	3.46	1.779	2.34e-14	mrna
NDE1	ENSG00000072864.12	25.39	6.7	1.777	9.83e-49	mrna
SERPINE1	ENSG00000106366.8	22.535	5.87	1.776	7.11e-20	mrna
TMPO	ENSG00000120802.13	48.534	13.46	1.776	1.1e-74	mrna
TP53I11	ENSG00000175274.18	83.291	23.61	1.776	2.3e-52	mrna
HOXC9	ENSG00000180806.4	2.42	0	1.774	4.59e-53	mrna
CPS1	ENSG00000021826.14	3.75	0.39	1.773	1.15e-14	mrna
RBBP9	ENSG00000089050.14	12.765	3.03	1.772	1.07e-63	mrna
GATAD2A	ENSG00000167491.17	49.94	13.93	1.771	5.78e-63	mrna
CCL4	ENSG00000275302.1	15.75	3.91	1.77	4.86e-33	mrna
IGF2BP2	ENSG00000073792.15	20.35	5.26	1.77	2.26e-41	mrna
S100A16	ENSG00000188643.10	213.005	61.832	1.768	6.59e-25	mrna
CDC25A	ENSG00000164045.11	3.8	0.41	1.767	6.93e-66	mrna
PDIA4	ENSG00000155660.10	107.087	30.751	1.767	4.51e-53	mrna
ITGB2	ENSG00000160255.16	27.27	7.31	1.766	3.74e-26	mrna
GDF15	ENSG00000130513.6	61.939	17.52	1.765	7.98e-23	mrna
STEAP1	ENSG00000164647.8	20.405	5.3	1.765	1.95e-36	mrna
HOXB13	ENSG00000159184.7	2.395	0	1.763	1.8e-36	mrna
INTS7	ENSG00000143493.12	12.395	2.95	1.762	3.38e-106	mrna
LCOR	ENSG00000196233.11	13.55	3.29	1.762	8.32e-78	mrna
COL4A2	ENSG00000134871.17	111.917	32.34	1.76	4.31e-19	mrna
MROH6	ENSG00000204839.8	16.919	4.29	1.76	1.95e-35	mrna
KDELR2	ENSG00000136240.9	188.882	55.088	1.759	1.04e-68	mrna
IFIT3	ENSG00000119917.13	15.68	3.93	1.758	1.93e-38	mrna
PRR5L	ENSG00000135362.13	6.27	1.15	1.758	8.13e-63	mrna
PSMB3	ENSG00000277791.4	244.874	71.729	1.757	1.48e-81	mrna
SMC2	ENSG00000136824.18	9.395	2.08	1.755	1.27e-82	mrna
TNFSF12-TNFSF13	ENSG00000248871.1	3.455	0.32	1.755	2.17e-39	mrna
BICD1	ENSG00000151746.13	8	1.67	1.753	4.37e-59	mrna
DNAJC22	ENSG00000178401.14	11.16	2.61	1.752	4.75e-55	mrna
SKAP2	ENSG00000005020.12	16.245	4.12	1.752	3.51e-35	mrna
ANO1	ENSG00000131620.17	36.54	10.15	1.751	3.28e-21	mrna
COLCA1	ENSG00000196167.9	4.55	10.6	-1.064	1.53e-06	lncrna
CBFB	ENSG00000067955.13	26.505	7.17	1.751	9.22e-80	mrna
CKMT1B	ENSG00000237289.9	41.81	11.72	1.751	4.5e-25	mrna
CXCL14	ENSG00000145824.12	39.285	10.97	1.751	6.93e-05	mrna
DEK	ENSG00000124795.14	78.321	22.59	1.75	4.87e-74	mrna
RPA3	ENSG00000106399.11	44.304	12.47	1.75	5.88e-81	mrna
TMSB10	ENSG00000034510.5	2348.46	698.879	1.747	2.83e-59	mrna
KIF2A	ENSG00000068796.16	14.2	3.53	1.746	4.1e-61	mrna
CCNE1	ENSG00000105173.13	6.745	1.31	1.745	3.59e-40	mrna
ZDHHC20	ENSG00000180776.15	41.959	11.83	1.743	5.34e-62	mrna
C9orf16	ENSG00000171159.4	152.228	44.811	1.742	2.46e-61	mrna
SPC24	ENSG00000161888.11	5.925	1.07	1.742	1.01e-67	mrna
NT5DC2	ENSG00000168268.10	47.325	13.45	1.742	1.67e-48	mrna
IPO9	ENSG00000198700.9	38.81	10.9	1.742	4.13e-102	mrna
ACER3	ENSG00000078124.11	10.555	2.46	1.74	1.04e-78	mrna
TFRC	ENSG00000072274.12	49.215	14.03	1.74	1.18e-44	mrna
RPRD2	ENSG00000163125.15	21.455	5.72	1.74	6.46e-66	mrna
SERINC2	ENSG00000168528.11	151.329	44.6	1.74	1.83e-37	mrna
SLCO2B1	ENSG00000137491.14	25.765	7.03	1.737	7.22e-32	mrna
CD14	ENSG00000170458.13	39.149	11.05	1.736	1.33e-27	mrna
ST3GAL2	ENSG00000157350.12	11.655	2.8	1.736	9.37e-40	mrna
LCLAT1	ENSG00000172954.13	8.525	1.86	1.736	2.48e-91	mrna
SLC7A7	ENSG00000155465.18	19.2	5.07	1.735	1.2e-43	mrna
IGHV4-34	ENSG00000211956.2	20.905	5.58	1.735	1.3e-08	mrna
MUC5B	ENSG00000117983.17	6.85	1.36	1.734	1.47e-10	mrna
DTX3L	ENSG00000163840.9	24.36	6.63	1.733	5.78e-82	mrna
GALM	ENSG00000143891.16	20.81	5.56	1.733	4.9e-59	mrna
ALG3	ENSG00000214160.9	78.547	22.941	1.732	8.74e-92	mrna
COL5A2	ENSG00000204262.11	28.999	8.03	1.732	1.77e-27	mrna
SLC25A24	ENSG00000085491.15	25.905	7.1	1.732	3.42e-74	mrna
TUBA1B	ENSG00000123416.15	836.805	251.218	1.732	3.79e-60	mrna
EXT1	ENSG00000182197.10	41.171	11.71	1.73	7.04e-55	mrna
ACAN	ENSG00000157766.15	2.945	0.19	1.729	4.18e-50	mrna
HSBP1	ENSG00000230989.6	113.142	33.43	1.729	1.47e-81	mrna
LRRC8B	ENSG00000197147.12	7.215	1.48	1.728	2.33e-78	mrna
PFKP	ENSG00000067057.16	53.409	15.43	1.727	7.17e-40	mrna
IFIT1	ENSG00000185745.9	10.719	2.54	1.727	1.13e-18	mrna
CRIPAK	ENSG00000179979.8	2.475	6.42	-1.094	8.78e-22
COL11A1	ENSG00000060718.18	2.54	0.07	1.726	2.12e-30	mrna
TGFA	ENSG00000163235.15	7.005	1.42	1.726	1.26e-32	mrna
PPP1R2	ENSG00000184203.7	45.509	13.06	1.726	1.27e-47	mrna
GSK3B	ENSG00000082701.14	22.085	5.99	1.724	3.05e-92	mrna
RANBP1	ENSG00000099901.16	144.557	43.051	1.724	2.09e-82	mrna
SNRPB	ENSG00000125835.17	244.806	73.419	1.724	2.78e-75	mrna
GALNT1	ENSG00000141429.13	33.466	9.43	1.724	1.14e-50	mrna
ZNF460	ENSG00000197714.8	4.055	0.53	1.724	9.27e-60	mrna
UBE3A	ENSG00000114062.17	39.531	11.28	1.723	3.06e-49	mrna
CES3	ENSG00000172828.12	3.98	0.51	1.722	1.67e-10	mrna
GRN	ENSG00000030582.16	288.404	86.749	1.722	1.35e-64	mrna
TUBB	ENSG00000196230.12	365.138	110.002	1.722	1.45e-68	mrna
NUP62CL	ENSG00000198088.10	3.15	0.26	1.72	1.31e-49	mrna
PGAM5	ENSG00000247077.6	29.86	8.37	1.72	1.81e-74	mrna
CSPG4P10	ENSG00000276710.4	0.91	3.54	-1.249	1.33e-36
CDCA4	ENSG00000170779.10	10.98	2.64	1.719	2.34e-82	mrna
CDH13	ENSG00000140945.15	6.505	1.28	1.719	1.05e-26	mrna
DUSP18	ENSG00000167065.13	8.705	1.95	1.718	4.39e-89	mrna
IGLC3	ENSG00000211679.2	831.342	251.985	1.718	1.93e-11	mrna
IGHV4-39	ENSG00000211959.2	34.738	9.86	1.718	2.06e-07	mrna
RNF2	ENSG00000121481.10	12.57	3.13	1.716	1.1e-70	mrna
NUAK2	ENSG00000163545.8	6.095	1.16	1.716	7.92e-46	mrna
CTB-193M12.5	ENSG00000280206.1	7.915	2.04	1.552	1.47e-37
CTB-31O20.6	ENSG00000267125.2	0	3.87	-2.284	1.64e-98
CTB-50L17.14	ENSG00000267385.1	0.07	4.3	-2.308	2.52e-92
TMED10	ENSG00000170348.8	198.5	59.73	1.716	1.73e-58	mrna
CTC-250I14.3	ENSG00000267512.1	1.565	0	1.359	1.78e-18
CTC-251I16.1	ENSG00000279496.1	1.415	11.56	-2.379	1.28e-70
CTC-425F1.4	ENSG00000267458.1	0	1.03	-1.021	9.26e-27
CTC-429P9.3	ENSG00000269044.2	1.94	5.82	-1.214	2.15e-40
CTC-429P9.4	ENSG00000268790.5	0.26	2.99	-1.663	5.73e-05
CTC-444N24.7	ENSG00000279541.1	3.135	0.35	1.615	4.8e-60
CTC-487M23.8	ENSG00000272869.5	2.11	0.36	1.193	1.91e-22
CTC-510F12.6	ENSG00000267576.1	2.875	14.51	-2.001	2.52e-20
CTC-564N23.2	ENSG00000250615.1	3.83	12.67	-1.501	1.01e-21
CTD-2008P7.9	ENSG00000267259.1	0.15	1.58	-1.166	1.44e-33
CTD-2017F17.2	ENSG00000274383.1	0.645	2.7	-1.169	6.8e-27
CTD-2196E14.7	ENSG00000279618.1	7.515	1.17	1.972	2.91e-47
CTD-2227E11.1	ENSG00000270933.1	0.615	3.01	-1.312	1.89e-18
CTD-2228K2.7	ENSG00000225138.7	3.265	14.14	-1.828	4.86e-18
CTD-2267D19.3	ENSG00000266208.1	4.525	1.42	1.191	2.97e-41
CTD-2270P14.1	ENSG00000260565.6	2.15	6.73	-1.295	5.56e-37
CTD-2303H24.2	ENSG00000273018.5	0.71	3.08	-1.255	7.71e-19
CTD-2331C18.5	ENSG00000256220.1	0	8.36	-3.227	7.99e-44
CTD-2377D24.6	ENSG00000244649.4	2.18	0.02	1.64	1.48e-37
CTD-2510F5.4	ENSG00000265415.1	4.76	0.08	2.415	1.07e-93
CTD-2517M22.14	ENSG00000255182.2	1.04	3.38	-1.102	8.55e-25
CTD-2537I9.12	ENSG00000267523.1	3.11	11.87	-1.647	9.18e-27
CTD-2540B15.11	ENSG00000267580.1	0.07	4.11	-2.256	5.7e-09
CTD-2562J17.6	ENSG00000279117.1	5.68	16.28	-1.371	1.23e-24
CTD-3184A7.4	ENSG00000232442.1	2.89	7.08	-1.055	1.03e-16
HACD3	ENSG00000074696.12	52.683	15.37	1.713	5.8e-67	mrna
NDFIP2	ENSG00000102471.13	32.54	9.23	1.713	3.23e-57	mrna
HIF1A	ENSG00000100644.16	76.275	22.59	1.712	7.39e-51	mrna
COL17A1	ENSG00000065618.16	5.875	1.1	1.711	1.29e-09	mrna
NCAPG2	ENSG00000146918.19	9.655	2.26	1.709	1.58e-60	mrna
SAMD5	ENSG00000203727.3	5.41	0.96	1.709	9.27e-32	mrna
GAS2L3	ENSG00000139354.10	5.365	0.95	1.707	5.5e-57	mrna
YWHAB	ENSG00000166913.12	190.678	57.699	1.707	5.45e-81	mrna
CENPL	ENSG00000120334.15	6.275	1.23	1.706	9.42e-101	mrna
CD3D	ENSG00000167286.9	10.935	2.66	1.705	4.49e-30	mrna
WNT2	ENSG00000105989.8	2.325	0.02	1.705	4.9e-52	mrna
CNFN	ENSG00000105427.9	5.355	0.95	1.704	5.8e-10	mrna
LYAR	ENSG00000145220.13	18.92	5.12	1.703	9.66e-74	mrna
CENPO	ENSG00000138092.10	7.745	1.69	1.701	2.03e-87	mrna
CPZ	ENSG00000109625.18	5.96	1.14	1.701	5.81e-32	mrna
IGFBP7	ENSG00000163453.11	334.751	102.337	1.7	7.2e-27	mrna
ZNF148	ENSG00000163848.18	10.92	2.67	1.7	2.33e-61	mrna
PRPF40A	ENSG00000196504.15	61.795	18.34	1.699	2.54e-101	mrna
PDSS1	ENSG00000148459.15	11.005	2.7	1.698	1.41e-67	mrna
LRRC8D	ENSG00000171492.14	14.8	3.87	1.698	1.08e-95	mrna
BAG4	ENSG00000156735.10	9.08	2.11	1.697	3.31e-66	mrna
DGAT2	ENSG00000062282.14	13.265	3.4	1.697	2.84e-31	mrna
TNFRSF10A	ENSG00000104689.9	7.625	1.66	1.697	8.69e-76	mrna
MAGOHB	ENSG00000111196.9	27.145	7.68	1.697	8.87e-94	mrna
TRIB3	ENSG00000101255.10	10.57	2.57	1.696	1.57e-18	mrna
MRPL3	ENSG00000114686.8	91.74	27.651	1.695	3.35e-98	mrna
CTSA	ENSG00000064601.16	204.059	62.361	1.694	3.29e-65	mrna
HENMT1	ENSG00000162639.15	7.345	1.58	1.694	5.38e-56	mrna
GSKIP	ENSG00000100744.14	26.975	7.65	1.693	2.51e-40	mrna
UNC93B1	ENSG00000110057.7	47.891	14.12	1.693	3.43e-63	mrna
SNRPF	ENSG00000139343.10	45.265	13.31	1.693	2.43e-84	mrna
RCC1	ENSG00000180198.15	23.92	6.71	1.693	1.56e-58	mrna
MIF	ENSG00000240972.1	580.317	178.823	1.693	1.8e-57	mrna
MYO1D	ENSG00000176658.16	52.83	15.66	1.692	6.28e-41	mrna
ASS1	ENSG00000130707.17	124.806	37.959	1.691	3.31e-23	mrna
RNF43	ENSG00000108375.12	11.84	2.98	1.69	7.48e-42	mrna
SMAGP	ENSG00000170545.16	50.479	14.95	1.69	1.23e-44	mrna
DCAF13	ENSG00000164934.13	30.499	8.77	1.689	1.68e-75	mrna
DCK	ENSG00000156136.9	16.02	4.28	1.689	4.49e-85	mrna
RNFT2	ENSG00000135119.14	3.515	0.4	1.689	5.15e-73	mrna
ITGB1	ENSG00000150093.18	222.937	68.512	1.688	1.33e-29	mrna
PCSK5	ENSG00000099139.13	5.215	0.93	1.687	6.22e-28	mrna
CISD2	ENSG00000145354.9	26.065	7.41	1.686	1.2e-92	mrna
DUSP14	ENSG00000276023.4	12.06	3.06	1.686	4.27e-38	mrna
IGKV1D-39	ENSG00000251546.1	213.212	65.589	1.686	6.92e-10	mrna
CYP2AB1P	ENSG00000233441.6	0	1.25	-1.17	2.17e-37
SHD	ENSG00000105251.10	2.215	0	1.685	3.48e-32	mrna
DSCC1	ENSG00000136982.5	5.65	1.07	1.684	2.78e-77	mrna
PSMD11	ENSG00000108671.9	76.261	23.039	1.684	2.34e-82	mrna
SF3A1	ENSG00000099995.18	92.286	28.06	1.683	4.17e-38	mrna
MYO6	ENSG00000196586.13	35.895	10.49	1.683	3.69e-57	mrna
ADAMTS12	ENSG00000151388.10	3.3	0.34	1.682	3.09e-41	mrna
POFUT1	ENSG00000101346.11	24.205	6.86	1.681	2.17e-55	mrna
SUV39H2	ENSG00000152455.15	7.78	1.74	1.68	3.66e-84	mrna
NREP	ENSG00000134986.13	27.695	7.96	1.679	2.35e-44	mrna
SNRPA	ENSG00000077312.8	115.523	35.409	1.678	4.36e-94	mrna
KIF15	ENSG00000163808.16	3.8	0.5	1.678	2.49e-65	mrna
RFWD3	ENSG00000168411.13	12.855	3.33	1.678	2.46e-89	mrna
LRRC58	ENSG00000163428.3	12.3	3.16	1.677	1.87e-81	mrna
MEX3D	ENSG00000181588.16	17.7	4.85	1.677	3.88e-64	mrna
CNIH1	ENSG00000100528.11	100.624	30.8	1.676	4.23e-60	mrna
CTDSPL2	ENSG00000137770.13	14.34	3.8	1.676	7.05e-58	mrna
DARS	ENSG00000115866.10	51.635	21.159	1.248	4.07e-50
RIPK2	ENSG00000104312.7	14.995	4.01	1.675	1.49e-73	mrna
HLA-B	ENSG00000234745.9	1051.44	328.602	1.675	6.62e-32	mrna
RUNX3	ENSG00000020633.18	6.945	1.49	1.674	2.52e-41	mrna
GFPT1	ENSG00000198380.12	32.85	9.61	1.674	9.43e-45	mrna
ICMT	ENSG00000116237.15	36.71	10.83	1.673	6.88e-60	mrna
HSD3B7	ENSG00000099377.13	24.26	6.93	1.671	1.42e-59	mrna
NT5C3A	ENSG00000122643.18	33.905	9.97	1.67	2.47e-70	mrna
ZC3H13	ENSG00000123200.16	23.18	6.6	1.67	2.46e-61	mrna
FAM3D	ENSG00000198643.6	38.381	11.38	1.669	1.13e-05	mrna
LIPA	ENSG00000107798.17	41.049	12.23	1.668	2.63e-49	mrna
FOXS1	ENSG00000179772.7	3.45	0.4	1.668	1.78e-59	mrna
HLA-A	ENSG00000206503.11	784.646	246.235	1.668	5.79e-39	mrna
YBX2	ENSG00000006047.12	6.335	1.31	1.667	5.25e-19	mrna
MYOF	ENSG00000138119.16	36.185	10.71	1.667	5.15e-24	mrna
ZSWIM4	ENSG00000132003.9	8.3	1.93	1.666	4.31e-62	mrna
STK26	ENSG00000134602.15	12.485	3.25	1.666	2e-70	mrna
NOTCH1	ENSG00000148400.9	16.325	4.46	1.666	1.31e-26	mrna
BPIFB1	ENSG00000125999.10	10.924	2.76	1.665	5.11e-05	mrna
SLC12A8	ENSG00000221955.10	10.19	2.53	1.664	6.03e-82	mrna
BLM	ENSG00000197299.10	4.7	0.8	1.663	1.71e-70	mrna
NFATC3	ENSG00000072736.18	12.525	3.27	1.663	4.04e-51	mrna
LIF	ENSG00000128342.4	6.19	1.27	1.663	3.94e-26	mrna
CHPF	ENSG00000123989.13	76.8	23.581	1.662	2.48e-56	mrna
SULT2B1	ENSG00000088002.11	5.86	1.17	1.661	2.78e-13	mrna
CXCR3	ENSG00000186810.7	3.74	0.5	1.66	4.52e-45	mrna
SLC16A13	ENSG00000174327.6	4.305	0.68	1.659	7.83e-58	mrna
APOL1	ENSG00000100342.20	57.189	17.47	1.656	4.4e-31	mrna
DNAAF5	ENSG00000164818.15	25.09	7.28	1.656	8.09e-72	mrna
LIMK1	ENSG00000106683.14	21.375	6.1	1.656	1.28e-82	mrna
ADRA2A	ENSG00000150594.6	5.33	1.01	1.655	9.09e-20	mrna
ARHGAP11B	ENSG00000187951.10	5.355	1.02	1.654	6.89e-65	mrna
ISG20L2	ENSG00000143319.16	34.379	10.24	1.654	3.36e-66	mrna
SPOCK1	ENSG00000152377.12	5.925	1.2	1.654	1.43e-06	mrna
ACHE	ENSG00000087085.13	5.195	0.97	1.653	2.65e-16	mrna
IFITM2	ENSG00000185201.16	434.571	137.624	1.652	8.05e-26	mrna
CANT1	ENSG00000171302.16	60.795	18.68	1.651	2.23e-46	mrna
IER5L	ENSG00000188483.7	15.705	4.32	1.651	6.78e-43	mrna
NXT2	ENSG00000101888.11	8.79	2.12	1.65	3.78e-74	mrna
RAB8A	ENSG00000167461.11	53.781	16.47	1.649	5.44e-72	mrna
MOCOS	ENSG00000075643.5	4.61	0.79	1.648	1.37e-52	mrna
LYPLA1	ENSG00000120992.17	57.334	17.62	1.648	1.34e-63	mrna
C19orf33	ENSG00000167644.11	137.519	43.23	1.647	6.17e-23	mrna
SCARB1	ENSG00000073060.15	29.349	8.69	1.647	2.01e-48	mrna
DHFRP1	ENSG00000188985.6	8.355	0.72	2.443	1.77e-52
DHRS4-AS1	ENSG00000215256.3	13.08	5.75	1.061	8.16e-35	lncrna
CLN6	ENSG00000128973.11	34.685	10.4	1.646	1.61e-85	mrna
SLC44A1	ENSG00000070214.15	26.25	7.71	1.646	1.23e-65	mrna
DICER1-AS1	ENSG00000235706.7	1.34	4.11	-1.127	1.16e-43	lncrna
DIEXF	ENSG00000117597.17	5.045	1.73	1.147	1.04e-81
GNLY	ENSG00000115523.16	7.325	1.66	1.646	1.15e-25	mrna
DIO3OS	ENSG00000258498.6	0.915	9.35	-2.434	1.92e-47	lncrna
ABCD1	ENSG00000101986.11	13.39	3.6	1.645	7.74e-36	mrna
GM2A	ENSG00000196743.8	21.9	6.32	1.645	5.73e-53	mrna
GNA13	ENSG00000120063.9	26.32	7.74	1.644	1.99e-49	mrna
MFHAS1	ENSG00000147324.10	13.75	3.72	1.644	4.96e-65	mrna
VANGL1	ENSG00000173218.14	7.845	1.83	1.644	8.19e-60	mrna
DLEU1	ENSG00000176124.11	8.215	2.03	1.605	2.11e-71	lncrna
DLEU1_2	ENSG00000273541.1	2.87	0.17	1.726	4.5e-39
DLEU2	ENSG00000231607.8	4.405	0.92	1.493	2.74e-62	lncrna
DLGAP1-AS1	ENSG00000177337.7	8.525	3.18	1.188	7.24e-22	lncrna
DLGAP1-AS2	ENSG00000262001.1	2.68	0.82	1.016	4.5e-27	lncrna
KNOP1	ENSG00000103550.13	21.145	6.09	1.643	1.38e-99	mrna
VWA1	ENSG00000179403.11	92.353	28.889	1.643	4.01e-32	mrna
PLOD3	ENSG00000106397.11	70.404	21.88	1.642	3.63e-60	mrna
STRA6	ENSG00000137868.18	2.37	0.08	1.642	6.11e-44	mrna
CPD	ENSG00000108582.11	26.915	7.95	1.641	8.1e-42	mrna
DUSP6	ENSG00000139318.7	38.61	11.72	1.639	3.54e-31	mrna
PPP2R5E	ENSG00000154001.13	16.065	4.48	1.639	1.06e-61	mrna
IGF2	ENSG00000167244.17	13.17	3.55	1.639	3.03e-14	mrna
IGKV1-5	ENSG00000243466.1	81.619	25.52	1.639	1.73e-10	mrna
SLC37A1	ENSG00000160190.13	27.515	8.16	1.638	8.71e-33	mrna
IGHV3-21	ENSG00000211947.2	39.736	12.09	1.638	2.26e-10	mrna
TMCO1	ENSG00000143183.16	104.741	32.999	1.637	9.72e-54	mrna
DPCR1	ENSG00000168631.11	3.445	28.019	-2.707	6.44e-05
LOX	ENSG00000113083.12	7.95	1.88	1.636	7.17e-38	mrna
IGHV4-61	ENSG00000211970.3	15.04	4.16	1.636	8.32e-08	mrna
RAB6A	ENSG00000175582.19	73.771	23.07	1.635	1.02e-50	mrna
IGHV1-18	ENSG00000211945.2	30.665	9.2	1.634	1.71e-10	mrna
TOMM34	ENSG00000025772.7	31.544	9.49	1.633	2.51e-71	mrna
TSPAN3	ENSG00000140391.14	288.814	92.417	1.633	3.11e-56	mrna
IKBKE	ENSG00000263528.7	9.295	2.32	1.633	1.38e-60	mrna
LIMS1	ENSG00000169756.16	32.415	9.78	1.632	1.09e-53	mrna
SKAP1	ENSG00000141293.15	5.845	1.21	1.631	3.61e-47	mrna
IL17RB	ENSG00000056736.9	11.01	2.88	1.63	5.25e-35	mrna
METAP2	ENSG00000111142.13	74.009	23.23	1.63	2.59e-74	mrna
MCU	ENSG00000156026.14	43.051	13.23	1.63	7.48e-43	mrna
ELK3	ENSG00000111145.7	18.935	5.46	1.626	4.61e-46	mrna
PLXDC2	ENSG00000120594.16	9.805	2.5	1.626	9.5e-26	mrna
PLEC	ENSG00000178209.14	89.84	28.45	1.625	7.76e-36	mrna
ACY1	ENSG00000243989.7	44.999	13.93	1.623	1.05e-31	mrna
NFIA	ENSG00000162599.15	15.085	4.23	1.621	7.41e-21	mrna
ADAMTSL5	ENSG00000185761.10	5.085	0.98	1.62	2.3e-27	mrna
KIF26B	ENSG00000162849.15	2.995	0.3	1.62	1.04e-56	mrna
DTX2P1	ENSG00000186704.9	5.255	1.55	1.294	3.87e-44
VTA1	ENSG00000009844.15	34.504	10.56	1.619	3.25e-75	mrna
CALR	ENSG00000179218.13	513.866	166.906	1.617	1.41e-56	mrna
WDR3	ENSG00000065183.15	12.255	3.32	1.617	9.69e-56	mrna
TMEM248	ENSG00000106609.16	96.298	30.71	1.617	1.24e-61	mrna
ITM2B	ENSG00000136156.12	942.5	306.787	1.616	1.46e-46	mrna
SPN	ENSG00000197471.11	4.91	0.93	1.615	1.9e-44	mrna
ATP13A3	ENSG00000133657.14	46.208	14.42	1.614	3.33e-65	mrna
CDHR2	ENSG00000074276.10	6.13	1.33	1.614	1.28e-06	mrna
SLPI	ENSG00000124107.5	166.369	53.66	1.614	1.25e-06	mrna
RPN1	ENSG00000163902.11	179.525	57.98	1.614	5.9e-75	mrna
LY86	ENSG00000112799.8	5.33	1.07	1.613	4.27e-43	mrna
DUXAP8	ENSG00000206195.10	5.4	0.37	2.224	3.15e-51	lncrna
DUXAP9	ENSG00000225210.9	4.24	0.27	2.045	3.04e-49
NRAS	ENSG00000213281.4	19.53	5.71	1.613	1.82e-80	mrna
MBOAT7	ENSG00000125505.16	85.315	27.23	1.612	2.23e-61	mrna
TM4SF1	ENSG00000169908.10	153.106	49.428	1.612	9.8e-20	mrna
KIF14	ENSG00000118193.11	2.3	0.08	1.611	5.97e-82	mrna
HOXC11	ENSG00000123388.4	2.055	0	1.611	3.21e-50	mrna
PPT1	ENSG00000131238.16	63.1	20	1.61	2.04e-49	mrna
DYX1C1	ENSG00000256061.7	2.555	0.55	1.198	4.49e-48
PPIA	ENSG00000196262.13	1816.44	594.568	1.61	4.77e-64	mrna
GK	ENSG00000198814.12	7.915	1.92	1.61	4.58e-34	mrna
IGHV1-24	ENSG00000211950.2	8.643	2.16	1.61	1.49e-07	mrna
DKC1	ENSG00000130826.15	45.064	14.1	1.609	1.77e-83	mrna
ZNFX1	ENSG00000124201.14	22.099	6.58	1.608	2.27e-68	mrna
TREM1	ENSG00000124731.12	3.42	0.45	1.608	1.33e-26	mrna
TULP4	ENSG00000130338.12	10.025	2.62	1.607	1.97e-64	mrna
OLA1	ENSG00000138430.15	88.315	28.349	1.606	1.77e-72	mrna
FUT4	ENSG00000196371.3	9.9	2.58	1.606	1.51e-50	mrna
DPY19L1	ENSG00000173852.13	13.875	3.89	1.605	1.83e-63	mrna
GAPDH	ENSG00000111640.14	2756.17	906.208	1.604	2.16e-44	mrna
OST4	ENSG00000228474.5	455.086	149.075	1.604	1.21e-45	mrna
CXCR4	ENSG00000121966.6	42.41	13.29	1.603	1.1e-32	mrna
SIRPA	ENSG00000198053.11	20.795	6.18	1.602	1.69e-29	mrna
IGKV1-12	ENSG00000243290.1	4.645	0.86	1.602	1.18e-06	mrna
RTN4R	ENSG00000040608.13	5.4	1.11	1.601	8.61e-57	mrna
NUP155	ENSG00000113569.15	11.1	2.99	1.601	1.68e-72	mrna
GGCT	ENSG00000006625.17	54.225	17.22	1.6	1.47e-66	mrna
PODNL1	ENSG00000132000.11	5.185	1.04	1.6	1.07e-42	mrna
OSGIN2	ENSG00000164823.9	9.36	2.42	1.599	3.56e-47	mrna
FZD2	ENSG00000180340.6	4.09	0.68	1.599	1.5e-51	mrna
CDH1	ENSG00000039068.18	113.802	36.931	1.598	2.7e-29	mrna
TRIM59	ENSG00000213186.7	4.66	0.87	1.598	5.79e-86	mrna
PODXL	ENSG00000128567.16	26.255	8.01	1.597	1.64e-49	mrna
TRIM69	ENSG00000185880.12	16.665	4.84	1.597	1.64e-38	mrna
DAG1	ENSG00000173402.11	65.764	21.099	1.595	7.15e-44	mrna
GNPNAT1	ENSG00000100522.8	22.65	6.83	1.595	1.31e-64	mrna
SLX1B	ENSG00000181625.17	25.161	7.66	1.595	4.06e-17	mrna
PSMF1	ENSG00000125818.17	143.767	46.951	1.594	1.13e-60	mrna
TNFSF9	ENSG00000125657.4	2.53	0.17	1.593	1.46e-32	mrna
CT83	ENSG00000204019.4	2.014	0	1.592	5.25e-22	mrna
NOLC1	ENSG00000166197.16	53.166	16.97	1.592	1.02e-56	mrna
R3HDM1	ENSG00000048991.16	18.98	5.63	1.591	2.09e-68	mrna
IGLV3-21	ENSG00000211662.2	24.944	7.61	1.591	5.68e-07	mrna
AJUBA	ENSG00000129474.15	9.53	2.5	1.589	3.77e-42	mrna
SPATS2L	ENSG00000196141.12	94.516	30.751	1.589	6.59e-55	mrna
ARHGAP5	ENSG00000100852.12	28.335	8.76	1.588	2.47e-39	mrna
EFNA4	ENSG00000243364.7	13.155	3.71	1.588	5.76e-68	mrna
SFRP2	ENSG00000145423.4	37.4	11.77	1.588	6.42e-07	mrna
EIF1AXP1	ENSG00000236698.1	6.085	1.5	1.503	1.8e-44
SSR3	ENSG00000114850.6	150.153	49.329	1.587	9.24e-77	mrna
SKA2	ENSG00000182628.12	36.469	11.47	1.587	8.28e-68	mrna
ARHGAP32	ENSG00000134909.18	13.225	3.74	1.586	2.14e-38	mrna
CCND2	ENSG00000118971.7	16.144	4.71	1.586	1.81e-12	mrna
MTCH2	ENSG00000109919.9	69.656	22.529	1.586	6.47e-69	mrna
EIF2S2P4	ENSG00000128692.8	2.555	0.74	1.031	4.56e-54
VMA21	ENSG00000160131.13	14.1	4.03	1.586	6.93e-99	mrna
SLC30A7	ENSG00000162695.11	12.75	3.58	1.586	2.33e-75	mrna
FAM120A	ENSG00000048828.16	89.883	29.321	1.584	3.33e-74	mrna
SPA17	ENSG00000064199.6	10.84	2.95	1.584	1.83e-68	mrna
ADAM12	ENSG00000148848.14	2.325	0.11	1.583	4.16e-51	mrna
E2F2	ENSG00000007968.6	2.685	0.23	1.583	1.79e-45	mrna
EIF4EP2	ENSG00000229944.3	6.28	2.17	1.199	1.64e-35
PDK3	ENSG00000067992.12	7.925	1.98	1.583	1.08e-31	mrna
SNRPB2	ENSG00000125870.10	61.452	19.849	1.583	3.17e-76	mrna
TOR4A	ENSG00000198113.2	22.57	6.87	1.583	7.2e-25	mrna
C12orf75	ENSG00000235162.8	83.351	27.17	1.582	6.05e-43	mrna
DHCR7	ENSG00000172893.15	32.005	10.03	1.581	1.76e-36	mrna
WNT5A	ENSG00000114251.13	5.82	1.28	1.581	2.77e-37	mrna
NOXO1	ENSG00000196408.11	2.89	0.3	1.581	7.95e-31	mrna
CAPG	ENSG00000042493.15	143.066	47.189	1.58	7.19e-40	mrna
ELFN1-AS1	ENSG00000236081.1	4.6	0.2	2.222	1.26e-42	lncrna
CENPH	ENSG00000153044.9	6.835	1.62	1.58	2.16e-76	mrna
GTF2H3	ENSG00000111358.13	16.105	4.72	1.58	5.44e-58	mrna
MNDA	ENSG00000163563.7	5.635	1.22	1.58	6.32e-30	mrna
SHB	ENSG00000107338.9	21.225	6.44	1.579	7.14e-56	mrna
PAQR4	ENSG00000162073.13	17.73	5.27	1.579	7.49e-50	mrna
CCL24	ENSG00000106178.6	3.03	0.35	1.578	4.52e-18	mrna
FAM83D	ENSG00000101447.13	20.17	6.09	1.578	3.81e-08	mrna
TRAM1	ENSG00000067167.7	112.306	36.969	1.577	2.77e-73	mrna
NAA50	ENSG00000121579.12	73.981	24.13	1.577	1.56e-50	mrna
HAVCR2	ENSG00000135077.8	5.205	1.08	1.577	4.47e-44	mrna
PHF14	ENSG00000106443.14	25.8	7.99	1.576	3.41e-77	mrna
PDLIM5	ENSG00000163110.14	46.37	14.89	1.576	2.41e-37	mrna
SRD5A1	ENSG00000145545.11	9.785	2.62	1.575	2.19e-43	mrna
FOXN2	ENSG00000170802.15	8.71	2.26	1.575	4.38e-72	mrna
RTKN2	ENSG00000182010.10	2.425	0.15	1.574	6.14e-61	mrna
ATRX	ENSG00000085224.20	27.561	8.6	1.573	3e-52	mrna
POLR1B	ENSG00000125630.15	11.23	3.11	1.573	9.88e-87	mrna
ORAI2	ENSG00000160991.15	10.035	2.71	1.573	3.58e-44	mrna
TMEM209	ENSG00000146842.16	11.01	3.04	1.572	3.9e-83	mrna
ZNF695	ENSG00000197472.14	2.21	0.08	1.572	1.2e-63	mrna
AGPAT2	ENSG00000169692.12	96.864	31.939	1.571	2.17e-37	mrna
CD9	ENSG00000010278.11	223.944	74.728	1.571	1.58e-16	mrna
PYCR1	ENSG00000183010.16	65.956	21.529	1.571	8.94e-44	mrna
SDHAF3	ENSG00000196636.7	20.914	6.38	1.57	4.68e-44	mrna
FAM72D	ENSG00000215784.5	2.415	0.15	1.57	2.29e-68	mrna
SERPINB9	ENSG00000170542.5	8.255	2.12	1.569	3.89e-38	mrna
ADGRG7	ENSG00000144820.7	2.025	0.02	1.568	1.38e-23	mrna
IGHM	ENSG00000211899.7	152.878	50.899	1.568	4.26e-07	mrna
CD24	ENSG00000272398.5	588.989	198.074	1.567	3.86e-24	mrna
FAM110A	ENSG00000125898.12	12.775	3.65	1.567	1.1e-54	mrna
HRH1	ENSG00000196639.6	3.77	0.61	1.567	1.2e-43	mrna
IGKV1-33	ENSG00000242076.2	75.313	24.76	1.567	2.66e-07	mrna
ARL4C	ENSG00000188042.7	12.26	3.48	1.566	1.02e-39	mrna
MMS22L	ENSG00000146263.11	4.775	0.95	1.566	3.81e-77	mrna
KCTD12	ENSG00000178695.5	23.745	7.36	1.566	2.24e-19	mrna
STAG2	ENSG00000101972.18	29.009	9.14	1.565	1.12e-67	mrna
PROM1	ENSG00000007062.11	23.074	7.14	1.564	9.16e-13	mrna
TOMM40	ENSG00000130204.12	56.79	18.55	1.564	1.96e-63	mrna
CMIP	ENSG00000153815.16	53.02	17.28	1.563	1.03e-58	mrna
CYP2B6	ENSG00000197408.8	1.955	0	1.563	2.08e-24	mrna
UCK2	ENSG00000143179.12	34.77	11.11	1.563	1.45e-80	mrna
PSMB8	ENSG00000204264.8	115.167	38.321	1.563	1.75e-43	mrna
NRM	ENSG00000137404.14	21.97	6.78	1.562	6.18e-68	mrna
PPA1	ENSG00000180817.11	173.741	58.169	1.562	1.56e-64	mrna
C2CD4A	ENSG00000198535.5	2.865	0.31	1.561	7.65e-26	mrna
MCM6	ENSG00000076003.4	17.59	5.3	1.561	4.85e-70	mrna
LGALS3	ENSG00000131981.15	412.356	139.111	1.561	8.15e-27	mrna
SPTY2D1	ENSG00000179119.14	11.98	3.4	1.561	5.42e-69	mrna
CASP8	ENSG00000064012.21	24.04	7.5	1.559	9.06e-74	mrna
CFI	ENSG00000205403.12	15.145	4.48	1.559	2.22e-25	mrna
FBXO5	ENSG00000112029.9	6.78	1.64	1.559	2.22e-79	mrna
BATF	ENSG00000156127.6	9.805	2.67	1.558	1.66e-40	mrna
MCUR1	ENSG00000050393.11	15.955	4.76	1.558	8.89e-67	mrna
FYTTD1	ENSG00000122068.12	23.465	7.31	1.558	2.29e-31	mrna
AIF1	ENSG00000204472.12	35.094	11.27	1.557	1.03e-31	mrna
NAA15	ENSG00000164134.12	13.745	4.01	1.557	5.87e-74	mrna
MTMR11	ENSG00000014914.19	25.7	8.08	1.556	1.13e-26	mrna
CCT5	ENSG00000150753.11	171.082	57.559	1.555	2.9e-66	mrna
RAB25	ENSG00000132698.13	168.533	56.712	1.555	1.63e-35	mrna
SLC7A1	ENSG00000139514.12	21.541	6.67	1.555	1.52e-44	mrna
ATF7IP	ENSG00000171681.12	17.41	5.27	1.554	1.97e-58	mrna
SF3B3	ENSG00000189091.12	152.582	51.299	1.554	8.71e-71	mrna
DDX21	ENSG00000165732.12	36.68	11.84	1.553	5.9e-59	mrna
ENTPD1	ENSG00000138185.16	14.785	4.38	1.553	2.34e-33	mrna
PARP14	ENSG00000173193.13	19.974	6.15	1.553	2.3e-52	mrna
HACD2	ENSG00000206527.9	23.3	7.28	1.553	7.58e-62	mrna
BCL11B	ENSG00000127152.17	2.695	0.26	1.552	3.29e-70	mrna
CD2	ENSG00000116824.4	10.11	2.79	1.552	8.35e-31	mrna
SLC25A43	ENSG00000077713.18	12.99	3.77	1.552	8.17e-63	mrna
MUC4	ENSG00000145113.21	4.13	0.75	1.552	2.53e-07	mrna
MYCBP	ENSG00000214114.8	31.186	9.98	1.552	7.86e-70	mrna
GZMA	ENSG00000145649.7	7.47	1.89	1.551	1.2e-22	mrna
MREG	ENSG00000118242.15	4.77	0.97	1.55	1.26e-50	mrna
LGR5	ENSG00000139292.12	3.07	0.39	1.55	1.16e-30	mrna
SAMD12	ENSG00000177570.13	5.41	1.19	1.549	5.78e-60	mrna
PRKX	ENSG00000183943.5	8.95	2.4	1.549	5.39e-57	mrna
POLQ	ENSG00000051341.13	2.45	0.18	1.548	5.24e-46	mrna
MAP7	ENSG00000135525.18	18.27	5.59	1.548	1.87e-47	mrna
EIF6	ENSG00000242372.6	202.369	68.631	1.546	4.67e-65	mrna
RALA	ENSG00000006451.7	32.791	10.57	1.546	1.63e-66	mrna
RPP25	ENSG00000178718.6	13.98	4.13	1.546	8.17e-66	mrna
ANGPTL2	ENSG00000136859.9	21.64	6.76	1.545	4.06e-07	mrna
CTXN1	ENSG00000178531.5	4.75	0.97	1.545	5.85e-05	mrna
GMPS	ENSG00000163655.15	37.62	12.23	1.545	3.6e-68	mrna
RARRES1	ENSG00000118849.9	13.14	3.85	1.544	1.23e-11	mrna
MPEG1	ENSG00000197629.5	9.44	2.58	1.544	6.58e-25	mrna
IPO7	ENSG00000205339.9	40.03	13.08	1.543	1.46e-48	mrna
MICB	ENSG00000204516.9	4.415	0.86	1.542	6.95e-49	mrna
UBE2N	ENSG00000177889.9	84.764	28.479	1.541	1.64e-63	mrna
SLC52A2	ENSG00000185803.8	51.89	17.17	1.541	1.35e-59	mrna
SLC45A4	ENSG00000022567.9	17.815	5.47	1.54	1.82e-41	mrna
PLA2G2A	ENSG00000188257.10	69.175	23.131	1.54	5.5e-05	mrna
BTN3A2	ENSG00000186470.13	25.945	8.27	1.539	1.84e-44	mrna
CMTM7	ENSG00000153551.13	26.6	8.5	1.539	3.54e-47	mrna
ZNF267	ENSG00000185947.14	7.92	2.07	1.539	5.46e-80	mrna
FOXP1	ENSG00000114861.18	39.281	12.87	1.538	1.28e-37	mrna
TNRC18	ENSG00000182095.14	64.534	21.561	1.538	3.38e-33	mrna
ACTR2	ENSG00000138071.13	81.303	27.359	1.537	3.74e-77	mrna
MANSC1	ENSG00000111261.13	46.655	15.42	1.537	4.93e-34	mrna
SLC38A1	ENSG00000111371.15	25.585	8.16	1.537	1.81e-15	mrna
CIITA	ENSG00000179583.17	9.385	2.58	1.536	2.21e-24	mrna
PTPRC	ENSG00000081237.18	15.445	4.67	1.536	4.53e-20	mrna
SLAIN2	ENSG00000109171.14	34.57	11.27	1.536	1.62e-26	mrna
ANO6	ENSG00000177119.15	19.955	6.23	1.535	7.16e-23	mrna
CYP4F3	ENSG00000186529.14	3.925	0.7	1.535	1.13e-15	mrna
DIAPH3	ENSG00000139734.17	3.725	0.63	1.535	2.72e-66	mrna
POMP	ENSG00000132963.7	100.995	34.22	1.534	4.04e-71	mrna
ABI2	ENSG00000138443.15	19.975	6.25	1.533	1.18e-31	mrna
MSH2	ENSG00000095002.12	11.355	3.27	1.533	5.57e-71	mrna
NOL4L	ENSG00000197183.12	19.435	6.06	1.533	1.42e-52	mrna
SFT2D2	ENSG00000213064.9	14.425	4.33	1.533	5.49e-74	mrna
PAK2	ENSG00000180370.10	27.925	9	1.532	7.42e-74	mrna
ARHGEF35	ENSG00000213214.4	9.665	2.69	1.531	1.14e-27	mrna
ANKH	ENSG00000154122.12	26.726	8.6	1.53	1.82e-34	mrna
CDS1	ENSG00000163624.5	10.15	2.86	1.53	3.36e-31	mrna
TSSC1	ENSG00000032389.12	18.115	6.65	1.321	2.56e-74
P3H4	ENSG00000141696.12	14.045	4.21	1.53	2.76e-44	mrna
RBM12	ENSG00000244462.7	29.29	9.49	1.53	2.08e-51	mrna
SYT13	ENSG00000019505.7	7.08	1.8	1.529	7.3e-23	mrna
NUTF2	ENSG00000102898.11	118.75	40.5	1.529	1.23e-68	mrna
METTL8	ENSG00000123600.18	8.41	2.26	1.529	7.44e-44	mrna
RGS19	ENSG00000171700.13	15.16	4.6	1.529	4.28e-54	mrna
TCOF1	ENSG00000070814.17	29.595	9.61	1.528	6.11e-77	mrna
WIPF1	ENSG00000115935.16	24.229	7.75	1.528	5.56e-21	mrna
PPP1R13L	ENSG00000104881.14	27.409	8.86	1.527	2.49e-33	mrna
RHBDF2	ENSG00000129667.12	27.555	8.91	1.527	3.4e-58	mrna
SDR16C5	ENSG00000170786.12	7.24	1.86	1.527	4.11e-11	mrna
CHAMP1	ENSG00000198824.5	20.26	6.38	1.526	5.56e-71	mrna
F8A3	ENSG00000277150.1	8.59	2.33	1.526	1.56e-07	mrna
FKBP10	ENSG00000141756.18	32.335	10.58	1.525	6.64e-19	mrna
LY96	ENSG00000154589.6	14.075	4.24	1.525	4.81e-35	mrna
FAM65C	ENSG00000042062.11	1.085	5.01	-1.527	1.98e-43
SIGMAR1	ENSG00000147955.16	90.804	30.92	1.524	6.2e-57	mrna
LSM12	ENSG00000161654.9	39.99	13.25	1.524	8.73e-84	mrna
FAM72B	ENSG00000188610.12	2.825	0.33	1.524	9.76e-71	mrna
IGHV4-31	ENSG00000231475.3	6.59	1.64	1.524	8e-07	mrna
SPAG1	ENSG00000104450.12	8.195	2.2	1.523	3.26e-47	mrna
RAN	ENSG00000132341.11	441.845	153.138	1.523	1.18e-59	mrna
ERAP2	ENSG00000164308.16	10.265	2.92	1.523	2.31e-14	mrna
ADAM8	ENSG00000151651.15	10.82	3.12	1.52	1.12e-38	mrna
TMEM176B	ENSG00000106565.17	160.251	55.241	1.52	2.99e-32	mrna
JPH1	ENSG00000104369.4	3.415	0.54	1.519	1.21e-25	mrna
MCM3	ENSG00000112118.17	44.755	14.96	1.519	7.62e-60	mrna
FIGNL1	ENSG00000132436.11	6.795	1.72	1.519	8.83e-71	mrna
AFAP1	ENSG00000196526.10	10.94	3.17	1.518	6.7e-31	mrna
TNRC6B	ENSG00000100354.20	8.565	2.34	1.518	2.09e-70	mrna
PCDH1	ENSG00000156453.13	49.15	16.511	1.518	1.11e-27	mrna
ATP6V0C	ENSG00000185883.10	365.175	126.992	1.516	1.77e-65	mrna
CD276	ENSG00000103855.17	54.94	18.56	1.516	2.16e-55	mrna
RSRC1	ENSG00000174891.12	21.565	6.89	1.516	2.04e-80	mrna
HSP90AA1	ENSG00000080824.18	389.626	135.767	1.514	8.3e-46	mrna
RBL1	ENSG00000080839.11	4.485	0.92	1.514	1.65e-80	mrna
FKBP1A	ENSG00000088832.14	260.519	90.571	1.514	6.48e-69	mrna
LIN54	ENSG00000189308.10	6.34	1.57	1.514	1.88e-67	mrna
XDH	ENSG00000158125.9	2.14	0.1	1.513	8.73e-14	mrna
ABHD2	ENSG00000140526.16	54.915	18.61	1.512	1.38e-24	mrna
TWSG1	ENSG00000128791.11	18.245	5.75	1.512	4.83e-24	mrna
NUDT21	ENSG00000167005.13	50.035	16.89	1.512	5.71e-60	mrna
ZFPM1	ENSG00000179588.8	14.485	4.43	1.512	1.1e-41	mrna
IGLV3-25	ENSG00000211659.2	45.559	15.33	1.512	7.32e-07	mrna
ABRACL	ENSG00000146386.7	45.63	15.36	1.511	1.82e-47	mrna
E2F7	ENSG00000165891.15	2.135	0.1	1.511	1.4e-62	mrna
CCDC6	ENSG00000108091.10	25.141	8.18	1.51	4.61e-42	mrna
ZNF468	ENSG00000204604.9	9.34	2.63	1.51	2.11e-48	mrna
IGHV5-51	ENSG00000211966.2	33.612	11.15	1.51	8.16e-08	mrna
HSPE1	ENSG00000115541.10	223.905	78.021	1.509	1.49e-49	mrna
ARL5A	ENSG00000162980.16	24.86	8.09	1.508	7.39e-59	mrna
BMP8A	ENSG00000183682.7	2.64	0.28	1.508	1.94e-60	mrna
TCF3	ENSG00000071564.14	56.615	19.251	1.508	9.72e-63	mrna
TMEM139	ENSG00000178826.10	12.165	3.63	1.508	9.11e-24	mrna
COL15A1	ENSG00000204291.10	29.025	9.56	1.507	7.16e-16	mrna
TGFBI	ENSG00000120708.16	77.662	26.679	1.507	4.89e-17	mrna
AMOT	ENSG00000126016.13	5.22	1.19	1.506	3.17e-30	mrna
SNRPG	ENSG00000143977.13	124.296	43.119	1.506	1.45e-61	mrna
RP2	ENSG00000102218.5	9.16	2.58	1.505	1.72e-77	mrna
PPIL1	ENSG00000137168.7	26.62	8.73	1.505	2.28e-79	mrna
RAB19	ENSG00000146955.10	2.775	0.33	1.505	4.57e-55	mrna
CD37	ENSG00000104894.11	24.245	7.9	1.504	1.91e-25	mrna
TNFSF10	ENSG00000121858.10	44.003	14.87	1.504	1.44e-32	mrna
PUM1	ENSG00000134644.15	41.094	13.84	1.504	4.67e-61	mrna
ARID3A	ENSG00000116017.10	7.135	1.87	1.503	9.57e-34	mrna
POLR1A	ENSG00000068654.15	11.019	3.24	1.503	2.71e-63	mrna
UTP23	ENSG00000147679.11	12.6	3.8	1.503	1.06e-79	mrna
WISP2	ENSG00000064205.10	0.38	4.93	-2.103	3.79e-51
CCL22	ENSG00000102962.4	2.115	0.1	1.502	2.4e-46	mrna
CNNM4	ENSG00000158158.11	12.61	3.81	1.501	2.18e-39	mrna
HOXA3	ENSG00000105997.22	7.85	2.13	1.5	1.21e-10	mrna
SRM	ENSG00000116649.9	114.821	39.959	1.5	7.36e-71	mrna
BRCC3	ENSG00000185515.14	17.255	5.46	1.499	7.89e-70	mrna
TMEM206	ENSG00000065600.12	5.16	1.29	1.428	1.55e-76
CYB5B	ENSG00000103018.16	70.44	24.281	1.499	5.08e-58	mrna
IRAK2	ENSG00000134070.4	5.585	1.33	1.499	5.53e-43	mrna
TRIQK	ENSG00000205133.11	15.17	4.72	1.499	4.74e-48	mrna
RPN2	ENSG00000118705.16	209.215	73.439	1.498	9.01e-60	mrna
STC1	ENSG00000159167.11	9.365	2.67	1.498	2.41e-22	mrna
RTP4	ENSG00000136514.2	8.115	2.23	1.497	6.49e-40	mrna
TICRR	ENSG00000140534.13	3.205	0.49	1.497	4.97e-52	mrna
NF1	ENSG00000196712.16	17.375	5.51	1.497	2.48e-57	mrna
RAP2A	ENSG00000125249.6	9.575	2.75	1.496	2.17e-47	mrna
ATE1	ENSG00000107669.17	12.075	3.64	1.495	1.13e-48	mrna
NIFK	ENSG00000155438.11	50.301	17.2	1.495	7.78e-84	mrna
TPP1	ENSG00000166340.14	110.002	38.379	1.495	4.81e-58	mrna
CFB	ENSG00000243649.8	93.506	32.561	1.494	3.94e-18	mrna
SELPLG	ENSG00000110876.9	11.31	3.37	1.494	1.43e-35	mrna
KPNA3	ENSG00000102753.9	18.28	5.85	1.493	3.18e-50	mrna
IGKV3-20	ENSG00000239951.1	222.891	78.569	1.493	1.13e-09	mrna
BAZ1A	ENSG00000198604.10	26.179	8.66	1.492	1.95e-63	mrna
CENPI	ENSG00000102384.13	2.74	0.33	1.492	1.81e-71	mrna
MAP4K4	ENSG00000071054.15	32.64	10.96	1.492	1.27e-52	mrna
PLOD1	ENSG00000083444.16	59.071	20.359	1.492	1.83e-40	mrna
CREB1	ENSG00000118260.14	17.745	5.67	1.491	3.93e-52	mrna
ESF1	ENSG00000089048.14	12.155	3.68	1.491	3.83e-62	mrna
MMP14	ENSG00000157227.12	100.398	35.08	1.491	3.29e-29	mrna
GPR160	ENSG00000173890.16	39.58	13.44	1.491	1.91e-37	mrna
IGHV3-23	ENSG00000211949.3	69.18	23.97	1.491	4.52e-10	mrna
APP	ENSG00000142192.20	280.371	99.139	1.49	3.99e-31	mrna
MAPK1	ENSG00000100030.14	46.335	15.85	1.49	3.57e-33	mrna
CDKN2B	ENSG00000147883.10	7.055	1.87	1.489	5.15e-12	mrna
DNAJC15	ENSG00000120675.5	19.04	6.14	1.489	1.46e-46	mrna
GLO1	ENSG00000124767.6	77.28	26.891	1.489	1.34e-51	mrna
RSAD2	ENSG00000134321.11	5.065	1.16	1.489	6.28e-18	mrna
AGPS	ENSG00000018510.12	10.25	3.01	1.488	2.87e-80	mrna
TXNDC12	ENSG00000117862.11	48.76	16.74	1.488	2.05e-102	mrna
TLCD1	ENSG00000160606.10	15.155	4.76	1.488	2.41e-53	mrna
OLR1	ENSG00000173391.8	2.9	0.39	1.488	2.95e-43	mrna
WBSCR22	ENSG00000071462.11	68.265	33.18	1.019	6.68e-49
GMCL1	ENSG00000087338.4	12.01	3.64	1.487	3.17e-77	mrna
LRRCC1	ENSG00000133739.15	8.98	2.56	1.487	1.38e-58	mrna
RAP2B	ENSG00000181467.3	11.635	3.51	1.486	1.16e-47	mrna
PDZD11	ENSG00000120509.10	53.439	18.45	1.485	3.14e-77	mrna
ABCE1	ENSG00000164163.10	29.86	10.03	1.484	4.74e-66	mrna
SREK1IP1	ENSG00000153006.14	17.01	5.44	1.484	1.07e-59	mrna
CAPRIN1	ENSG00000135387.19	93.399	32.769	1.483	1.72e-70	mrna
CD7	ENSG00000173762.7	11.795	3.58	1.482	9.24e-26	mrna
ITGA6	ENSG00000091409.14	63.346	22.031	1.482	6.32e-36	mrna
TSN	ENSG00000211460.11	35.88	12.2	1.482	6.94e-68	mrna
TPMT	ENSG00000137364.4	16	5.09	1.481	1.31e-54	mrna
HAUS2	ENSG00000137814.9	13.045	4.03	1.481	1.47e-66	mrna
USP38	ENSG00000170185.9	9.415	2.73	1.481	1.18e-56	mrna
UGT8	ENSG00000174607.10	11.2	3.37	1.481	1.8e-25	mrna
TMEM229B	ENSG00000198133.8	5.31	1.26	1.481	2.08e-30	mrna
TMEM253	ENSG00000232070.8	3.02	0.44	1.481	2.67e-11	mrna
PTBP1	ENSG00000011304.16	182.265	64.681	1.48	6.91e-66	mrna
OSBPL8	ENSG00000091039.16	14.08	4.41	1.479	1.7e-46	mrna
BARX2	ENSG00000043039.6	4.96	1.14	1.478	8.89e-11	mrna
DAPP1	ENSG00000070190.12	3.79	0.72	1.478	9.89e-18	mrna
MTPN	ENSG00000105887.10	52.855	18.33	1.478	2.15e-42	mrna
BRIX1	ENSG00000113460.12	26.69	8.95	1.477	6.78e-65	mrna
DYNLRB1	ENSG00000125971.16	281.491	100.481	1.477	1.04e-48	mrna
POC1B	ENSG00000139323.13	17.095	5.5	1.477	3.46e-64	mrna
PLP2	ENSG00000102007.10	222.597	79.362	1.476	1.62e-31	mrna
SSX2IP	ENSG00000117155.16	7.54	2.07	1.476	1.16e-58	mrna
MBNL1	ENSG00000152601.17	50.804	17.62	1.476	9.42e-23	mrna
CHAF1B	ENSG00000159259.7	3.755	0.71	1.475	5.16e-68	mrna
HOXA11	ENSG00000005073.5	1.78	0	1.475	3.96e-33	mrna
LEPROTL1	ENSG00000104660.17	39.004	13.39	1.475	4.2e-75	mrna
CD3E	ENSG00000198851.9	15.45	4.92	1.474	7.86e-27	mrna
CERS6	ENSG00000172292.14	19.8	6.49	1.474	1.7e-29	mrna
FOXQ1	ENSG00000164379.5	31.27	10.62	1.474	1.38e-21	mrna
ATP1B3	ENSG00000069849.10	95.935	33.92	1.473	7.29e-30	mrna
B2M	ENSG00000166710.17	5878.98	2117.28	1.473	3.04e-29	mrna
CST7	ENSG00000077984.5	10.435	3.12	1.473	1.85e-23	mrna
CFL1	ENSG00000172757.12	1188.11	427.534	1.472	5.08e-52	mrna
PUS7	ENSG00000091127.13	9.68	2.85	1.472	3.5e-58	mrna
HUS1	ENSG00000136273.11	13.925	4.38	1.472	2.76e-75	mrna
PRIM1	ENSG00000198056.13	8.545	2.44	1.472	4.37e-65	mrna
ITPK1	ENSG00000100605.16	56.521	19.77	1.47	7.9e-33	mrna
BANF1	ENSG00000175334.7	194.536	69.642	1.469	5.74e-56	mrna
CSF2RA	ENSG00000198223.14	5.145	1.22	1.469	2.56e-41	mrna
SHROOM3	ENSG00000138771.14	29.08	9.87	1.468	1.54e-27	mrna
GSTCD	ENSG00000138780.14	5.28	1.27	1.468	7.32e-54	mrna
MOGAT2	ENSG00000166391.14	2.485	0.26	1.468	2.86e-08	mrna
ZBTB33	ENSG00000177485.6	9.265	2.71	1.468	2.01e-87	mrna
UPF2	ENSG00000151461.19	18.38	6.01	1.467	1.48e-57	mrna
BZW1	ENSG00000082153.17	85.315	30.239	1.466	4.18e-41	mrna
IL2RA	ENSG00000134460.15	2.785	0.37	1.466	2.49e-41	mrna
AGO2	ENSG00000123908.11	13.245	4.16	1.465	6.63e-45	mrna
STK24	ENSG00000102572.14	118.878	42.411	1.465	3.6e-50	mrna
PIK3C2B	ENSG00000133056.13	20.06	6.63	1.465	4.36e-49	mrna
SUMO2	ENSG00000188612.11	270.736	97.409	1.465	7.32e-59	mrna
WNK1	ENSG00000060237.16	46.38	16.18	1.464	9.65e-28	mrna
FBXL18	ENSG00000155034.18	5.15	1.23	1.464	2.66e-64	mrna
ALDH1B1	ENSG00000137124.6	22.3	7.45	1.463	1.77e-16	mrna
ZNF296	ENSG00000170684.8	5.45	1.34	1.463	1.51e-52	mrna
KIF5B	ENSG00000170759.10	55.209	19.39	1.463	1.25e-43	mrna
SEZ6L2	ENSG00000174938.14	25.965	8.78	1.463	2.31e-39	mrna
S100A6	ENSG00000197956.9	1335.9	484.112	1.463	1.11e-23	mrna
PIK3CB	ENSG00000051382.8	21.15	7.04	1.462	6.9e-65	mrna
MAPK6	ENSG00000069956.11	17.405	5.68	1.462	1.15e-47	mrna
BPNT1	ENSG00000162813.17	21.599	7.21	1.461	6.48e-50	mrna
RNF19B	ENSG00000116514.16	20.831	6.93	1.461	1.15e-47	mrna
C3	ENSG00000125730.16	279.857	101.089	1.46	5.16e-11	mrna
CDC25B	ENSG00000101224.17	43.081	15.02	1.46	6.62e-25	mrna
CKAP5	ENSG00000175216.14	39.115	13.58	1.46	2.93e-54	mrna
ZNF146	ENSG00000167635.11	37.605	13.03	1.46	4.84e-59	mrna
ACTR3	ENSG00000115091.11	116.013	41.55	1.459	9.65e-49	mrna
RBM38	ENSG00000132819.16	32.355	11.13	1.459	1.62e-19	mrna
PGM2L1	ENSG00000165434.7	4.03	0.83	1.459	8.45e-76	mrna
MANEA	ENSG00000172469.14	7.745	2.18	1.459	8.27e-56	mrna
LRRC16A	ENSG00000079691.16	14.685	4.97	1.394	1.21e-55
CASP1	ENSG00000137752.22	25.509	8.65	1.458	1.09e-20	mrna
VKORC1L1	ENSG00000196715.5	17.16	5.61	1.458	1.92e-68	mrna
BROX	ENSG00000162819.11	25.69	8.73	1.456	2.25e-70	mrna
CACYBP	ENSG00000116161.17	73.241	26.06	1.456	3.87e-47	mrna
MBNL2	ENSG00000139793.18	31.645	10.9	1.456	7.3e-32	mrna
UBALD2	ENSG00000185262.8	96.499	34.53	1.456	2.82e-40	mrna
APOBEC3C	ENSG00000244509.3	22.529	7.58	1.455	2.35e-26	mrna
NFKBIE	ENSG00000146232.14	13.535	4.3	1.455	3.44e-63	mrna
SPINT1	ENSG00000166145.14	134.214	48.331	1.455	3.23e-30	mrna
HLA-C	ENSG00000204525.14	729.012	265.192	1.455	4.6e-33	mrna
DTYMK	ENSG00000168393.12	26.881	9.18	1.453	1.09e-55	mrna
ECE2	ENSG00000145194.17	8.69	2.54	1.453	3.63e-63	mrna
ENTPD2	ENSG00000054179.11	10.8	3.31	1.453	3.17e-19	mrna
OLFM2	ENSG00000105088.8	5.6	1.41	1.453	1.95e-33	mrna
FYB	ENSG00000082074.15	10.905	1.29	2.378	6.52e-65
SORD	ENSG00000140263.13	28.545	9.79	1.453	1.25e-31	mrna
PTDSS1	ENSG00000156471.12	63.467	22.54	1.453	3.14e-56	mrna
FAM91A1	ENSG00000176853.15	22.63	7.63	1.453	9.02e-57	mrna
XKR9	ENSG00000221947.7	2.64	0.33	1.453	8.65e-25	mrna
PNPO	ENSG00000108439.9	18.42	6.1	1.452	5.31e-59	mrna
YDJC	ENSG00000161179.13	28.964	9.95	1.452	6.19e-62	mrna
FAM72A	ENSG00000196550.10	3.515	0.65	1.452	1.23e-69	mrna
MOGAT3	ENSG00000106384.10	1.735	0	1.451	1.62e-22	mrna
SH2B3	ENSG00000111252.10	11.825	3.69	1.451	4.88e-54	mrna
SPPL3	ENSG00000157837.15	41.08	14.39	1.451	1.91e-42	mrna
SECTM1	ENSG00000141574.7	29.104	10.02	1.45	1.03e-14	mrna
NUDT4	ENSG00000173598.13	43.575	15.31	1.45	3.27e-36	mrna
NTM	ENSG00000182667.14	4.19	0.9	1.45	2.39e-17	mrna
SLC35F6	ENSG00000213699.8	22.635	7.66	1.449	3.5e-64	mrna
MIA	ENSG00000261857.6	8.859	2.61	1.449	1e-09	mrna
ATF2	ENSG00000115966.16	20.805	6.99	1.448	1.21e-48	mrna
HCK	ENSG00000101336.12	8.605	2.52	1.448	3.17e-27	mrna
KDSR	ENSG00000119537.15	30.43	10.52	1.448	1.49e-39	mrna
DYRK2	ENSG00000127334.10	13.745	4.41	1.447	1.85e-50	mrna
TNFRSF21	ENSG00000146072.6	57.035	20.281	1.447	3.42e-30	mrna
ARPC5	ENSG00000162704.15	130.494	47.251	1.446	1.06e-69	mrna
CEP41	ENSG00000106477.18	7.285	2.04	1.446	4.56e-49	mrna
HES1	ENSG00000114315.3	61.941	22.099	1.446	3.55e-51	mrna
TFG	ENSG00000114354.12	113.554	41.04	1.446	1.15e-63	mrna
ZFHX3	ENSG00000140836.14	6.275	1.67	1.446	7.09e-36	mrna
POLR2K	ENSG00000147669.10	78.536	28.191	1.446	1.08e-65	mrna
PLCB3	ENSG00000149782.11	27.31	9.39	1.446	8.56e-30	mrna
VOPP1	ENSG00000154978.12	45.121	15.93	1.446	2.93e-48	mrna
WDHD1	ENSG00000198554.11	3.905	0.8	1.446	4.47e-39	mrna
ERO1LB	ENSG00000086619.13	2.59	13.38	-2.002	1.45e-46
SDC3	ENSG00000162512.15	26.739	9.19	1.445	5.16e-16	mrna
ATP2A2	ENSG00000174437.16	115.515	41.821	1.444	2.97e-57	mrna
HNF1A	ENSG00000135100.17	10.89	3.37	1.444	8.03e-42	mrna
TGIF1	ENSG00000177426.20	72.173	25.899	1.444	8.66e-53	mrna
HSD17B11	ENSG00000198189.10	51.819	18.41	1.444	1.46e-28	mrna
UBE2K	ENSG00000078140.13	60.045	21.45	1.443	1.04e-55	mrna
TIMELESS	ENSG00000111602.11	11.32	3.53	1.443	6.92e-51	mrna
MPZL1	ENSG00000197965.11	89.164	32.159	1.443	3.23e-52	mrna
ENTPD7	ENSG00000198018.6	5.905	1.54	1.443	2.68e-50	mrna
DCAF12	ENSG00000198876.12	22.25	7.56	1.442	5.54e-67	mrna
UBE2D1	ENSG00000072401.14	15.3	5	1.442	5.06e-66	mrna
KPNA1	ENSG00000114030.12	27.826	9.61	1.442	1.86e-47	mrna
FER1L4	ENSG00000088340.15	4.96	22.461	-1.977	2.46e-14
RPL38	ENSG00000172809.12	1901.47	699.072	1.442	6.36e-38	mrna
DIP2B	ENSG00000066084.12	10.35	3.18	1.441	5.99e-63	mrna
NUP37	ENSG00000075188.8	21.725	7.37	1.441	1.53e-73	mrna
APEX2	ENSG00000169188.4	16.12	5.31	1.44	2.88e-76	mrna
ATP6AP2	ENSG00000182220.13	75.284	27.11	1.44	1.63e-45	mrna
AUNIP	ENSG00000127423.10	2.555	0.31	1.44	5.17e-71	mrna
DCAF7	ENSG00000136485.14	35.084	12.3	1.44	3.19e-74	mrna
PIM2	ENSG00000102096.9	19.245	6.46	1.44	1.05e-16	mrna
SLC16A3	ENSG00000141526.14	41.54	14.69	1.439	6.3e-32	mrna
GPR137B	ENSG00000077585.13	14.575	4.75	1.438	2.23e-55	mrna
RNF24	ENSG00000101236.16	10.08	3.09	1.438	7.65e-43	mrna
PDGFRB	ENSG00000113721.13	36.043	12.67	1.438	9.46e-24	mrna
TTF2	ENSG00000116830.11	12.25	3.89	1.438	1.18e-48	mrna
PPAT	ENSG00000128059.8	6.29	1.69	1.438	1.84e-73	mrna
HEG1	ENSG00000173706.12	14.765	4.82	1.438	7.81e-23	mrna
LIN9	ENSG00000183814.15	4.635	1.08	1.438	2.84e-79	mrna
CLSTN1	ENSG00000171603.16	70.8	25.509	1.437	1.11e-42	mrna
DTX2	ENSG00000091073.19	35.589	12.51	1.437	2.28e-38	mrna
VPS53	ENSG00000141252.19	19.11	6.43	1.437	4.73e-54	mrna
MRPL13	ENSG00000172172.7	46.636	16.59	1.437	1.41e-67	mrna
SLC35C1	ENSG00000181830.8	21.711	7.39	1.437	7.41e-38	mrna
ABO	ENSG00000175164.13	7.415	2.11	1.436	9.82e-12	mrna
DSP	ENSG00000096696.13	52.603	18.81	1.436	1.26e-27	mrna
PKM	ENSG00000067225.17	496.878	182.999	1.436	1.31e-48	mrna
AIMP2	ENSG00000106305.9	28.605	9.95	1.435	3e-64	mrna
KCNK1	ENSG00000135750.14	23.435	8.04	1.435	5.13e-23	mrna
pk	ENSG00000091436.16	16.644	5.16	1.518	0.00064
PCGF5	ENSG00000180628.14	40.055	14.18	1.435	4.72e-74	mrna
XRCC2	ENSG00000196584.2	2.245	0.2	1.435	6.76e-76	mrna
ATP13A2	ENSG00000159363.17	39.115	13.85	1.434	6.45e-63	mrna
B3GALT5	ENSG00000183778.17	2.405	0.26	1.434	1.06e-14	mrna
C11orf80	ENSG00000173715.15	11.485	3.62	1.434	1.45e-38	mrna
STK4	ENSG00000101109.11	15.135	4.97	1.434	6.96e-79	mrna
MMP3	ENSG00000149968.11	4.079	0.88	1.434	1.06e-08	mrna
GPD1	ENSG00000167588.12	4.35	0.98	1.434	2.38e-09	mrna
RSL1D1	ENSG00000171490.12	114.646	41.81	1.434	6.93e-62	mrna
FRS2	ENSG00000166225.8	10.365	3.21	1.433	2.46e-43	mrna
CRABP2	ENSG00000143320.8	7.525	2.16	1.432	5.67e-13	mrna
EFNB1	ENSG00000090776.5	26.145	9.06	1.432	1.16e-36	mrna
LCK	ENSG00000182866.16	7.77	2.25	1.432	9.01e-28	mrna
AMMECR1	ENSG00000101935.9	5.905	1.56	1.431	7.38e-72	mrna
BBX	ENSG00000114439.18	13.83	4.5	1.431	6.97e-38	mrna
CLPB	ENSG00000162129.12	12.645	4.06	1.431	7.61e-72	mrna
SEH1L	ENSG00000085415.15	20.549	6.99	1.431	7.07e-62	mrna
TFAP4	ENSG00000090447.11	11.755	3.73	1.431	2.33e-75	mrna
RFK	ENSG00000135002.11	25.965	9	1.431	4.06e-50	mrna
ZDHHC5	ENSG00000156599.10	45.446	16.22	1.431	1.3e-62	mrna
PLEKHA1	ENSG00000107679.14	25.6	8.87	1.43	9.27e-40	mrna
PLEK	ENSG00000115956.9	7.97	2.33	1.43	8.42e-23	mrna
NR5A2	ENSG00000116833.13	2.745	0.39	1.43	2.62e-32	mrna
SOWAHC	ENSG00000198142.4	8.455	2.51	1.43	4.18e-31	mrna
CHAF1A	ENSG00000167670.15	10.69	3.34	1.429	3.12e-77	mrna
FANCD2	ENSG00000144554.10	7.51	2.16	1.429	7.7e-43	mrna
TOP1	ENSG00000198900.5	51.085	18.34	1.429	1.83e-71	mrna
ORAI1	ENSG00000276045.1	30.149	10.57	1.429	4.04e-67	mrna
CIB2	ENSG00000136425.12	7.29	2.08	1.428	6.52e-10	mrna
SGPL1	ENSG00000166224.16	18.56	6.27	1.428	1.2e-64	mrna
FOXD1	ENSG00000251493.3	1.96	0.1	1.428	2.38e-22	mrna
SIRPG	ENSG00000089012.14	2.845	0.43	1.427	3.76e-36	mrna
MUC12	ENSG00000205277.9	3.545	0.69	1.427	1.83e-25	mrna
ACTB	ENSG00000075624.13	4546.37	1690.81	1.426	1.02e-22	mrna
AREG	ENSG00000109321.10	17.06	5.72	1.426	7.86e-08	mrna
RAI14	ENSG00000039560.13	17.105	5.74	1.426	8.59e-37	mrna
SPDL1	ENSG00000040275.16	9.4	2.87	1.426	1.52e-76	mrna
XXYLT1	ENSG00000173950.15	8.7	2.61	1.426	1.48e-50	mrna
CSTF2	ENSG00000101811.13	11.86	3.79	1.425	7.09e-68	mrna
SLC43A3	ENSG00000134802.17	28.665	10.05	1.425	8.51e-18	mrna
VAV2	ENSG00000160293.16	15.385	5.1	1.425	6.43e-61	mrna
ITPRIPL2	ENSG00000205730.6	13.795	4.51	1.425	8.57e-41	mrna
TNFRSF11B	ENSG00000164761.8	2.515	0.31	1.424	1.46e-30	mrna
KPNA4	ENSG00000186432.8	17.86	6.03	1.424	3.89e-44	mrna
DCLRE1C	ENSG00000152457.17	8.65	2.6	1.423	3.43e-71	mrna
TPTEP1	ENSG00000100181.21	2.9	10.07	-1.505	7.34e-11
USP14	ENSG00000101557.14	30.685	10.82	1.423	2.4e-56	mrna
PON2	ENSG00000105854.12	53.006	19.14	1.423	2.83e-25	mrna
IRF1	ENSG00000125347.13	61.3	22.23	1.423	6.9e-28	mrna
LRP5	ENSG00000162337.11	56.228	20.34	1.423	2.96e-46	mrna
MFSD2A	ENSG00000168389.17	5.89	1.57	1.423	1.06e-18	mrna
C1GALT1C1	ENSG00000171155.7	25.884	9.03	1.422	2.89e-79	mrna
CCL3L3	ENSG00000276085.1	2.67	0.37	1.422	1.35e-33	mrna
ERAP1	ENSG00000164307.12	27.734	9.72	1.422	3.55e-42	mrna
ARPP19	ENSG00000128989.10	43.31	15.55	1.421	2.09e-42	mrna
LAMA3	ENSG00000053747.15	27.01	9.47	1.42	3.15e-14	mrna
NLN	ENSG00000123213.22	8.02	2.37	1.42	5.84e-59	mrna
RAD21	ENSG00000164754.12	74.731	27.31	1.42	2.65e-40	mrna
HES4	ENSG00000188290.10	17.195	5.8	1.42	4.58e-26	mrna
BIVM-ERCC5	ENSG00000270181.1	2.69	0.38	1.419	4.66e-30	mrna
GORASP2	ENSG00000115806.12	85.9	31.499	1.419	1.45e-62	mrna
RUVBL2	ENSG00000183207.12	75.269	27.521	1.419	9.34e-65	mrna
SMIM15	ENSG00000188725.7	35.926	12.81	1.419	2.05e-60	mrna
CCR1	ENSG00000163823.3	3.89	0.83	1.418	5.77e-36	mrna
DPYSL2	ENSG00000092964.16	24.899	8.69	1.418	1.05e-21	mrna
PATL1	ENSG00000166889.13	29.4	10.38	1.418	9.71e-78	mrna
FAM72C	ENSG00000263513.5	1.94	0.1	1.418	2.65e-54	mrna
CKMT1A	ENSG00000223572.9	35.049	12.5	1.417	1.44e-19	mrna
TECR	ENSG00000099797.11	172.003	63.791	1.417	5.22e-46	mrna
IL18BP	ENSG00000137496.17	16.52	5.56	1.417	7.92e-33	mrna
KRT23	ENSG00000108244.16	2.015	0.13	1.416	3.87e-18	mrna
GJB1	ENSG00000169562.9	23.555	8.2	1.416	6.57e-25	mrna
EXOC5	ENSG00000070367.15	16.765	5.66	1.415	1.33e-26	mrna
RAE1	ENSG00000101146.12	29.845	10.57	1.415	1e-61	mrna
ZC3HAV1L	ENSG00000146858.7	4.04	0.89	1.415	1.66e-52	mrna
TRUB1	ENSG00000165832.5	10.01	3.13	1.415	2.64e-84	mrna
POU2F2	ENSG00000028277.20	4.915	1.22	1.414	3.58e-30	mrna
HMGXB4	ENSG00000100281.13	13.26	4.35	1.414	1.01e-78	mrna
SPIB	ENSG00000269404.6	2.33	0.25	1.414	6.68e-19	mrna
DERL1	ENSG00000136986.9	45.795	16.57	1.413	1.61e-53	mrna
RALBP1	ENSG00000017797.11	35.525	12.72	1.413	2.85e-58	mrna
ZNF574	ENSG00000105732.11	14.895	4.97	1.413	9.27e-64	mrna
SUB1	ENSG00000113387.11	225.369	84.027	1.413	3.43e-60	mrna
IGHV4-4	ENSG00000276775.1	4.91	1.22	1.413	3.81e-05	mrna
NEDD1	ENSG00000139350.11	9.325	2.88	1.412	9.9e-56	mrna
CALU	ENSG00000128595.16	66.68	24.45	1.411	2.15e-30	mrna
CTTNBP2NL	ENSG00000143079.14	10.275	3.24	1.411	6.61e-46	mrna
MYO1B	ENSG00000128641.17	19.105	6.56	1.411	2.97e-49	mrna
IKZF3	ENSG00000161405.16	3.495	0.69	1.411	1.76e-28	mrna
SCIMP	ENSG00000161929.14	3.335	0.63	1.411	2.45e-35	mrna
SLCO3A1	ENSG00000176463.13	12.48	4.07	1.411	5.97e-21	mrna
SLMO2	ENSG00000101166.15	58.58	15.02	1.895	3.55e-81
ELOVL7	ENSG00000164181.13	6.36	1.77	1.41	3.9e-37	mrna
THOC3	ENSG00000051596.9	29.8	10.59	1.41	3.91e-52	mrna
TSPAN8	ENSG00000127324.8	389.829	146.067	1.41	9.53e-22	mrna
TRAF3	ENSG00000131323.14	9.255	2.86	1.41	1.41e-65	mrna
SYNCRIP	ENSG00000135316.17	50.646	18.439	1.41	3.7e-53	mrna
HSPD1	ENSG00000144381.16	214.591	80.12	1.41	3.72e-37	mrna
MRPL17	ENSG00000158042.8	50.67	18.45	1.41	7.72e-80	mrna
ACTG1	ENSG00000184009.9	3068.25	1155.18	1.409	3.66e-41	mrna
AP2B1	ENSG00000006125.16	75.763	27.899	1.409	7.25e-44	mrna
CD3EAP	ENSG00000117877.10	4.895	1.22	1.409	2.47e-56	mrna
GNAI2	ENSG00000114353.16	168.498	62.821	1.409	1.51e-33	mrna
UBQLN2	ENSG00000188021.8	19.55	6.74	1.409	1.09e-46	mrna
NID2	ENSG00000087303.16	11.655	3.77	1.408	7.85e-10	mrna
TOX3	ENSG00000103460.16	17.1	5.82	1.408	1.24e-22	mrna
GLIS3	ENSG00000107249.21	4.44	1.05	1.408	1.86e-22	mrna
POLR2D	ENSG00000144231.10	17.065	5.81	1.407	1.03e-62	mrna
SEC23A	ENSG00000100934.14	24.92	8.78	1.406	8.39e-20	mrna
TSPAN13	ENSG00000106537.7	63.245	23.25	1.406	1.29e-40	mrna
SMC3	ENSG00000108055.9	24.195	8.51	1.406	2.49e-57	mrna
HOXB6	ENSG00000108511.9	7.77	2.31	1.406	5.86e-10	mrna
GNPDA1	ENSG00000113552.15	24.655	8.68	1.406	3.03e-53	mrna
MAPK13	ENSG00000156711.16	42.299	15.34	1.406	1.03e-37	mrna
RMI1	ENSG00000178966.15	6.74	1.92	1.406	2.96e-69	mrna
CES2	ENSG00000172831.11	41.889	15.2	1.405	1.74e-12	mrna
CREB3L1	ENSG00000157613.10	102.653	38.149	1.405	1.97e-25	mrna
ITGAL	ENSG00000005844.17	8.24	2.49	1.405	8.13e-27	mrna
RBBP8	ENSG00000101773.16	17.305	5.91	1.405	3.37e-52	mrna
RNASE6	ENSG00000169413.2	14.47	4.85	1.403	3.21e-30	mrna
ZBTB38	ENSG00000177311.10	25.36	8.97	1.403	1.77e-28	mrna
TNFSF15	ENSG00000181634.7	3.125	0.56	1.403	9.19e-50	mrna
IGLV6-57	ENSG00000211640.3	13.359	4.43	1.403	3.1e-06	mrna
C1QA	ENSG00000173372.16	96.535	35.911	1.402	6.73e-19	mrna
RNF38	ENSG00000137075.17	18.445	6.36	1.402	4.94e-27	mrna
ZFP36L2	ENSG00000152518.6	170.638	63.968	1.402	6.03e-41	mrna
HNRNPAB	ENSG00000197451.10	159.929	59.891	1.402	8.79e-72	mrna
BIK	ENSG00000100290.2	17.7	6.08	1.401	1.67e-39	mrna
CALCRL	ENSG00000064989.12	9.105	2.83	1.4	8.07e-30	mrna
UBE2W	ENSG00000104343.19	12.065	3.95	1.4	2.11e-64	mrna
IFIT2	ENSG00000119922.8	4.62	1.13	1.4	1.17e-30	mrna
MCM8	ENSG00000125885.13	6.415	1.81	1.4	2.18e-52	mrna
ARL5B	ENSG00000165997.4	9.205	2.87	1.399	1.27e-46	mrna
CXCR5	ENSG00000160683.4	6.175	1.72	1.399	7.19e-38	mrna
FNDC3B	ENSG00000075420.12	26.06	9.26	1.399	8.27e-54	mrna
LRRC61	ENSG00000127399.14	15.025	5.08	1.398	9.54e-63	mrna
ZNF714	ENSG00000160352.15	4.325	1.02	1.398	7.5e-44	mrna
KNTC1	ENSG00000184445.11	15.555	5.28	1.398	3.77e-45	mrna
CCNK	ENSG00000090061.17	41.296	15.06	1.397	1.3e-74	mrna
REL	ENSG00000162924.13	4.98	1.27	1.397	7.21e-58	mrna
PPM1N	ENSG00000213889.10	3.74	0.8	1.397	4.96e-45	mrna
ANGPT2	ENSG00000091879.13	3.58	0.74	1.396	5.22e-37	mrna
RAB10	ENSG00000084733.10	77.109	28.689	1.396	1.82e-45	mrna
IL7	ENSG00000104432.12	3.42	0.68	1.396	1.81e-38	mrna
TGFB1	ENSG00000105329.9	40.165	14.64	1.396	4.71e-33	mrna
RCN3	ENSG00000142552.7	27.74	9.92	1.396	5.99e-25	mrna
FOXJ1	ENSG00000129654.7	1.945	0.12	1.395	3.05e-23	mrna
TCF19	ENSG00000137310.11	9.415	2.96	1.395	2.57e-44	mrna
FBXO28	ENSG00000143756.11	13.705	4.59	1.395	1.51e-61	mrna
KLHL11	ENSG00000178502.5	3.34	0.65	1.395	2.64e-45	mrna
ATIC	ENSG00000138363.14	79.475	29.619	1.394	1.54e-60	mrna
PRIM2	ENSG00000146143.17	8.095	2.46	1.394	6.18e-91	mrna
LRRC20	ENSG00000172731.13	7.91	2.39	1.394	1.03e-26	mrna
DDX18	ENSG00000088205.12	36.845	13.42	1.392	2.83e-76	mrna
MLEC	ENSG00000110917.7	81.506	30.431	1.392	2.31e-57	mrna
IFNAR2	ENSG00000159110.19	17.995	6.24	1.392	1.73e-60	mrna
TMEM127	ENSG00000135956.8	48.04	17.701	1.391	1.2e-43	mrna
STK17B	ENSG00000081320.10	10.685	3.46	1.39	1.52e-40	mrna
SIRPB1	ENSG00000101307.15	2.8	0.45	1.39	9.01e-29	mrna
IL13RA1	ENSG00000131724.10	44.09	16.2	1.39	1.61e-29	mrna
EPS8	ENSG00000151491.12	38.161	13.94	1.39	5.24e-31	mrna
HSPA5	ENSG00000044574.7	194.603	73.679	1.389	6.12e-44	mrna
TCF20	ENSG00000100207.18	16.235	5.58	1.389	7.82e-60	mrna
IRAK1	ENSG00000184216.11	58	21.52	1.389	5.47e-54	mrna
CTSZ	ENSG00000101160.13	147.15	55.641	1.387	6.73e-37	mrna
DUSP10	ENSG00000143507.17	5.67	1.55	1.387	4.3e-34	mrna
ZNF488	ENSG00000265763.3	1.93	0.12	1.387	1.82e-33	mrna
DDX6	ENSG00000110367.11	31.82	11.56	1.386	7.87e-41	mrna
KDELR1	ENSG00000105438.8	213.02	80.873	1.386	1.49e-68	mrna
ZNF462	ENSG00000148143.12	3.835	0.85	1.386	1.12e-19	mrna
IMPAD1	ENSG00000104331.8	24.634	7.27	1.632	1.24e-61
TMEM68	ENSG00000167904.14	14.21	4.82	1.386	2.45e-71	mrna
IGKV3-11	ENSG00000241351.2	235.094	89.331	1.386	1.51e-08	mrna
ULBP3	ENSG00000131019.10	2.29	0.26	1.385	6.21e-42	mrna
MAML2	ENSG00000184384.13	6.255	1.78	1.384	2.63e-39	mrna
CD83	ENSG00000112149.9	5.155	1.36	1.383	7e-47	mrna
MYD88	ENSG00000172936.12	41.885	15.44	1.383	2.43e-52	mrna
YTHDF3	ENSG00000185728.16	26.73	9.63	1.383	8.61e-50	mrna
WISP1	ENSG00000104415.13	3.23	0.41	1.585	1.94e-18
BRIP1	ENSG00000136492.8	2.18	0.22	1.382	1.56e-37	mrna
BUB3	ENSG00000154473.17	77.945	29.28	1.382	2.08e-68	mrna
CSNK2A1	ENSG00000101266.16	54.528	20.3	1.382	3.1e-64	mrna
PYCRL	ENSG00000104524.13	8.865	3.63	1.091	2.41e-42
MDH2	ENSG00000146701.11	224.06	85.372	1.382	2.72e-43	mrna
IGLV3-1	ENSG00000211673.2	35.69	13.08	1.382	4.9e-07	mrna
RPP40	ENSG00000124787.13	7.75	2.36	1.381	2.48e-60	mrna
GATC	ENSG00000257218.5	15.57	5.36	1.381	4.92e-71	mrna
EHD4	ENSG00000103966.9	22.626	8.08	1.38	1.21e-46	mrna
SERPINB1	ENSG00000021355.12	124.133	47.081	1.38	6.73e-25	mrna
KIAA2013	ENSG00000116685.15	55.199	20.589	1.38	1.77e-45	mrna
RASAL2	ENSG00000075391.16	7.95	2.44	1.379	4.86e-39	mrna
SLC16A1	ENSG00000155380.11	29.05	10.56	1.378	7.56e-25	mrna
PRELID1	ENSG00000169230.9	188.588	71.928	1.378	1.17e-52	mrna
MRPL42	ENSG00000198015.12	37.715	13.9	1.378	5.19e-65	mrna
ARHGDIB	ENSG00000111348.8	91.445	34.589	1.377	4.48e-35	mrna
IGLC7	ENSG00000211685.3	9.13	2.9	1.377	0.000129	mrna
WDR76	ENSG00000092470.11	5.8	1.62	1.376	7.95e-53	mrna
MID1	ENSG00000101871.14	9.38	3	1.376	8.19e-36	mrna
SCLY	ENSG00000132330.16	13.095	4.43	1.376	4.36e-62	mrna
FLVCR1	ENSG00000162769.12	6.89	2.04	1.376	3.8e-44	mrna
LTBP2	ENSG00000119681.11	13.345	4.53	1.375	1.62e-23	mrna
TMEM167A	ENSG00000174695.9	37.154	13.71	1.375	2.35e-68	mrna
BMP2K	ENSG00000138756.17	12.655	4.27	1.374	2.92e-43	mrna
SLC30A1	ENSG00000170385.9	10.505	3.44	1.374	2.49e-44	mrna
ADK	ENSG00000156110.13	21.125	7.54	1.373	9.39e-52	mrna
ATF1	ENSG00000123268.8	21.865	7.83	1.373	1.94e-59	mrna
BAMBI	ENSG00000095739.10	5.81	1.63	1.373	6.27e-20	mrna
BMPR2	ENSG00000204217.12	12.21	4.1	1.373	1.65e-40	mrna
CBX3	ENSG00000122565.18	97.785	37.149	1.373	1.14e-66	mrna
HSPH1	ENSG00000120694.19	49.285	18.42	1.373	4.05e-31	mrna
RABIF	ENSG00000183155.4	8.71	2.75	1.373	1.04e-100	mrna
PLSCR1	ENSG00000188313.12	66.075	24.899	1.373	3.96e-41	mrna
CAND1	ENSG00000111530.12	42.81	15.92	1.372	1.62e-38	mrna
CGREF1	ENSG00000138028.14	7.695	2.36	1.372	1.87e-22	mrna
MRPL47	ENSG00000136522.13	44.435	16.56	1.372	8.81e-71	mrna
TMEM201	ENSG00000188807.12	9.535	3.07	1.372	1.85e-59	mrna
DBNDD1	ENSG00000003249.13	12.94	4.39	1.371	5.2e-24	mrna
PLEKHG1	ENSG00000120278.14	5.52	1.52	1.371	4.85e-53	mrna
CAPZA1	ENSG00000116489.12	74.163	28.08	1.37	1.34e-53	mrna
ITGA4	ENSG00000115232.13	4.815	1.25	1.37	8.38e-29	mrna
HDGF	ENSG00000143321.18	201.746	77.439	1.37	8e-58	mrna
ZNF562	ENSG00000171466.9	9.515	3.07	1.369	1.9e-51	mrna
RAB43	ENSG00000172780.16	12.535	4.24	1.369	8.93e-39	mrna
NUP62	ENSG00000213024.10	36.7	13.6	1.369	9.47e-70	mrna
ASXL2	ENSG00000143970.16	8.01	2.49	1.368	1.53e-54	mrna
LASP1	ENSG00000002834.17	112.352	42.929	1.368	5.24e-50	mrna
H2AFV	ENSG00000105968.18	147.512	55.161	1.403	1.08e-73
PLXNC1	ENSG00000136040.8	4.37	1.08	1.368	1.38e-38	mrna
PADI2	ENSG00000117115.12	3.1	0.59	1.367	5e-25	mrna
TPGS2	ENSG00000134779.14	53.955	20.31	1.367	1e-46	mrna
IQGAP1	ENSG00000140575.12	100.649	38.401	1.367	1.05e-42	mrna
HMGA2	ENSG00000149948.13	2.275	0.27	1.367	1.99e-29	mrna
PSMD1	ENSG00000173692.12	63.859	24.15	1.367	1.66e-66	mrna
PYGB	ENSG00000100994.11	77.899	29.601	1.366	5.23e-19	mrna
MCTP2	ENSG00000140563.14	6.58	1.94	1.366	8.99e-33	mrna
GARS	ENSG00000106105.13	99.763	32.94	1.57	6.49e-67
RPS6KA3	ENSG00000177189.12	17.785	6.29	1.366	6.96e-45	mrna
FAM188B	ENSG00000106125.14	3.895	1.3	1.09	1.55e-15
NSUN5P2	ENSG00000106133.17	7.61	20.281	-1.305	1.07e-18
ADO	ENSG00000181915.4	10.955	3.64	1.365	3.88e-73	mrna
ALDH18A1	ENSG00000059573.8	45.741	17.14	1.365	5.58e-57	mrna
AP5M1	ENSG00000053770.11	18.575	6.6	1.365	1.35e-60	mrna
PPP1R12A	ENSG00000058272.15	40.864	15.25	1.365	2.52e-16	mrna
LRP11	ENSG00000120256.9	22.38	8.08	1.365	1.12e-54	mrna
SUGT1	ENSG00000165416.14	49.396	18.57	1.365	5.54e-64	mrna
PDF	ENSG00000258429.1	9.895	3.23	1.365	1.52e-58	mrna
ACBD5	ENSG00000107897.18	17.115	6.04	1.364	3.75e-52	mrna
VEZT	ENSG00000028203.17	28.041	10.28	1.364	5.19e-39	mrna
TCF12	ENSG00000140262.17	34.321	12.72	1.364	1.06e-33	mrna
PDP1	ENSG00000164951.15	12.69	4.32	1.364	9.44e-50	mrna
SPHK1	ENSG00000176170.13	8.805	2.81	1.364	6.56e-19	mrna
GPATCH4	ENSG00000160818.16	32.751	12.12	1.363	3.61e-66	mrna
YWHAG	ENSG00000170027.6	52.691	19.87	1.363	2.52e-41	mrna
USP18	ENSG00000184979.9	7.59	2.34	1.363	7.11e-35	mrna
CALM3	ENSG00000160014.16	252.475	97.619	1.362	6.84e-38	mrna
TMEM241	ENSG00000134490.13	4.885	1.29	1.362	2.24e-61	mrna
BAZ1B	ENSG00000009954.10	26.534	9.72	1.361	3.19e-59	mrna
CAPN5	ENSG00000149260.14	49.731	18.75	1.361	3.84e-14	mrna
NUDT8	ENSG00000167799.9	16	5.62	1.361	4.44e-30	mrna
C1orf112	ENSG00000000460.16	5.265	1.44	1.36	6.02e-70	mrna
EFCAB11	ENSG00000140025.15	7.34	2.25	1.36	3.38e-68	mrna
POLR3G	ENSG00000113356.10	2.85	0.5	1.36	1.31e-46	mrna
TRBV20-1	ENSG00000211747.3	2.54	0.38	1.359	8.44e-27	mrna
UBA6	ENSG00000033178.12	14.56	5.07	1.358	3.8e-35	mrna
SPCS2	ENSG00000118363.11	208.008	80.52	1.358	2.33e-61	mrna
RNF138	ENSG00000134758.13	15.74	5.53	1.358	2.28e-58	mrna
USP6NL	ENSG00000148429.14	10.1	3.33	1.358	4.43e-55	mrna
DTX4	ENSG00000110042.7	17.06	6.05	1.357	3.87e-41	mrna
SLC35A2	ENSG00000102100.14	28.964	10.7	1.357	1.12e-62	mrna
EVA1A	ENSG00000115363.13	2.535	0.38	1.357	2.82e-37	mrna
TM9SF2	ENSG00000125304.8	92.369	35.439	1.357	5.09e-57	mrna
PARP1	ENSG00000143799.12	57.565	21.869	1.357	2.16e-62	mrna
HMGB2	ENSG00000164104.11	102.817	39.53	1.357	3.76e-40	mrna
NUP210	ENSG00000132182.11	9.185	2.98	1.356	3.02e-20	mrna
RIN2	ENSG00000132669.12	18.665	6.68	1.356	1.73e-43	mrna
GPR153	ENSG00000158292.6	5.705	1.62	1.356	5.44e-19	mrna
HMOX1	ENSG00000100292.16	18.77	6.73	1.355	3.23e-16	mrna
HOXB5	ENSG00000120075.5	4.27	1.06	1.355	9.09e-10	mrna
FAM208B	ENSG00000108021.19	23.34	8.05	1.427	7.39e-75
MRPS35	ENSG00000061794.12	52.65	19.99	1.354	2.35e-52	mrna
IGHV4-59	ENSG00000224373.3	36.466	13.66	1.354	2.6e-09	mrna
ADORA2B	ENSG00000170425.3	2.805	0.49	1.353	6.97e-23	mrna
RIN3	ENSG00000100599.15	13.28	4.59	1.353	1.43e-18	mrna
GPD2	ENSG00000115159.15	13.69	4.75	1.353	1.07e-34	mrna
RTKN	ENSG00000114993.15	33.64	12.57	1.352	2.4e-45	mrna
FABP6	ENSG00000170231.15	2.345	0.31	1.352	1.7e-28	mrna
SRP72	ENSG00000174780.15	57.501	21.919	1.352	5.47e-67	mrna
MED1	ENSG00000125686.11	14.685	5.15	1.351	1.02e-46	mrna
LIMD2	ENSG00000136490.8	18.545	6.66	1.351	2.19e-30	mrna
ZMAT3	ENSG00000172667.10	6.475	1.93	1.351	5.55e-41	mrna
BATF2	ENSG00000168062.9	8.685	2.8	1.35	1.13e-32	mrna
TIPRL	ENSG00000143155.12	19.7	7.12	1.35	6.12e-68	mrna
MRPL30	ENSG00000185414.19	21.885	7.98	1.35	5.89e-86	mrna
IGLV1-44	ENSG00000211651.3	56.506	21.561	1.35	4.12e-06	mrna
ABTB2	ENSG00000166016.5	4.91	1.32	1.349	9.57e-27	mrna
BAK1	ENSG00000030110.12	28.231	10.48	1.348	5.61e-42	mrna
EFR3A	ENSG00000132294.13	23.57	8.65	1.348	4.68e-34	mrna
SYNJ2	ENSG00000078269.13	10.785	3.63	1.348	8.17e-50	mrna
TGIF2	ENSG00000118707.9	12.01	4.11	1.348	2.43e-49	mrna
RNF6	ENSG00000127870.16	20.72	7.53	1.348	2.75e-60	mrna
DTD2	ENSG00000129480.12	9.355	3.07	1.347	3.72e-62	mrna
FSTL1	ENSG00000163430.9	56.09	21.44	1.347	4.91e-09	mrna
ARF3	ENSG00000134287.9	80.775	31.161	1.346	1.36e-45	mrna
CDC7	ENSG00000097046.12	3.755	0.87	1.346	2.17e-55	mrna
PSMD14	ENSG00000115233.11	34.06	12.79	1.346	1.62e-73	mrna
AGO1	ENSG00000092847.10	9.29	3.05	1.345	6.95e-45	mrna
CCDC167	ENSG00000198937.8	25.665	9.5	1.345	6.22e-46	mrna
MYC	ENSG00000136997.14	63.661	24.46	1.345	4.61e-13	mrna
RABGAP1L	ENSG00000152061.21	20.006	7.27	1.345	1.27e-46	mrna
CCNE2	ENSG00000175305.16	4.18	1.04	1.344	1.17e-49	mrna
DSN1	ENSG00000149636.15	11.59	3.96	1.344	1.15e-59	mrna
KIAA1211	ENSG00000109265.12	5.905	0.3	2.409	4.9e-69
CDK6	ENSG00000105810.9	10.365	3.48	1.343	3.12e-38	mrna
NCLN	ENSG00000125912.10	52.025	19.9	1.343	3.87e-58	mrna
NOL9	ENSG00000162408.10	11.305	3.85	1.343	2.47e-55	mrna
WHSC1	ENSG00000109685.17	20.86	9.12	1.111	3.84e-40
TMEM154	ENSG00000170006.11	2.45	0.36	1.343	2.1e-17	mrna
SRGAP1	ENSG00000196935.8	5.14	1.42	1.343	1.52e-52	mrna
CBLL1	ENSG00000105879.11	14.945	5.29	1.342	2.34e-45	mrna
CLTC	ENSG00000141367.11	132.132	51.51	1.342	3.06e-54	mrna
REST	ENSG00000084093.15	9.95	3.32	1.342	7.89e-66	mrna
SMS	ENSG00000102172.15	57.921	22.25	1.342	1.22e-50	mrna
SRP9	ENSG00000143742.12	171.592	67.069	1.342	3.93e-54	mrna
EXOSC5	ENSG00000077348.8	24.17	8.94	1.34	1.42e-66	mrna
USP10	ENSG00000103194.15	43.271	16.49	1.34	1.55e-72	mrna
SORL1	ENSG00000137642.12	9.15	3.01	1.34	7.47e-29	mrna
TMEM87B	ENSG00000153214.9	18.59	6.74	1.34	2.77e-58	mrna
PVRL1	ENSG00000110400.10	16.955	2.95	2.184	6.55e-53
SMARCC1	ENSG00000173473.10	27.298	10.18	1.34	1.79e-56	mrna
SLC28A3	ENSG00000197506.7	1.835	0.12	1.34	2.03e-26	mrna
ARHGAP39	ENSG00000147799.11	4.465	1.16	1.339	7.65e-52	mrna
B3GNT3	ENSG00000179913.10	49.755	19.07	1.339	2.79e-23	mrna
SLC12A2	ENSG00000064651.13	33.185	12.51	1.339	2.18e-20	mrna
SLC35F2	ENSG00000110660.14	9.905	3.31	1.339	1.85e-33	mrna
CTSD	ENSG00000117984.12	593.312	234.135	1.338	3.01e-37	mrna
CXADR	ENSG00000154639.18	21.47	7.89	1.338	2.95e-29	mrna
TXN	ENSG00000136810.12	333.963	131.461	1.338	1.71e-33	mrna
PRKAR2A	ENSG00000114302.15	18.145	6.58	1.337	3.7e-50	mrna
GNS	ENSG00000135677.10	45	17.21	1.337	1.74e-34	mrna
CREG1	ENSG00000143162.7	91.973	35.829	1.336	6.79e-47	mrna
IPMK	ENSG00000151151.5	4.125	1.03	1.336	1.72e-54	mrna
UHMK1	ENSG00000152332.15	17.48	6.32	1.336	1.63e-59	mrna
S100A2	ENSG00000196754.10	4.05	1	1.336	1.08e-08	mrna
DTWD2	ENSG00000169570.9	3.515	0.79	1.335	2.55e-55	mrna
ESRP1	ENSG00000104413.15	52.021	20.019	1.335	2.45e-35	mrna
PPP2CA	ENSG00000113575.9	80.691	31.38	1.335	6.59e-37	mrna
RNPEP	ENSG00000176393.10	61.281	23.691	1.335	2.25e-51	mrna
PTPN12	ENSG00000127947.15	39.415	15.03	1.334	3.52e-29	mrna
ZNRF2	ENSG00000180233.10	12.66	4.42	1.334	7.16e-71	mrna
DCLRE1B	ENSG00000118655.4	4.09	1.02	1.333	1.5e-85	mrna
ALDH5A1	ENSG00000112294.12	7.41	2.34	1.332	4.36e-32	mrna
FAM217B	ENSG00000196227.10	4.94	1.36	1.332	2.44e-39	mrna
E2F3	ENSG00000112242.14	5.845	1.72	1.331	6.08e-71	mrna
NCOA2	ENSG00000140396.12	12.41	4.33	1.331	6.07e-40	mrna
RPL22L1	ENSG00000163584.17	81.286	31.701	1.331	1.63e-31	mrna
C1orf53	ENSG00000203724.10	4.355	1.13	1.33	3.62e-54	mrna
SMAD1	ENSG00000170365.9	15.64	5.62	1.33	2.98e-44	mrna
SCARF2	ENSG00000244486.7	9.105	3.02	1.33	4.61e-12	mrna
POLD3	ENSG00000077514.8	14.3	5.09	1.329	6.06e-44	mrna
PDS5A	ENSG00000121892.14	24.995	9.35	1.329	5.91e-58	mrna
NAGA	ENSG00000198951.11	24.02	8.96	1.329	9.13e-50	mrna
CASP10	ENSG00000003400.14	11.6	4.02	1.328	1.08e-28	mrna
DENND1A	ENSG00000119522.15	16.07	5.8	1.328	1.55e-46	mrna
WBP11	ENSG00000084463.7	34.069	12.97	1.328	2.49e-50	mrna
PNO1	ENSG00000115946.7	13.29	4.69	1.328	2.56e-60	mrna
PPIG	ENSG00000138398.15	41.895	16.09	1.328	4.62e-57	mrna
KCTD5	ENSG00000167977.8	22.604	8.4	1.328	1.81e-51	mrna
ZSWIM1	ENSG00000168612.4	11.155	3.84	1.328	3.59e-73	mrna
DFFA	ENSG00000160049.11	20.825	7.7	1.327	1.21e-64	mrna
NRP1	ENSG00000099250.17	18.19	6.65	1.327	1.86e-22	mrna
[truncated: 2,646 more rows]
