# Supplementary material for: Knockdown of m6A Reader IGF2BP3 Inhibited Hypoxia-Induced Cell Migration and Angiogenesis by Regulating Hypoxia Inducible Factor-1α in Stomach Cancer
Source: Front Oncol. 2021 Sep 21;11:711207. doi: 10.3389/fonc.2021.711207 (PMC8490730; doi:10.3389/fonc.2021.711207)
Supplement: Supplementary Table 4 — Venn analysis for genes in Supplementary Tables 1, 2 and 3 revealed that 700 differentially expressed genes in SC had the probability to be directly and positively regulated by IGF2BP3. [file Table_4.xlsx]

## Sheet: Sheet1
Common elements in List 1 List 2 List 3 :
Gene Symbol	Gene ID	Median (Tumor)	Median (Normal)	Log2(Fold Change)	padj	type
CLDN4	ENSG00000189143.9	250.618	3.98	5.659	4.83e-108	mrna
UBE2C	ENSG00000175063.16	93.347	2.4	4.794	4.9e-107	mrna
RRM2	ENSG00000171848.13	55.079	1.4	4.546	4.32e-99	mrna
MYBL2	ENSG00000101057.15	38.276	0.7	4.53	1.08e-111	mrna
TPX2	ENSG00000088325.15	33.855	0.74	4.324	1.09e-122	mrna
CDC20	ENSG00000117399.13	39.454	1.61	3.954	7.39e-91	mrna
IL32	ENSG00000008517.16	364.948	22.83	3.941	2.39e-98	mrna
TOP2A	ENSG00000131747.14	41.326	1.87	3.882	4.01e-106	mrna
MKI67	ENSG00000148773.12	25.86	0.83	3.876	6.53e-108	mrna
CCNB2	ENSG00000157456.7	27.139	0.96	3.844	3.61e-107	mrna
FOXM1	ENSG00000111206.12	32.375	1.35	3.828	1.42e-108	mrna
TRIM29	ENSG00000137699.16	24.145	0.84	3.772	1.74e-38	mrna
CDCA7	ENSG00000144354.13	27.241	1.33	3.599	8.37e-95	mrna
CENPF	ENSG00000117724.12	23.275	1.03	3.58	1.81e-95	mrna
CDK1	ENSG00000170312.15	30.709	1.67	3.57	1.67e-101	mrna
PTTG1	ENSG00000164611.12	54.119	3.65	3.567	7.23e-100	mrna
PHLDA2	ENSG00000181649.5	69.917	5.01	3.561	1.75e-64	mrna
CDT1	ENSG00000167513.8	18.644	0.74	3.497	5.71e-96	mrna
ANLN	ENSG00000011426.10	21.94	1.05	3.484	2.25e-110	mrna
NUSAP1	ENSG00000137804.12	31.42	1.91	3.478	3.14e-97	mrna
CTHRC1	ENSG00000164932.12	29.58	1.77	3.465	2.8e-91	mrna
FERMT1	ENSG00000101311.15	26.65	1.54	3.444	6.25e-90	mrna
UBE2T	ENSG00000077152.9	30.215	1.91	3.423	2.31e-114	mrna
ASF1B	ENSG00000105011.8	19.499	0.93	3.409	7.82e-101	mrna
SKA3	ENSG00000165480.15	12.485	0.29	3.386	1.75e-121	mrna
CEP55	ENSG00000138180.15	14.885	0.53	3.376	3.46e-116	mrna
BUB1	ENSG00000169679.14	13.945	0.44	3.376	1.6e-110	mrna
NEK2	ENSG00000117650.12	12.455	0.3	3.372	2.06e-107	mrna
TNS4	ENSG00000131746.12	11.854	0.25	3.362	2.88e-38	mrna
CCNB1	ENSG00000134057.14	41.844	3.24	3.337	1.08e-87	mrna
PRR11	ENSG00000068489.12	13.89	0.5	3.311	4.54e-129	mrna
MCM4	ENSG00000104738.16	67.388	6.02	3.284	1.07e-98	mrna
MELK	ENSG00000165304.7	13.22	0.47	3.274	1.66e-101	mrna
PLK1	ENSG00000166851.14	33.871	2.66	3.252	3.84e-93	mrna
AURKB	ENSG00000178999.12	22.635	1.48	3.252	3.36e-81	mrna
CDKN3	ENSG00000100526.19	25.48	1.84	3.221	2.38e-106	mrna
BIRC5	ENSG00000089685.14	16.33	0.86	3.22	3.19e-75	mrna
PBK	ENSG00000168078.9	11.58	0.35	3.22	4.76e-89	mrna
PKMYT1	ENSG00000127564.16	20.659	1.33	3.217	9.82e-97	mrna
ECT2	ENSG00000114346.13	32.18	2.57	3.216	4.39e-112	mrna
HMGA1	ENSG00000137309.19	319.085	34.611	3.168	1.12e-83	mrna
MAD2L1	ENSG00000164109.13	21.82	1.54	3.167	7.3e-107	mrna
KLF5	ENSG00000102554.13	164.3	17.54	3.156	6.53e-67	mrna
PMEPA1	ENSG00000124225.15	60.239	5.96	3.137	1.74e-70	mrna
HMMR	ENSG00000072571.19	11.125	0.46	3.054	2.08e-100	mrna
ZWINT	ENSG00000122952.16	27.775	2.47	3.052	1.01e-85	mrna
SAPCD2	ENSG00000186193.8	15.24	0.96	3.051	3.32e-90	mrna
LMNB1	ENSG00000113368.11	26.816	2.36	3.049	5.95e-96	mrna
KIF11	ENSG00000138160.5	11.135	0.47	3.045	4.36e-116	mrna
AURKA	ENSG00000087586.17	22.185	1.82	3.039	3.63e-90	mrna
DLGAP5	ENSG00000126787.12	9.265	0.26	3.026	6.06e-102	mrna
CCNA2	ENSG00000145386.9	18.455	1.4	3.019	7.17e-95	mrna
KIF20A	ENSG00000112984.11	10.535	0.44	3.002	2.67e-108	mrna
CDCA5	ENSG00000146670.9	13.55	0.83	2.991	1.39e-88	mrna
IQGAP3	ENSG00000183856.10	12.095	0.7	2.945	9.57e-78	mrna
TROAP	ENSG00000135451.12	17.4	1.41	2.933	2.65e-75	mrna
MEST	ENSG00000106484.14	28.325	2.9	2.911	1.73e-97	mrna
UHRF1	ENSG00000276043.4	10.065	0.48	2.902	7.32e-91	mrna
KIF2C	ENSG00000142945.12	12.73	0.84	2.9	2.95e-96	mrna
OAS3	ENSG00000111331.12	30.915	3.3	2.892	1.5e-81	mrna
TIMP1	ENSG00000102265.11	860.391	115.223	2.89	2.06e-77	mrna
CDC6	ENSG00000094804.9	10.39	0.54	2.887	1.02e-74	mrna
CDCA8	ENSG00000134690.10	15.045	1.18	2.88	3.71e-89	mrna
LY6E	ENSG00000160932.10	350.652	46.99	2.873	1.36e-76	mrna
CENPA	ENSG00000115163.14	8.695	0.35	2.844	7.53e-94	mrna
NCAPG	ENSG00000109805.9	8.815	0.39	2.82	2.32e-94	mrna
KIF18B	ENSG00000186185.13	8.73	0.38	2.818	9.3e-83	mrna
TRIP13	ENSG00000071539.13	10.675	0.68	2.797	3.58e-102	mrna
DTL	ENSG00000143476.17	8.165	0.34	2.774	1.14e-104	mrna
DEPDC1B	ENSG00000035499.12	8.42	0.38	2.771	1.45e-100	mrna
CENPM	ENSG00000100162.14	15.12	1.37	2.766	9.91e-73	mrna
NUF2	ENSG00000143228.12	9.675	0.58	2.756	4.99e-96	mrna
NCAPH	ENSG00000121152.9	9.905	0.62	2.751	2.68e-87	mrna
CDCA3	ENSG00000111665.11	23.41	2.67	2.734	3.13e-77	mrna
HJURP	ENSG00000123485.11	9.39	0.58	2.717	1e-86	mrna
TK1	ENSG00000167900.11	49.06	6.65	2.71	4.31e-73	mrna
ARHGAP11A	ENSG00000198826.10	10.2	0.72	2.703	3.95e-96	mrna
BUB1B	ENSG00000156970.12	9.455	0.61	2.699	1.96e-92	mrna
RMI2	ENSG00000175643.8	13.42	1.22	2.699	3.4e-97	mrna
HELLS	ENSG00000119969.14	13.56	1.26	2.688	8.23e-114	mrna
MCM2	ENSG00000073111.13	20.644	2.43	2.658	1.76e-95	mrna
CDC45	ENSG00000093009.9	9.2	0.62	2.654	1.02e-83	mrna
SPARC	ENSG00000113140.10	769.538	121.65	2.651	2.06e-48	mrna
ITGA2	ENSG00000164171.10	11.53	1	2.647	8.96e-66	mrna
ASPM	ENSG00000066279.16	6.59	0.24	2.614	3.65e-100	mrna
LYZ	ENSG00000090382.6	904.984	147.083	2.613	2.63e-27	mrna
GNL3L	ENSG00000130119.15	17.48	2.04	2.604	1.66e-121	mrna
ZNF703	ENSG00000183779.6	46.56	6.93	2.584	3.85e-31	mrna
NDC80	ENSG00000080986.12	9.31	0.73	2.575	1.38e-93	mrna
KIF4A	ENSG00000090889.11	6.435	0.26	2.561	4.77e-91	mrna
TTK	ENSG00000112742.9	8.01	0.53	2.558	7.36e-85	mrna
RAD51	ENSG00000051180.16	8.625	0.66	2.536	3.36e-94	mrna
RAD51AP1	ENSG00000111247.14	9.61	0.83	2.536	1.38e-100	mrna
SLC6A14	ENSG00000268104.2	5.085	0.05	2.535	1.4e-33	mrna
SPC25	ENSG00000152253.8	8.165	0.6	2.518	2.85e-96	mrna
KPNA2	ENSG00000182481.8	70.065	11.47	2.511	6.77e-101	mrna
HMGB3	ENSG00000029993.14	36.794	5.64	2.509	3.88e-89	mrna
TUBA1C	ENSG00000167553.14	460.592	80.671	2.499	5.5e-75	mrna
CENPU	ENSG00000151725.11	12.555	1.42	2.486	3.35e-83	mrna
STIL	ENSG00000123473.15	7.165	0.47	2.474	1.6e-96	mrna
CCND1	ENSG00000110092.3	77.366	13.28	2.456	2.39e-59	mrna
ESCO2	ENSG00000171320.14	6.33	0.34	2.452	2.02e-73	mrna
GINS1	ENSG00000101003.9	6.53	0.38	2.448	2.37e-96	mrna
OIP5	ENSG00000104147.8	6.425	0.37	2.438	3.58e-90	mrna
PRC1	ENSG00000198901.13	34.471	5.67	2.411	1.2e-74	mrna
TTYH3	ENSG00000136295.14	52.864	9.18	2.404	2.83e-87	mrna
S100A11	ENSG00000163191.5	1543.46	291.226	2.402	9.72e-63	mrna
CHEK1	ENSG00000149554.12	12.02	1.48	2.392	1.46e-107	mrna
FAM111B	ENSG00000189057.10	5.66	0.27	2.391	1.67e-55	mrna
EXO1	ENSG00000174371.16	5.45	0.25	2.367	5.69e-101	mrna
PCNA	ENSG00000132646.10	121.89	22.86	2.365	1.96e-94	mrna
VCAN	ENSG00000038427.15	32.625	5.55	2.36	1.08e-45	mrna
GTSE1	ENSG00000075218.18	7.535	0.67	2.354	2.75e-76	mrna
CEMIP	ENSG00000103888.15	6.23	0.43	2.338	3.31e-50	mrna
MARCKSL1	ENSG00000175130.6	196.705	38.191	2.335	8.51e-90	mrna
KRT18	ENSG00000111057.10	778.956	154.235	2.329	1.26e-52	mrna
KRT8	ENSG00000170421.11	1274.04	253.228	2.326	2.2e-44	mrna
UBE2S	ENSG00000108106.13	55.97	10.38	2.324	1.28e-72	mrna
FANCA	ENSG00000187741.14	16.969	2.59	2.323	2.16e-76	mrna
CLSPN	ENSG00000092853.13	4.9	0.18	2.322	1.28e-106	mrna
PARPBP	ENSG00000185480.11	7.255	0.66	2.314	2.41e-99	mrna
IGF2BP3	ENSG00000136231.13	4.715	0.15	2.313	6.26e-45	mrna
SKA1	ENSG00000154839.9	4.815	0.17	2.313	1.04e-85	mrna
ABHD17C	ENSG00000136379.11	47.831	8.84	2.311	1.52e-63	mrna
CCNF	ENSG00000162063.12	7.385	0.7	2.302	1.46e-92	mrna
DEPDC1	ENSG00000024526.16	4.71	0.16	2.299	1.12e-83	mrna
GINS2	ENSG00000131153.8	6.46	0.52	2.295	2.73e-76	mrna
CDKN2A	ENSG00000147889.16	10.775	1.41	2.289	3.05e-32	mrna
STAT1	ENSG00000115415.18	89.924	17.689	2.282	2.56e-74	mrna
SOX4	ENSG00000124766.5	28.685	5.12	2.278	2.97e-89	mrna
KIF23	ENSG00000137807.13	11.314	1.54	2.277	6.97e-81	mrna
CDCA2	ENSG00000184661.13	4.71	0.18	2.275	7.28e-87	mrna
SPAG5	ENSG00000076382.16	16.745	2.73	2.25	5.07e-71	mrna
TACC3	ENSG00000013810.18	26.925	4.89	2.245	8.16e-77	mrna
ESPL1	ENSG00000135476.11	6.16	0.51	2.245	1.46e-47	mrna
BRI3BP	ENSG00000184992.10	15.28	2.44	2.243	3.27e-87	mrna
CENPK	ENSG00000123219.12	7.65	0.85	2.225	4.68e-90	mrna
SLC2A1	ENSG00000117394.19	72.263	14.73	2.22	1.72e-41	mrna
DHFR	ENSG00000228716.6	19.81	3.48	2.216	6.88e-92	mrna
RCC2	ENSG00000179051.13	56.586	11.55	2.198	5.28e-101	mrna
RACGAP1	ENSG00000161800.12	23.33	4.31	2.196	9.16e-75	mrna
PKP3	ENSG00000184363.9	65.014	13.42	2.195	7.86e-41	mrna
EPPK1	ENSG00000261150.2	9.38	1.27	2.193	4.97e-50	mrna
GPX2	ENSG00000176153.11	526.247	115.551	2.178	6.18e-31	mrna
NDC1	ENSG00000058804.11	14.965	2.58	2.157	4.77e-90	mrna
POMK	ENSG00000185900.9	5.935	0.56	2.152	3.26e-73	mrna
NME1	ENSG00000239672.7	102.628	22.62	2.133	2.64e-83	mrna
GINS4	ENSG00000147536.11	5.295	0.45	2.118	1.3e-86	mrna
ENC1	ENSG00000171617.13	29.695	6.09	2.114	1.73e-68	mrna
KIF18A	ENSG00000121621.6	4.005	0.16	2.109	1.04e-96	mrna
ATP11A	ENSG00000068650.18	22.965	4.57	2.105	5.15e-72	mrna
NFE2L3	ENSG00000050344.8	25.43	5.18	2.097	3.03e-88	mrna
TUBB3	ENSG00000258947.6	12.62	2.19	2.094	1.02e-36	mrna
FANCI	ENSG00000140525.17	15.06	2.79	2.083	1.53e-74	mrna
MCM10	ENSG00000065328.16	3.95	0.17	2.081	4.66e-82	mrna
FSCN1	ENSG00000075618.17	28.824	6.06	2.079	1.01e-51	mrna
CDCP1	ENSG00000163814.7	21.685	4.37	2.079	1.43e-45	mrna
ACOT7	ENSG00000097021.19	46.134	10.2	2.073	9.26e-58	mrna
SNRPD1	ENSG00000167088.10	100.516	23.131	2.073	2.55e-94	mrna
SLC4A11	ENSG00000088836.12	5.835	0.63	2.068	2.41e-36	mrna
KIF20B	ENSG00000138182.14	6.34	0.75	2.068	2.03e-114	mrna
CDC25C	ENSG00000158402.18	4.115	0.22	2.068	1.77e-82	mrna
MTFR2	ENSG00000146410.11	5.52	0.56	2.063	3.25e-81	mrna
MYO1E	ENSG00000157483.8	75.719	17.36	2.063	1.05e-81	mrna
ARL6IP1	ENSG00000170540.14	145.698	34.139	2.062	6.83e-84	mrna
RECQL4	ENSG00000160957.12	13.5	2.51	2.046	4.54e-55	mrna
INCENP	ENSG00000149503.12	18.24	3.67	2.043	1.07e-76	mrna
LAPTM5	ENSG00000162511.7	87.465	20.49	2.041	1.27e-44	mrna
SFN	ENSG00000175793.11	81.71	19.1	2.041	7.88e-20	mrna
ORC6	ENSG00000091651.8	6.785	0.9	2.035	2.43e-76	mrna
RHPN2	ENSG00000131941.7	34.215	7.61	2.032	9.43e-44	mrna
SMC4	ENSG00000113810.15	40.415	9.16	2.027	2.11e-78	mrna
CKS1B	ENSG00000173207.12	90.005	21.47	2.018	1.03e-82	mrna
MCM5	ENSG00000100297.15	41.509	9.54	2.012	3.63e-76	mrna
SHCBP1	ENSG00000171241.8	4.985	0.49	2.006	5.15e-85	mrna
RFC3	ENSG00000133119.12	13.375	2.59	2.002	3.94e-93	mrna
OSBPL10	ENSG00000144645.13	14.59	2.91	1.995	4.23e-60	mrna
DDIAS	ENSG00000165490.12	3.74	0.2	1.982	3.53e-85	mrna
SERPINE2	ENSG00000135919.12	18.01	3.85	1.971	8.89e-27	mrna
CTSV	ENSG00000136943.10	7.27	1.12	1.964	2.39e-32	mrna
TNFRSF12A	ENSG00000006327.13	65.99	16.23	1.959	2.75e-36	mrna
FAT1	ENSG00000083857.13	77.683	19.32	1.953	3.91e-70	mrna
PAFAH1B3	ENSG00000079462.7	40.506	9.77	1.946	3.94e-81	mrna
LRFN4	ENSG00000173621.8	22.71	5.16	1.944	6.56e-62	mrna
AGRN	ENSG00000188157.13	60.17	14.9	1.944	9.59e-64	mrna
FEN1	ENSG00000168496.3	18.995	4.2	1.943	1.44e-85	mrna
RNASEH2A	ENSG00000104889.4	22.635	5.17	1.938	4.75e-80	mrna
MND1	ENSG00000121211.7	5.24	0.63	1.937	1.36e-81	mrna
PLK4	ENSG00000142731.10	5.735	0.76	1.936	8.63e-82	mrna
CENPW	ENSG00000203760.8	15.675	3.38	1.929	4.5e-70	mrna
SH2D2A	ENSG00000027869.11	8.96	1.62	1.927	3.6e-81	mrna
POLE2	ENSG00000100479.12	7.58	1.26	1.925	2.3e-83	mrna
CENPE	ENSG00000138778.11	3.975	0.31	1.925	5.67e-84	mrna
KRT19	ENSG00000171345.13	650.903	170.768	1.924	2.37e-28	mrna
E2F1	ENSG00000101412.12	9.88	1.91	1.903	1.66e-73	mrna
MAPK1IP1L	ENSG00000168175.14	77.339	20.031	1.897	4.15e-57	mrna
TP53	ENSG00000141510.15	42.16	10.62	1.893	3e-48	mrna
MTHFD1L	ENSG00000120254.15	13.7	2.97	1.889	5.22e-77	mrna
OTX1	ENSG00000115507.9	3.07	0.1	1.888	9.15e-79	mrna
EZH2	ENSG00000106462.10	11	2.25	1.884	3.28e-72	mrna
ORC1	ENSG00000085840.12	3.755	0.29	1.882	5.56e-76	mrna
BRCA1	ENSG00000012048.19	7.79	1.41	1.867	5.5e-81	mrna
CSE1L	ENSG00000124207.16	51.476	13.46	1.86	1.29e-77	mrna
FGD6	ENSG00000180263.13	5.385	0.76	1.859	1.89e-55	mrna
TONSL	ENSG00000160949.16	9.315	1.85	1.856	2.68e-64	mrna
RAC1	ENSG00000136238.17	354.526	97.301	1.855	2.84e-85	mrna
TPM3	ENSG00000143549.19	297.655	81.673	1.853	3.55e-82	mrna
ZBTB20	ENSG00000181722.15	4.49	0.52	1.853	6.91e-49	mrna
PTAFR	ENSG00000169403.11	7.035	1.23	1.849	3.41e-50	mrna
ZWILCH	ENSG00000174442.11	10.425	2.19	1.841	7.99e-98	mrna
POC1A	ENSG00000164087.7	6.745	1.18	1.829	1.17e-62	mrna
BRCA2	ENSG00000139618.14	4.18	0.46	1.827	4.71e-89	mrna
WDR62	ENSG00000075702.16	3.965	0.4	1.826	1.5e-72	mrna
ICAM1	ENSG00000090339.8	32.27	8.39	1.825	8.88e-37	mrna
TAPBP	ENSG00000231925.11	143.106	39.689	1.824	2.14e-70	mrna
HSD11B2	ENSG00000176387.6	18.719	4.59	1.819	1.4e-31	mrna
STMN1	ENSG00000117632.20	117.734	32.869	1.81	1.34e-69	mrna
MYADM	ENSG00000179820.15	136.484	38.22	1.81	2.67e-27	mrna
TFDP1	ENSG00000198176.12	69.499	19.129	1.808	7.76e-82	mrna
SF3B4	ENSG00000143368.9	79.036	21.9	1.805	3.83e-89	mrna
B4GALT5	ENSG00000158470.5	35.385	9.43	1.803	7.94e-59	mrna
LMNB2	ENSG00000176619.10	28.085	7.36	1.799	7.72e-75	mrna
E2F8	ENSG00000129173.12	6.33	1.11	1.797	1.05e-47	mrna
RAD54L	ENSG00000085999.11	4.45	0.57	1.795	1.6e-61	mrna
LAD1	ENSG00000159166.13	96.088	27.08	1.79	8.9e-42	mrna
RAVER1	ENSG00000161847.13	41.785	11.45	1.781	9.78e-67	mrna
FOSL1	ENSG00000175592.8	14.305	3.46	1.779	2.34e-14	mrna
NDE1	ENSG00000072864.12	25.39	6.7	1.777	9.83e-49	mrna
SERPINE1	ENSG00000106366.8	22.535	5.87	1.776	7.11e-20	mrna
GATAD2A	ENSG00000167491.17	49.94	13.93	1.771	5.78e-63	mrna
S100A16	ENSG00000188643.10	213.005	61.832	1.768	6.59e-25	mrna
CDC25A	ENSG00000164045.11	3.8	0.41	1.767	6.93e-66	mrna
GDF15	ENSG00000130513.6	61.939	17.52	1.765	7.98e-23	mrna
MROH6	ENSG00000204839.8	16.919	4.29	1.76	1.95e-35	mrna
SMC2	ENSG00000136824.18	9.395	2.08	1.755	1.27e-82	mrna
TMSB10	ENSG00000034510.5	2348.46	698.879	1.747	2.83e-59	mrna
CCNE1	ENSG00000105173.13	6.745	1.31	1.745	3.59e-40	mrna
SPC24	ENSG00000161888.11	5.925	1.07	1.742	1.01e-67	mrna
TUBA1B	ENSG00000123416.15	836.805	251.218	1.732	3.79e-60	mrna
RANBP1	ENSG00000099901.16	144.557	43.051	1.724	2.09e-82	mrna
SNRPB	ENSG00000125835.17	244.806	73.419	1.724	2.78e-75	mrna
GRN	ENSG00000030582.16	288.404	86.749	1.722	1.35e-64	mrna
TUBB	ENSG00000196230.12	365.138	110.002	1.722	1.45e-68	mrna
CDCA4	ENSG00000170779.10	10.98	2.64	1.719	2.34e-82	mrna
HIF1A	ENSG00000100644.16	76.275	22.59	1.712	7.39e-51	mrna
NCAPG2	ENSG00000146918.19	9.655	2.26	1.709	1.58e-60	mrna
GAS2L3	ENSG00000139354.10	5.365	0.95	1.707	5.5e-57	mrna
YWHAB	ENSG00000166913.12	190.678	57.699	1.707	5.45e-81	mrna
LYAR	ENSG00000145220.13	18.92	5.12	1.703	9.66e-74	mrna
CENPO	ENSG00000138092.10	7.745	1.69	1.701	2.03e-87	mrna
IGFBP7	ENSG00000163453.11	334.751	102.337	1.7	7.2e-27	mrna
MAGOHB	ENSG00000111196.9	27.145	7.68	1.697	8.87e-94	mrna
TRIB3	ENSG00000101255.10	10.57	2.57	1.696	1.57e-18	mrna
RCC1	ENSG00000180198.15	23.92	6.71	1.693	1.56e-58	mrna
MIF	ENSG00000240972.1	580.317	178.823	1.693	1.8e-57	mrna
RNF43	ENSG00000108375.12	11.84	2.98	1.69	7.48e-42	mrna
DSCC1	ENSG00000136982.5	5.65	1.07	1.684	2.78e-77	mrna
POFUT1	ENSG00000101346.11	24.205	6.86	1.681	2.17e-55	mrna
SNRPA	ENSG00000077312.8	115.523	35.409	1.678	4.36e-94	mrna
KIF15	ENSG00000163808.16	3.8	0.5	1.678	2.49e-65	mrna
RFWD3	ENSG00000168411.13	12.855	3.33	1.678	2.46e-89	mrna
HSD3B7	ENSG00000099377.13	24.26	6.93	1.671	1.42e-59	mrna
ZSWIM4	ENSG00000132003.9	8.3	1.93	1.666	4.31e-62	mrna
NOTCH1	ENSG00000148400.9	16.325	4.46	1.666	1.31e-26	mrna
BLM	ENSG00000197299.10	4.7	0.8	1.663	1.71e-70	mrna
LIMK1	ENSG00000106683.14	21.375	6.1	1.656	1.28e-82	mrna
DNAAF5	ENSG00000164818.15	25.09	7.28	1.656	8.09e-72	mrna
IFITM2	ENSG00000185201.16	434.571	137.624	1.652	8.05e-26	mrna
CANT1	ENSG00000171302.16	60.795	18.68	1.651	2.23e-46	mrna
GNA13	ENSG00000120063.9	26.32	7.74	1.644	1.99e-49	mrna
KNOP1	ENSG00000103550.13	21.145	6.09	1.643	1.38e-99	mrna
STRA6	ENSG00000137868.18	2.37	0.08	1.642	6.11e-44	mrna
LOX	ENSG00000113083.12	7.95	1.88	1.636	7.17e-38	mrna
TOMM34	ENSG00000025772.7	31.544	9.49	1.633	2.51e-71	mrna
TSPAN3	ENSG00000140391.14	288.814	92.417	1.633	3.11e-56	mrna
ELK3	ENSG00000111145.7	18.935	5.46	1.626	4.61e-46	mrna
MBOAT7	ENSG00000125505.16	85.315	27.23	1.612	2.23e-61	mrna
KIF14	ENSG00000118193.11	2.3	0.08	1.611	5.97e-82	mrna
DKC1	ENSG00000130826.15	45.064	14.1	1.609	1.77e-83	mrna
OSGIN2	ENSG00000164823.9	9.36	2.42	1.599	3.56e-47	mrna
CCND2	ENSG00000118971.7	16.144	4.71	1.586	1.81e-12	mrna
SPA17	ENSG00000064199.6	10.84	2.95	1.584	1.83e-68	mrna
E2F2	ENSG00000007968.6	2.685	0.23	1.583	1.79e-45	mrna
C12orf75	ENSG00000235162.8	83.351	27.17	1.582	6.05e-43	mrna
CENPH	ENSG00000153044.9	6.835	1.62	1.58	2.16e-76	mrna
PAQR4	ENSG00000162073.13	17.73	5.27	1.579	7.49e-50	mrna
FAM83D	ENSG00000101447.13	20.17	6.09	1.578	3.81e-08	mrna
RTKN2	ENSG00000182010.10	2.425	0.15	1.574	6.14e-61	mrna
ZNF695	ENSG00000197472.14	2.21	0.08	1.572	1.2e-63	mrna
AGPAT2	ENSG00000169692.12	96.864	31.939	1.571	2.17e-37	mrna
MMS22L	ENSG00000146263.11	4.775	0.95	1.566	3.81e-77	mrna
MCM6	ENSG00000076003.4	17.59	5.3	1.561	4.85e-70	mrna
CCT5	ENSG00000150753.11	171.082	57.559	1.555	2.9e-66	mrna
DDX21	ENSG00000165732.12	36.68	11.84	1.553	5.9e-59	mrna
LGR5	ENSG00000139292.12	3.07	0.39	1.55	1.16e-30	mrna
POLQ	ENSG00000051341.13	2.45	0.18	1.548	5.24e-46	mrna
CTXN1	ENSG00000178531.5	4.75	0.97	1.545	5.85e-05	mrna
UBE2N	ENSG00000177889.9	84.764	28.479	1.541	1.64e-63	mrna
PLA2G2A	ENSG00000188257.10	69.175	23.131	1.54	5.5e-05	mrna
DIAPH3	ENSG00000139734.17	3.725	0.63	1.535	2.72e-66	mrna
MSH2	ENSG00000095002.12	11.355	3.27	1.533	5.57e-71	mrna
NUTF2	ENSG00000102898.11	118.75	40.5	1.529	1.23e-68	mrna
RGS19	ENSG00000171700.13	15.16	4.6	1.529	4.28e-54	mrna
TCOF1	ENSG00000070814.17	29.595	9.61	1.528	6.11e-77	mrna
RHBDF2	ENSG00000129667.12	27.555	8.91	1.527	3.4e-58	mrna
CHAMP1	ENSG00000198824.5	20.26	6.38	1.526	5.56e-71	mrna
RAN	ENSG00000132341.11	441.845	153.138	1.523	1.18e-59	mrna
MCM3	ENSG00000112118.17	44.755	14.96	1.519	7.62e-60	mrna
FIGNL1	ENSG00000132436.11	6.795	1.72	1.519	8.83e-71	mrna
AFAP1	ENSG00000196526.10	10.94	3.17	1.518	6.7e-31	mrna
HSP90AA1	ENSG00000080824.18	389.626	135.767	1.514	8.3e-46	mrna
RBL1	ENSG00000080839.11	4.485	0.92	1.514	1.65e-80	mrna
FKBP1A	ENSG00000088832.14	260.519	90.571	1.514	6.48e-69	mrna
TWSG1	ENSG00000128791.11	18.245	5.75	1.512	4.83e-24	mrna
E2F7	ENSG00000165891.15	2.135	0.1	1.511	1.4e-62	mrna
TCF3	ENSG00000071564.14	56.615	19.251	1.508	9.72e-63	mrna
CNNM4	ENSG00000158158.11	12.61	3.81	1.501	2.18e-39	mrna
TICRR	ENSG00000140534.13	3.205	0.49	1.497	4.97e-52	mrna
KPNA3	ENSG00000102753.9	18.28	5.85	1.493	3.18e-50	mrna
MAP4K4	ENSG00000071054.15	32.64	10.96	1.492	1.27e-52	mrna
CENPI	ENSG00000102384.13	2.74	0.33	1.492	1.81e-71	mrna
BAZ1A	ENSG00000198604.10	26.179	8.66	1.492	1.95e-63	mrna
MMP14	ENSG00000157227.12	100.398	35.08	1.491	3.29e-29	mrna
APP	ENSG00000142192.20	280.371	99.139	1.49	3.99e-31	mrna
CDKN2B	ENSG00000147883.10	7.055	1.87	1.489	5.15e-12	mrna
SREK1IP1	ENSG00000153006.14	17.01	5.44	1.484	1.07e-59	mrna
HAUS2	ENSG00000137814.9	13.045	4.03	1.481	1.47e-66	mrna
DYNLRB1	ENSG00000125971.16	281.491	100.481	1.477	1.04e-48	mrna
CHAF1B	ENSG00000159259.7	3.755	0.71	1.475	5.16e-68	mrna
PUS7	ENSG00000091127.13	9.68	2.85	1.472	3.5e-58	mrna
AGO2	ENSG00000123908.11	13.245	4.16	1.465	6.63e-45	mrna
PIK3C2B	ENSG00000133056.13	20.06	6.63	1.465	4.36e-49	mrna
FBXL18	ENSG00000155034.18	5.15	1.23	1.464	2.66e-64	mrna
S100A6	ENSG00000197956.9	1335.9	484.112	1.463	1.11e-23	mrna
RNF19B	ENSG00000116514.16	20.831	6.93	1.461	1.15e-47	mrna
CDC25B	ENSG00000101224.17	43.081	15.02	1.46	6.62e-25	mrna
RBM38	ENSG00000132819.16	32.355	11.13	1.459	1.62e-19	mrna
PGM2L1	ENSG00000165434.7	4.03	0.83	1.459	8.45e-76	mrna
NFKBIE	ENSG00000146232.14	13.535	4.3	1.455	3.44e-63	mrna
SPINT1	ENSG00000166145.14	134.214	48.331	1.455	3.23e-30	mrna
DTYMK	ENSG00000168393.12	26.881	9.18	1.453	1.09e-55	mrna
FAM72A	ENSG00000196550.10	3.515	0.65	1.452	1.23e-69	mrna
TNFRSF21	ENSG00000146072.6	57.035	20.281	1.447	3.42e-30	mrna
HES1	ENSG00000114315.3	61.941	22.099	1.446	3.55e-51	mrna
VOPP1	ENSG00000154978.12	45.121	15.93	1.446	2.93e-48	mrna
WDHD1	ENSG00000198554.11	3.905	0.8	1.446	4.47e-39	mrna
SDC3	ENSG00000162512.15	26.739	9.19	1.445	5.16e-16	mrna
TIMELESS	ENSG00000111602.11	11.32	3.53	1.443	6.92e-51	mrna
NUP37	ENSG00000075188.8	21.725	7.37	1.441	1.53e-73	mrna
AUNIP	ENSG00000127423.10	2.555	0.31	1.44	5.17e-71	mrna
APEX2	ENSG00000169188.4	16.12	5.31	1.44	2.88e-76	mrna
GPR137B	ENSG00000077585.13	14.575	4.75	1.438	2.23e-55	mrna
TTF2	ENSG00000116830.11	12.25	3.89	1.438	1.18e-48	mrna
PKM	ENSG00000067225.17	496.878	182.999	1.436	1.31e-48	mrna
AIMP2	ENSG00000106305.9	28.605	9.95	1.435	3e-64	mrna
XRCC2	ENSG00000196584.2	2.245	0.2	1.435	6.76e-76	mrna
FANCD2	ENSG00000144554.10	7.51	2.16	1.429	7.7e-43	mrna
CHAF1A	ENSG00000167670.15	10.69	3.34	1.429	3.12e-77	mrna
TOP1	ENSG00000198900.5	51.085	18.34	1.429	1.83e-71	mrna
SPDL1	ENSG00000040275.16	9.4	2.87	1.426	1.52e-76	mrna
KRT23	ENSG00000108244.16	2.015	0.13	1.416	3.87e-18	mrna
RAE1	ENSG00000101146.12	29.845	10.57	1.415	1e-61	mrna
ZC3HAV1L	ENSG00000146858.7	4.04	0.89	1.415	1.66e-52	mrna
RALBP1	ENSG00000017797.11	35.525	12.72	1.413	2.85e-58	mrna
THOC3	ENSG00000051596.9	29.8	10.59	1.41	3.91e-52	mrna
TRAF3	ENSG00000131323.14	9.255	2.86	1.41	1.41e-65	mrna
AP2B1	ENSG00000006125.16	75.763	27.899	1.409	7.25e-44	mrna
CD3EAP	ENSG00000117877.10	4.895	1.22	1.409	2.47e-56	mrna
ACTG1	ENSG00000184009.9	3068.25	1155.18	1.409	3.66e-41	mrna
RMI1	ENSG00000178966.15	6.74	1.92	1.406	2.96e-69	mrna
RBBP8	ENSG00000101773.16	17.305	5.91	1.405	3.37e-52	mrna
ZFP36L2	ENSG00000152518.6	170.638	63.968	1.402	6.03e-41	mrna
MCM8	ENSG00000125885.13	6.415	1.81	1.4	2.18e-52	mrna
KNTC1	ENSG00000184445.11	15.555	5.28	1.398	3.77e-45	mrna
FOXJ1	ENSG00000129654.7	1.945	0.12	1.395	3.05e-23	mrna
TCF19	ENSG00000137310.11	9.415	2.96	1.395	2.57e-44	mrna
KLHL11	ENSG00000178502.5	3.34	0.65	1.395	2.64e-45	mrna
PRIM2	ENSG00000146143.17	8.095	2.46	1.394	6.18e-91	mrna
TMEM127	ENSG00000135956.8	48.04	17.701	1.391	1.2e-43	mrna
TCF20	ENSG00000100207.18	16.235	5.58	1.389	7.82e-60	mrna
CD83	ENSG00000112149.9	5.155	1.36	1.383	7e-47	mrna
BRIP1	ENSG00000136492.8	2.18	0.22	1.382	1.56e-37	mrna
WDR76	ENSG00000092470.11	5.8	1.62	1.376	7.95e-53	mrna
TMEM167A	ENSG00000174695.9	37.154	13.71	1.375	2.35e-68	mrna
BAMBI	ENSG00000095739.10	5.81	1.63	1.373	6.27e-20	mrna
PLSCR1	ENSG00000188313.12	66.075	24.899	1.373	3.96e-41	mrna
TMEM201	ENSG00000188807.12	9.535	3.07	1.372	1.85e-59	mrna
DBNDD1	ENSG00000003249.13	12.94	4.39	1.371	5.2e-24	mrna
NUP62	ENSG00000213024.10	36.7	13.6	1.369	9.47e-70	mrna
PPP1R12A	ENSG00000058272.15	40.864	15.25	1.365	2.52e-16	mrna
SPHK1	ENSG00000176170.13	8.805	2.81	1.364	6.56e-19	mrna
GPATCH4	ENSG00000160818.16	32.751	12.12	1.363	3.61e-66	mrna
C1orf112	ENSG00000000460.16	5.265	1.44	1.36	6.02e-70	mrna
POLR3G	ENSG00000113356.10	2.85	0.5	1.36	1.31e-46	mrna
RNF138	ENSG00000134758.13	15.74	5.53	1.358	2.28e-58	mrna
HMGB2	ENSG00000164104.11	102.817	39.53	1.357	3.76e-40	mrna
GPR153	ENSG00000158292.6	5.705	1.62	1.356	5.44e-19	mrna
LIMD2	ENSG00000136490.8	18.545	6.66	1.351	2.19e-30	mrna
ABTB2	ENSG00000166016.5	4.91	1.32	1.349	9.57e-27	mrna
TGIF2	ENSG00000118707.9	12.01	4.11	1.348	2.43e-49	mrna
CDC7	ENSG00000097046.12	3.755	0.87	1.346	2.17e-55	mrna
ARF3	ENSG00000134287.9	80.775	31.161	1.346	1.36e-45	mrna
AGO1	ENSG00000092847.10	9.29	3.05	1.345	6.95e-45	mrna
MYC	ENSG00000136997.14	63.661	24.46	1.345	4.61e-13	mrna
CCDC167	ENSG00000198937.8	25.665	9.5	1.345	6.22e-46	mrna
CCNE2	ENSG00000175305.16	4.18	1.04	1.344	1.17e-49	mrna
CDK6	ENSG00000105810.9	10.365	3.48	1.343	3.12e-38	mrna
NOL9	ENSG00000162408.10	11.305	3.85	1.343	2.47e-55	mrna
REST	ENSG00000084093.15	9.95	3.32	1.342	7.89e-66	mrna
SMS	ENSG00000102172.15	57.921	22.25	1.342	1.22e-50	mrna
EXOSC5	ENSG00000077348.8	24.17	8.94	1.34	1.42e-66	mrna
SMARCC1	ENSG00000173473.10	27.298	10.18	1.34	1.79e-56	mrna
SLC12A2	ENSG00000064651.13	33.185	12.51	1.339	2.18e-20	mrna
ARHGAP39	ENSG00000147799.11	4.465	1.16	1.339	7.65e-52	mrna
UHMK1	ENSG00000152332.15	17.48	6.32	1.336	1.63e-59	mrna
DCLRE1B	ENSG00000118655.4	4.09	1.02	1.333	1.5e-85	mrna
E2F3	ENSG00000112242.14	5.845	1.72	1.331	6.08e-71	mrna
RPL22L1	ENSG00000163584.17	81.286	31.701	1.331	1.63e-31	mrna
POLD3	ENSG00000077514.8	14.3	5.09	1.329	6.06e-44	mrna
KCTD5	ENSG00000167977.8	22.604	8.4	1.328	1.81e-51	mrna
MIS18A	ENSG00000159055.3	8.635	2.84	1.327	2.73e-65	mrna
EME1	ENSG00000154920.14	3.36	0.74	1.325	9.7e-58	mrna
OSBPL3	ENSG00000070882.12	13.065	4.62	1.323	5.84e-50	mrna
OGFOD1	ENSG00000087263.16	21.825	8.12	1.323	2.99e-35	mrna
SPTBN2	ENSG00000173898.11	8.545	2.82	1.321	8.77e-19	mrna
E2F5	ENSG00000133740.10	8.355	2.75	1.319	1.84e-46	mrna
TDP1	ENSG00000042088.13	9.38	3.17	1.316	2.2e-71	mrna
TSPAN14	ENSG00000108219.14	46.206	17.97	1.315	7.9e-42	mrna
ARL8A	ENSG00000143862.7	58.671	22.98	1.315	4.68e-61	mrna
GPR157	ENSG00000180758.11	5.84	1.75	1.315	1.54e-28	mrna
PLCD3	ENSG00000161714.11	74.49	29.37	1.314	8.85e-17	mrna
PTGFRN	ENSG00000134247.9	25.82	9.81	1.311	6.87e-19	mrna
AGAP1	ENSG00000157985.17	12.245	4.35	1.308	1.87e-37	mrna
PTGES3	ENSG00000110958.15	174.84	70.282	1.303	1.12e-49	mrna
STX6	ENSG00000135823.13	10.18	3.53	1.303	1.23e-67	mrna
PLEKHA2	ENSG00000169499.14	13.115	4.72	1.303	7.22e-21	mrna
PITPNM1	ENSG00000110697.12	25.1	9.6	1.3	2.52e-29	mrna
QPCT	ENSG00000115828.15	3.85	0.97	1.3	1.34e-25	mrna
RAD18	ENSG00000070950.9	5.22	1.53	1.298	4.21e-62	mrna
FOXK1	ENSG00000164916.10	10.755	3.78	1.298	5.63e-39	mrna
TMBIM4	ENSG00000282031.1	22.875	8.74	1.293	2.63e-34	mrna
CLIC1	ENSG00000213719.8	401.845	163.392	1.293	6.21e-46	mrna
RAD54B	ENSG00000197275.12	4.85	1.39	1.291	1.73e-45	mrna
MTBP	ENSG00000172167.7	3.1	0.68	1.287	1.19e-68	mrna
SGMS2	ENSG00000164023.14	13.805	5.08	1.284	9.74e-24	mrna
LATS1	ENSG00000131023.12	9.625	3.37	1.282	4.04e-45	mrna
MAP1S	ENSG00000130479.10	32.265	12.69	1.281	4.75e-80	mrna
IL27RA	ENSG00000104998.3	5.655	1.74	1.28	5.49e-52	mrna
TNFAIP3	ENSG00000118503.14	25.445	9.89	1.28	3.83e-24	mrna
C4orf46	ENSG00000205208.4	4.73	1.36	1.28	8.43e-73	mrna
HS2ST1	ENSG00000153936.16	9.67	3.4	1.278	3.21e-62	mrna
SLC25A32	ENSG00000164933.11	13.94	5.16	1.278	7.39e-57	mrna
CHD7	ENSG00000171316.11	12.56	4.6	1.276	3.56e-59	mrna
SBNO1	ENSG00000139697.11	8.995	3.14	1.272	5.01e-53	mrna
ASAP2	ENSG00000151693.9	17.715	6.75	1.272	2.12e-37	mrna
BOP1	ENSG00000261236.5	36.861	14.68	1.272	2.12e-42	mrna
TRAIP	ENSG00000183763.8	3.925	1.04	1.272	1.77e-46	mrna
PPP1R14B	ENSG00000173457.10	115.395	47.221	1.271	2.18e-43	mrna
TAGLN2	ENSG00000158710.14	522.467	216.016	1.27	6.67e-35	mrna
BYSL	ENSG00000112578.9	13.33	4.95	1.268	2.46e-45	mrna
NCAPD3	ENSG00000151503.12	13.47	5.01	1.268	4.74e-45	mrna
ETV5	ENSG00000244405.7	10.19	3.65	1.267	1.52e-31	mrna
TMEM102	ENSG00000181284.2	7.985	2.74	1.265	5.05e-45	mrna
BCL2L12	ENSG00000126453.9	22.855	8.93	1.264	4.19e-53	mrna
IL17D	ENSG00000172458.4	5.99	1.91	1.264	2.95e-20	mrna
ITGAV	ENSG00000138448.11	27.335	10.81	1.263	2.35e-25	mrna
BCL9L	ENSG00000186174.12	37.885	15.23	1.261	8.88e-25	mrna
ERCC6L	ENSG00000186871.6	1.78	0.16	1.261	1.87e-65	mrna
USP42	ENSG00000106346.11	7.245	2.45	1.257	2.19e-74	mrna
CLDN12	ENSG00000157224.15	24.745	9.77	1.257	1.66e-32	mrna
MSH6	ENSG00000116062.14	18.385	7.12	1.255	2.51e-42	mrna
PAK1IP1	ENSG00000111845.4	11.74	4.35	1.252	3.31e-61	mrna
RHOG	ENSG00000177105.9	74.114	30.53	1.252	9.2e-56	mrna
RRM1	ENSG00000167325.14	29.151	11.69	1.249	2.94e-44	mrna
KRT15	ENSG00000171346.13	3.51	0.9	1.247	1.48e-07	mrna
SLC39A10	ENSG00000196950.13	7.33	2.51	1.247	3.8e-44	mrna
SMAD5	ENSG00000113658.16	15.455	5.94	1.246	2.5e-33	mrna
LUZP1	ENSG00000169641.13	8.31	2.93	1.244	6.56e-37	mrna
SEMA7A	ENSG00000138623.9	5.32	1.67	1.243	4.93e-21	mrna
PDCD2L	ENSG00000126249.7	12.59	4.75	1.241	2.03e-58	mrna
ODC1	ENSG00000115758.12	66.705	27.689	1.239	5.16e-26	mrna
RNPS1	ENSG00000205937.11	144.486	60.711	1.237	1.52e-49	mrna
C15orf39	ENSG00000167173.18	17.68	6.93	1.236	3.39e-52	mrna
RAB31	ENSG00000168461.12	21.069	8.38	1.234	2.17e-06	mrna
SLBP	ENSG00000163950.12	42.656	17.57	1.233	9.54e-54	mrna
SLFN5	ENSG00000166750.9	8.365	2.99	1.231	9.93e-29	mrna
WDR34	ENSG00000119333.11	46.605	19.3	1.23	1.05e-42	mrna
CDK4	ENSG00000135446.16	84.629	35.52	1.229	2.48e-42	mrna
TUBB4B	ENSG00000188229.5	263.89	111.979	1.229	3.48e-36	mrna
CMTM3	ENSG00000140931.19	18.435	7.31	1.226	6.97e-21	mrna
KIAA1671	ENSG00000197077.12	15.02	5.85	1.226	5.56e-35	mrna
C5orf51	ENSG00000205765.8	10.815	4.05	1.226	3.72e-52	mrna
POLA2	ENSG00000014138.8	17.635	6.99	1.222	1.09e-40	mrna
SPTLC2	ENSG00000100596.6	16.025	6.31	1.22	6.5e-41	mrna
ANXA11	ENSG00000122359.17	268.95	114.96	1.219	5.76e-45	mrna
ZDHHC12	ENSG00000160446.18	70.874	29.871	1.219	3.27e-43	mrna
TAF1B	ENSG00000115750.16	7.095	2.49	1.214	6.94e-68	mrna
EML4	ENSG00000143924.18	27.76	11.41	1.213	1.77e-62	mrna
PANX1	ENSG00000110218.8	9.055	3.34	1.212	4.21e-34	mrna
ATP9A	ENSG00000054793.13	20.81	8.42	1.211	2.9e-30	mrna
MYH9	ENSG00000100345.20	214.635	92.219	1.21	8.73e-32	mrna
RFC4	ENSG00000163918.10	19.75	7.97	1.21	2.41e-50	mrna
TIPIN	ENSG00000075131.9	6.885	2.41	1.209	2.09e-65	mrna
PEAK1	ENSG00000173517.10	10.41	3.94	1.208	1.22e-36	mrna
TCF7L2	ENSG00000148737.15	29.41	12.18	1.206	1.08e-41	mrna
CCT3	ENSG00000163468.14	145.214	62.378	1.206	5.66e-46	mrna
TMEM41A	ENSG00000163900.10	17.205	6.9	1.204	2.18e-54	mrna
GOLGA7	ENSG00000147533.16	40.99	17.24	1.203	3.66e-41	mrna
ZNF319	ENSG00000166188.2	6.25	2.15	1.203	5.31e-36	mrna
FAM117B	ENSG00000138439.11	4.865	1.56	1.196	2.33e-58	mrna
HSPE1-MOB4	ENSG00000270757.1	5.75	1.95	1.194	3.13e-12	mrna
SSH1	ENSG00000084112.14	8.99	3.37	1.193	5.08e-29	mrna
YWHAH	ENSG00000128245.14	133.712	57.952	1.192	8.1e-44	mrna
URB2	ENSG00000135763.9	4.525	1.42	1.191	3.7e-57	mrna
LHFPL2	ENSG00000145685.13	14.87	5.96	1.189	1.58e-25	mrna
ZNF281	ENSG00000162702.7	6.32	2.21	1.189	1.08e-66	mrna
NDUFAF4	ENSG00000123545.5	36.108	15.3	1.187	2.3e-49	mrna
PA2G4	ENSG00000170515.13	98.683	42.86	1.184	1.13e-44	mrna
LPP	ENSG00000145012.12	28.859	12.15	1.183	2.44e-08	mrna
RFC5	ENSG00000111445.13	12.98	5.16	1.182	2.14e-55	mrna
PHF20	ENSG00000025293.15	20.175	8.36	1.178	1.76e-48	mrna
SH3BP4	ENSG00000130147.15	32.66	13.88	1.178	6.81e-36	mrna
PROSER3	ENSG00000167595.14	15.885	6.46	1.178	1.8e-36	mrna
SPOCK2	ENSG00000107742.12	8.89	3.38	1.175	1.69e-20	mrna
APC	ENSG00000134982.16	6.215	2.2	1.173	2.78e-24	mrna
ZBED4	ENSG00000100426.6	6.875	2.5	1.17	5.95e-61	mrna
POLA1	ENSG00000101868.10	5.625	1.95	1.167	2.52e-52	mrna
GMIP	ENSG00000089639.10	15.555	6.38	1.166	1.85e-35	mrna
BCL10	ENSG00000142867.12	12.19	4.88	1.166	4.63e-37	mrna
STIP1	ENSG00000168439.16	91.154	40.07	1.166	1.09e-35	mrna
GLS	ENSG00000115419.12	25.865	10.99	1.164	7.44e-20	mrna
NAF1	ENSG00000145414.8	10	3.91	1.164	1.79e-42	mrna
SEL1L3	ENSG00000091490.10	68.735	30.141	1.163	8.89e-37	mrna
RCOR2	ENSG00000167771.5	2.27	0.46	1.163	3.65e-30	mrna
ALYREF	ENSG00000183684.7	57.185	24.989	1.163	8.23e-51	mrna
SEC23IP	ENSG00000107651.12	28.884	12.37	1.16	4.12e-51	mrna
TOPBP1	ENSG00000163781.12	19.07	7.99	1.159	9.29e-42	mrna
TNFRSF9	ENSG00000049249.8	1.385	0.07	1.156	9.15e-56	mrna
GRWD1	ENSG00000105447.12	19.505	8.2	1.156	4.89e-42	mrna
NETO2	ENSG00000171208.9	3.52	1.03	1.155	7.32e-27	mrna
BZW2	ENSG00000136261.14	68.526	30.239	1.154	8.29e-41	mrna
CTNNB1	ENSG00000168036.16	117.12	52.07	1.154	2.62e-28	mrna
CCT2	ENSG00000166226.12	85.6	37.94	1.153	2.19e-32	mrna
ARL6IP6	ENSG00000177917.10	14.755	6.09	1.152	3.47e-55	mrna
RRP1B	ENSG00000160208.12	12.69	5.18	1.147	1.64e-60	mrna
FARP2	ENSG00000006607.13	25.95	11.18	1.146	2.09e-40	mrna
ADAT1	ENSG00000065457.10	21.86	9.35	1.143	5.61e-66	mrna
INIP	ENSG00000148153.13	10.96	4.43	1.139	9.72e-64	mrna
YARS2	ENSG00000139131.12	14.82	6.19	1.138	1.72e-57	mrna
CPNE2	ENSG00000140848.16	19.795	8.45	1.138	7.71e-27	mrna
CENPP	ENSG00000188312.13	3.665	1.12	1.138	3.27e-69	mrna
GTF3C4	ENSG00000125484.11	6.21	2.28	1.136	4.25e-45	mrna
NPRL3	ENSG00000103148.15	29.695	12.99	1.134	3.05e-59	mrna
SMG7	ENSG00000116698.20	29.895	13.08	1.134	5.62e-49	mrna
ATAD5	ENSG00000176208.8	2.11	0.42	1.131	2.65e-55	mrna
CRLF3	ENSG00000176390.11	8.155	3.19	1.128	1.69e-64	mrna
POM121C	ENSG00000272391.5	27.37	11.98	1.128	2.25e-30	mrna
TRIM37	ENSG00000108395.13	9.55	3.83	1.127	2.43e-37	mrna
ETS1	ENSG00000134954.14	26.68	11.67	1.127	2.81e-29	mrna
ITPR3	ENSG00000096433.10	37.116	16.46	1.126	2.68e-24	mrna
RARA	ENSG00000131759.17	29.316	12.89	1.126	4.71e-24	mrna
GNB1	ENSG00000078369.17	142.581	64.942	1.123	1.44e-37	mrna
CRIM1	ENSG00000150938.9	19.04	8.2	1.123	3.25e-14	mrna
WDR36	ENSG00000134987.11	8.71	3.47	1.119	5.55e-52	mrna
MSN	ENSG00000147065.16	85.33	38.759	1.119	9.95e-15	mrna
RNGTT	ENSG00000111880.15	5.805	2.14	1.116	3.88e-42	mrna
MGAT5	ENSG00000152127.8	16.87	7.27	1.112	2.26e-31	mrna
DYNC1I2	ENSG00000077380.15	73.01	33.27	1.111	2.06e-42	mrna
PLXNA1	ENSG00000114554.11	13.005	5.49	1.11	1.2e-36	mrna
AQR	ENSG00000021776.10	20.44	8.94	1.109	6.61e-70	mrna
ZBTB9	ENSG00000213588.5	5.04	1.8	1.109	1.82e-70	mrna
SNX5	ENSG00000089006.16	80.786	36.941	1.108	5.25e-43	mrna
NFKB2	ENSG00000077150.17	34.735	15.6	1.106	1.56e-29	mrna
STRIP2	ENSG00000128578.9	1.885	0.34	1.106	3.43e-43	mrna
PTMA	ENSG00000187514.14	1285.49	597.128	1.105	5.45e-46	mrna
SLC27A4	ENSG00000167114.12	24.725	10.98	1.103	3.76e-29	mrna
PTPN11	ENSG00000179295.15	28.794	12.87	1.103	3e-27	mrna
AP1S1	ENSG00000106367.13	40.704	18.43	1.102	4.37e-31	mrna
RTF1	ENSG00000137815.14	24.1	10.72	1.099	1.62e-47	mrna
MARS2	ENSG00000247626.4	5.38	1.98	1.098	1.08e-59	mrna
LSM14A	ENSG00000257103.8	58.351	26.79	1.095	1.74e-32	mrna
ARHGAP23	ENSG00000275832.4	11.355	4.79	1.093	3.12e-06	mrna
DNA2	ENSG00000138346.14	3.775	1.24	1.092	1.65e-36	mrna
RAB42	ENSG00000188060.6	2.15	0.48	1.09	2.16e-49	mrna
RELB	ENSG00000104856.13	17.715	7.8	1.089	7.84e-44	mrna
NUP107	ENSG00000111581.9	22.165	9.91	1.086	2.54e-41	mrna
EIF2S1	ENSG00000134001.12	62.15	28.749	1.086	2.69e-24	mrna
ITGA3	ENSG00000005884.17	57.591	26.611	1.085	1.01e-17	mrna
XRCC5	ENSG00000079246.15	105.4	49.22	1.083	2.19e-43	mrna
RPS6KA1	ENSG00000117676.13	30.651	13.96	1.081	1.07e-30	mrna
CBX2	ENSG00000173894.10	2.045	0.44	1.08	4.3e-31	mrna
CRKL	ENSG00000099942.12	19.765	8.83	1.079	3.2e-36	mrna
DENR	ENSG00000139726.10	26.129	11.84	1.079	4.53e-65	mrna
RPS6KA4	ENSG00000162302.12	29.69	13.53	1.079	1.64e-37	mrna
OTUB1	ENSG00000167770.11	93.089	43.57	1.078	5.82e-52	mrna
LGMN	ENSG00000100600.14	87.214	40.81	1.077	5.82e-34	mrna
FBXO45	ENSG00000174013.7	6.255	2.44	1.077	6.98e-42	mrna
UBE2I	ENSG00000103275.18	86.494	40.489	1.076	1.07e-52	mrna
SAC3D1	ENSG00000168061.13	11.085	4.75	1.072	1.79e-42	mrna
PHF19	ENSG00000119403.13	24.314	11.05	1.071	3.89e-21	mrna
PXYLP1	ENSG00000155893.11	8.26	3.42	1.067	1.84e-37	mrna
MYL12A	ENSG00000101608.12	375.689	178.885	1.066	8.92e-37	mrna
FMNL3	ENSG00000161791.13	7.665	3.14	1.066	5.2e-33	mrna
KDM5A	ENSG00000073614.11	11.85	5.14	1.065	3.88e-57	mrna
TMEM54	ENSG00000121900.18	113.106	53.56	1.064	6.03e-10	mrna
PLEKHB1	ENSG00000021300.13	21.15	9.61	1.062	7.84e-07	mrna
HMGB1	ENSG00000189403.14	303.015	144.627	1.062	9.82e-43	mrna
HDAC4	ENSG00000068024.16	7.8	3.22	1.06	1.2e-07	mrna
TTL	ENSG00000114999.7	11.755	5.12	1.059	6.57e-28	mrna
RPE	ENSG00000197713.14	18.385	8.31	1.058	1.16e-49	mrna
TMEM43	ENSG00000170876.7	33.18	15.43	1.057	1.03e-12	mrna
PLEKHN1	ENSG00000187583.10	2.205	0.54	1.057	1.25e-15	mrna
GINS3	ENSG00000181938.13	4.55	1.67	1.056	2.6e-38	mrna
FBN1	ENSG00000166147.13	20.404	9.3	1.055	3.04e-07	mrna
DLGAP4	ENSG00000080845.17	46.994	22.11	1.054	4.5e-26	mrna
LPCAT1	ENSG00000153395.9	19.39	8.83	1.053	5.25e-25	mrna
GEMIN5	ENSG00000082516.8	6.175	2.46	1.052	2.12e-42	mrna
POLE3	ENSG00000148229.12	34.305	16.04	1.051	2.38e-52	mrna
ZFP36L1	ENSG00000185650.9	178.929	85.811	1.051	2.39e-08	mrna
UBA1	ENSG00000130985.16	142.537	68.322	1.05	3.75e-51	mrna
CORO1A	ENSG00000102879.15	27.585	12.82	1.049	7.68e-16	mrna
ELF3	ENSG00000163435.15	286.401	137.92	1.049	1.29e-20	mrna
PACS1	ENSG00000175115.11	39.46	18.57	1.048	1.85e-31	mrna
BARD1	ENSG00000138376.10	3.875	1.36	1.047	6.07e-49	mrna
MIDN	ENSG00000167470.12	64.52	30.721	1.047	8.45e-15	mrna
DCBLD1	ENSG00000164465.18	10.13	4.4	1.043	4.88e-42	mrna
CXorf38	ENSG00000185753.12	8.11	3.42	1.043	1.89e-48	mrna
FJX1	ENSG00000179431.6	2.615	0.76	1.038	2.5e-33	mrna
PPP4R2	ENSG00000163605.14	16.805	7.68	1.037	6.4e-44	mrna
EIF4A3	ENSG00000141543.9	57.495	27.53	1.036	9.85e-41	mrna
CDC5L	ENSG00000096401.7	10.26	4.5	1.034	1.13e-41	mrna
TANC2	ENSG00000170921.14	5.49	2.17	1.034	4.68e-18	mrna
WDR4	ENSG00000160193.11	8.17	3.48	1.033	1.23e-46	mrna
YWHAE	ENSG00000108953.16	284.768	138.764	1.032	2.51e-38	mrna
ZYX	ENSG00000159840.15	152.587	74.089	1.032	7.19e-12	mrna
NAPRT	ENSG00000147813.15	101.166	49.009	1.031	8.28e-13	mrna
PCBD1	ENSG00000166228.8	121.426	58.92	1.031	2.97e-34	mrna
CDR2L	ENSG00000109089.7	20.831	9.7	1.029	1.88e-24	mrna
HSPBP1	ENSG00000133265.10	37.88	18.05	1.029	9.56e-38	mrna
OLFML2A	ENSG00000185585.19	5.815	2.34	1.029	2.07e-11	mrna
KIF24	ENSG00000186638.15	1.815	0.38	1.028	1.89e-55	mrna
PRPF4	ENSG00000136875.12	15.185	6.95	1.026	2.76e-47	mrna
MSX1	ENSG00000163132.6	2.54	0.74	1.025	4.2e-22	mrna
TPM4	ENSG00000167460.14	295.271	144.677	1.024	2.3e-28	mrna
BUD31	ENSG00000106245.9	93.749	45.61	1.023	2.6e-43	mrna
CAMSAP2	ENSG00000118200.14	8.74	3.8	1.021	1.17e-24	mrna
POLR1C	ENSG00000171453.17	29.365	13.98	1.019	6.35e-42	mrna
SASS6	ENSG00000156876.9	3.23	1.09	1.017	1.67e-51	mrna
NKIRAS2	ENSG00000168256.17	24.309	11.51	1.017	2.39e-32	mrna
CAMSAP1	ENSG00000130559.18	7.495	3.2	1.016	3.01e-21	mrna
KIF22	ENSG00000079616.12	28.315	13.51	1.015	3.94e-41	mrna
SUSD1	ENSG00000106868.16	8.135	3.52	1.015	8.85e-39	mrna
EMC8	ENSG00000131148.8	24.785	11.76	1.015	4.71e-44	mrna
SPRTN	ENSG00000010072.15	5.625	2.28	1.014	2.29e-64	mrna
KIAA1549	ENSG00000122778.9	2.735	0.85	1.014	5.04e-34	mrna
RNF144A	ENSG00000151692.14	4	1.48	1.012	5.24e-28	mrna
GRPEL2	ENSG00000164284.14	5.73	2.34	1.011	6.87e-26	mrna
HOMER1	ENSG00000152413.14	2.545	0.76	1.01	3.14e-29	mrna
CSNK1G1	ENSG00000169118.15	4.555	1.76	1.009	1.36e-49	mrna
GART	ENSG00000159131.16	32.054	15.44	1.008	1.1e-40	mrna
ZNF639	ENSG00000121864.9	20.674	9.79	1.006	1.1e-23	mrna
FBXO34	ENSG00000178974.9	13.545	6.24	1.006	2.73e-34	mrna
POLD1	ENSG00000062822.12	13.56	6.27	1.002	2.73e-31	mrna
DIRAS1	ENSG00000176490.4	0.41	1.88	-1.03	1.03e-16	mrna
RAP1GAP2	ENSG00000132359.13	8.85	20.659	-1.137	4.24e-14	mrna
RHOBTB1	ENSG00000072422.16	5.655	13.83	-1.156	1.47e-13	mrna
SNRNP70	ENSG00000104852.14	80.02	180.63	-1.165	1.71e-19	mrna
PLEKHH3	ENSG00000068137.14	10.38	24.57	-1.168	4.8e-41	mrna
RGMB	ENSG00000174136.11	9.015	21.57	-1.172	2.27e-19	mrna
CXXC1	ENSG00000154832.14	22.47	53.219	-1.208	2.9e-28	mrna
DTNA	ENSG00000134769.21	1.7	5.31	-1.225	3.13e-14	mrna
CRLF1	ENSG00000006016.10	1.29	4.38	-1.232	1.28e-12	mrna
GPSM1	ENSG00000160360.11	2.99	8.48	-1.248	2.01e-16	mrna
SYNM	ENSG00000182253.14	3.46	9.63	-1.253	3.77e-10	mrna
CHST3	ENSG00000122863.5	2.655	7.8	-1.268	8.11e-18	mrna
CENPT	ENSG00000102901.12	13.265	33.96	-1.293	5.41e-36	mrna
IGFBP2	ENSG00000115457.9	100.757	248.413	-1.293	1.03e-10	mrna
MT2A	ENSG00000125148.6	132.389	326.422	-1.296	5.43e-15	mrna
MT1E	ENSG00000169715.14	90.349	226.976	-1.319	1.13e-13	mrna
LUC7L	ENSG00000007392.16	16.735	43.6	-1.33	4.22e-29	mrna
PRICKLE4	ENSG00000124593.14	3.97	12.21	-1.41	1.25e-29	mrna
ADA	ENSG00000196839.12	8.685	25.4	-1.447	6.31e-23	mrna
RIMKLB	ENSG00000166532.15	3.025	10.15	-1.47	1.32e-18	mrna
ABCC5	ENSG00000114770.16	7.775	23.95	-1.508	1.82e-38	mrna
ITGA10	ENSG00000143127.12	0.4	3.22	-1.592	2.05e-49	mrna
RBPMS2	ENSG00000166831.8	3.065	11.57	-1.629	1.03e-21	mrna
IGFBP6	ENSG00000167779.7	13.425	44.979	-1.672	9.03e-28	mrna
RASD1	ENSG00000108551.4	3.02	12.16	-1.711	2.77e-21	mrna
CIRBP	ENSG00000099622.13	89.855	302.145	-1.738	4.08e-49	mrna
MYEF2	ENSG00000104177.17	1.915	8.74	-1.74	2.32e-26	mrna
GABBR1	ENSG00000204681.10	4.47	18.39	-1.826	2.8e-34	mrna
PRIMA1	ENSG00000175785.12	0.595	5.57	-2.042	2.28e-37	mrna
GPT2	ENSG00000166123.13	9.9	44.581	-2.064	1.71e-15	mrna
MAP7D2	ENSG00000184368.15	0.19	4.01	-2.074	1.06e-18	mrna
RAP1GAP	ENSG00000076864.19	9.565	49.36	-2.253	8.75e-08	mrna
ALDH3A1	ENSG00000108602.17	12.57	67.241	-2.33	6.63e-07	mrna
MT1X	ENSG00000187193.8	47.125	249.552	-2.38	5.08e-41	mrna
ZNF385B	ENSG00000144331.18	0.52	7.24	-2.439	8.56e-53	mrna
HOMER2	ENSG00000103942.12	3.215	24.16	-2.578	1.73e-31	mrna
CKB	ENSG00000166165.12	68.426	660.813	-3.253	1.4e-48	mrna
